# Supplementary material for: A Comparative Study of Genetic Responses to Short- and Long-Term Habitat Fragmentation in a Distylous Herb Hedyotis chyrsotricha (Rubiaceae)
Source: Plants (Basel). 2022 Jul 7;11(14):1800. doi: 10.3390/plants11141800 (PMC9323511; doi:10.3390/plants11141800)
Supplement: Supplementary file 1 [file plants-11-01800-s001.zip › Table S1.xlsx]

## Sheet: Sheet1
	Sample	Raw Base(bp)	Clean Base(bp)	Effective Rate(%)	Error Rate(%)	Q20(%)	Q30(%)	GC Content(%)
Thousand-island lake region	B601	1186253100	1181273100	99.58	0.03	96.21	90.62	36.99
	B602	1216851600	1212341100	99.63	0.03	96.42	90.97	36.61
	B604	1304686200	1299528300	99.6	0.03	96.36	90.86	37.18
	B605	959239200	955774200	99.64	0.04	94.98	88.08	35.8
	B606	1488324000	1483163100	99.65	0.04	94.68	87.56	36.53
	B607	1594516800	1589306700	99.67	0.04	94.88	87.89	36.53
	B608	1556312700	1552470600	99.75	0.04	94.78	87.74	38.14
	B609	1433574900	1430672100	99.8	0.04	95.16	88.41	38.83
	B701	1751301000	1747585500	99.79	0.04	94.75	87.61	36.61
	B702	1522274700	1518369300	99.74	0.04	95.44	88.84	36.56
	B703	972356700	970388400	99.8	0.04	95.38	88.67	36.68
	B704	1266232500	1263537900	99.79	0.03	95.51	88.88	36.32
	B705	1522734300	1519810800	99.81	0.04	94.99	87.99	35.92
	B706	979494300	977421600	99.79	0.04	95.44	88.81	36.77
	B707	1447552800	1445086800	99.83	0.03	95.67	89.16	36.88
	B708	1283948700	1281091200	99.78	0.04	95.19	88.44	39.41
	B709	1671321300	1667082300	99.75	0.04	95.39	88.75	37.32
	BJ01	1236681000	1226286600	99.16	0.03	97.31	92.47	36.1
	BJ02	1560644400	1547953500	99.19	0.03	97.2	92.21	36.03
	BJ03	1206136200	1194337500	99.02	0.03	97.29	92.39	35.77
	BJ04	1462857900	1448887800	99.05	0.03	97.06	91.97	36.64
	BJ05	1479597900	1465050600	99.02	0.03	97.16	92.17	36.33
	BJ06	1056612300	1050069900	99.38	0.03	96.95	91.66	35.62
	BJ07	1205748900	1197635400	99.33	0.03	96.57	91.02	35.44
	BJ08	1708951500	1702694700	99.63	0.04	95.22	88.48	36
	BJ09	1774499400	1768832700	99.68	0.03	95.39	88.78	36.31
	BJ10	1392855000	1388523300	99.69	0.04	95.27	88.55	37.81
	BS01	478343400	475560300	99.42	0.03	96.59	91.43	36.22
	BS02	1440804300	1434352500	99.55	0.03	96.62	91.49	36.9
	BS03	1099295700	1093283700	99.45	0.03	96.1	90.47	36.61
	BS04	1131626100	1126423500	99.54	0.03	96.66	91.57	35.79
	BS05	1167860700	1162473600	99.54	0.03	96.56	91.35	36.82
	BS06	1222569900	1215724500	99.44	0.03	96.87	91.92	36.05
	BS07	1182507000	1177032000	99.54	0.03	96.61	91.44	36.25
	BS08	1132841400	1127609100	99.54	0.03	96.52	91.31	35.71
	BS09	1044748800	1039716600	99.52	0.03	96.45	91.16	35.54
	BS10	1186864200	1181098500	99.51	0.03	96.61	91.47	36.11
	C01	1428074700	1420543200	99.47	0.03	97.4	92.9	35.92
	C02	1678590900	1668616200	99.41	0.03	96.62	91.5	36.2
	C03	1659524400	1651023000	99.49	0.03	97.22	92.63	36.17
	C04	1494371400	1485578700	99.41	0.03	96.69	91.63	36.57
	C05	1224573600	1218105300	99.47	0.03	97.14	92.5	36.87
	C06	1696637400	1686159900	99.38	0.03	96.75	91.66	36.8
	C07	1625432700	1621849800	99.78	0.03	96.98	91.7	35.61
	C08	1354975800	1341505800	99.01	0.03	97.12	92.03	37.45
	C09	1472243100	1468736700	99.76	0.03	97.04	91.86	35.65
	C10	960069900	958124700	99.8	0.03	97.03	91.84	36.77
	D01	1367448600	1360293900	99.48	0.03	96.84	91.85	36.52
	D02	1212618900	1206919800	99.53	0.03	96.81	91.44	36.01
	D03	1539196200	1532304600	99.55	0.03	96.67	91.61	35.98
	D04	999240300	994994700	99.58	0.03	97.06	92.37	36.03
	D05	1110948300	1106094000	99.56	0.03	97.12	92.48	36.4
	D06	1530724800	1522063500	99.43	0.03	97.03	91.74	35.84
	D07	1536754800	1531423500	99.65	0.03	97.28	92.72	36.48
	D08	1619592900	1610796900	99.46	0.03	96.92	91.56	36.02
	D09	1487625600	1481783700	99.61	0.03	96.85	91.92	35.92
	D10	1296731400	1290911100	99.55	0.03	96.93	92	35.77
	GS01	1545803700	1542568800	99.79	0.03	96.44	90.99	36.48
	GS02	1854642300	1850800800	99.79	0.03	96.5	91.12	36.34
	GS03	2055457500	2047006500	99.59	0.03	96.43	90.98	36.59
	GS04	1608685200	1601418900	99.55	0.03	96.62	91.4	37
	GS05	1639324500	1632762000	99.6	0.03	96.73	91.56	36.3
	GS06	2492192400	2482787700	99.62	0.03	96.33	90.81	36.25
	GS07	1103367600	1097712000	99.49	0.03	96.42	90.97	35.7
	GS08	2177606100	2168670900	99.59	0.03	96.52	91.15	36.7
	GS09	1604865300	1597333200	99.53	0.03	96.06	90.27	36.81
	GS10	1429333800	1423389600	99.58	0.03	96.53	91.25	36.98
	I601	1484315100	1480688100	99.76	0.04	95.25	88.46	36.98
	I602	732599400	729917700	99.63	0.03	95.65	89.36	37.34
	I603	1837599300	1833174000	99.76	0.03	95.81	89.59	36.06
	I604	1256069700	1251843900	99.66	0.04	94.82	87.75	36.3
	I605	1099633500	1096644000	99.73	0.03	95.8	89.64	36.31
	I606	1450248600	1446675600	99.75	0.03	95.56	89.17	37.28
	I607	1115949300	1112157900	99.66	0.03	95.79	89.57	36.56
	I608	1176243300	1173148500	99.74	0.04	95.25	88.62	37.55
	I609	1069156800	1066147500	99.72	0.03	95.52	89.11	36.6
	I610	1260786300	1256918400	99.69	0.04	95.33	88.72	36.05
	I701	936029400	933919500	99.77	0.03	95.43	88.91	36.86
	I702	1395075900	1391829000	99.77	0.04	95.2	88.47	35.88
	I703	1360643400	1357458000	99.77	0.04	95.37	88.78	36.22
	I704	1236527700	1233877800	99.79	0.04	95.37	88.81	37.22
	I705	1320220800	1317602400	99.8	0.03	95.66	89.3	36.03
	I706	1371897900	1369150800	99.8	0.04	95.28	88.59	36.17
	I707	1147831200	1145313600	99.78	0.03	95.65	89.51	35.94
	I708	1061950500	1060213800	99.84	0.03	95.73	89.56	36.48
	I709	1173605100	1171637700	99.83	0.03	95.77	89.69	37.3
	I710	1507206000	1504103100	99.79	0.03	95.42	89.06	36.5
	JS101	1291102500	1286625600	99.65	0.03	96.47	91.21	37.31
	JS102	1350119700	1346041800	99.7	0.03	96.42	90.75	37.14
	JS103	1582177800	1576372500	99.63	0.03	96.42	90.81	37.45
	JS104	1316476500	1312479900	99.7	0.03	96.41	90.72	37.25
	JS105	985930200	982416900	99.64	0.04	95.05	88.22	36.14
	JS106	1745476500	1741989900	99.8	0.04	95.28	88.53	36.78
	JS107	1350030900	1346307900	99.72	0.04	94.25	86.78	36.17
	JS108	1101976500	1097890500	99.63	0.03	96.59	91.36	38.96
	JS109	1638735600	1632658200	99.63	0.03	96.49	91.04	36.25
	JS110	1288654800	1282586700	99.53	0.03	96.65	91.36	36.76
	LH02	1033094100	1028144100	99.52	0.03	97.03	92.37	37.39
	LH04	1825583100	1808028600	99.04	0.03	97.18	92.19	37.27
	LH05	1353068700	1345985400	99.48	0.03	97.03	92.33	36.53
	LH06	1460150400	1447118400	99.11	0.03	97.36	92.58	38.13
	LH07	1640577600	1631619900	99.45	0.03	97.25	92.25	36.39
	LH08	1287208800	1279160100	99.37	0.03	96.94	91.7	36.1
	LH09	1873796700	1863486000	99.45	0.03	97.3	92.35	35.5
	LH10	1107276900	1097607900	99.13	0.03	96.92	91.58	36.06
	W01	1115707200	1109597100	99.45	0.03	96.47	91.12	36.13
	W02	2386722600	2372470800	99.4	0.03	96.31	90.77	35.57
	W03	1386895200	1381279800	99.6	0.03	97.05	91.93	36.46
	W04	2188906800	2181939600	99.68	0.03	96.64	91.41	35.9
	W05	2438481900	2430726300	99.68	0.03	96.5	91.12	36.14
	W06	1130468700	1125315000	99.54	0.03	96.51	91.16	36.66
	W07	2314088100	2306102700	99.65	0.03	96.62	91.35	36.15
	W08	1082075100	1077992700	99.62	0.03	96.71	91.09	35.73
	W09	1819650900	1813066200	99.64	0.03	96.61	91.4	36.34
	W10	2009762700	2002804200	99.65	0.03	96.5	91.18	36.9
	X01	1370484900	1364865000	99.59	0.03	96.47	91.08	35.75
	X02	1284358500	1280433300	99.69	0.03	96.62	91.41	36.09
	X03	1241272800	1238033400	99.74	0.03	96.5	91.11	35.84
	X04	1070377500	1066475400	99.64	0.03	96.72	91.68	37.84
	X05	1188800400	1185480000	99.72	0.03	96.94	91.97	35.7
	X06	1137685800	1134459300	99.72	0.03	96.58	91.4	35.74
	X07	1580585400	1575625500	99.69	0.03	96.37	90.97	35.61
	X08	1312998300	1307143800	99.55	0.03	96.53	91.34	35.8
	X09	1360873200	1356739500	99.7	0.03	96.7	91.59	35.81
	X10	1917432300	1909730100	99.6	0.03	96.45	91.03	36.6
	XQ01	1663435500	1656122100	99.56	0.03	96.92	92.04	36.36
	XQ02	1997191200	1988210700	99.55	0.03	96.77	91.73	38
	XQ03	1562991300	1551819300	99.29	0.03	96.97	92.17	36.27
	XQ04	1483399500	1473981600	99.37	0.03	97.08	92.34	36.22
	XQ05	1746816000	1734457500	99.29	0.03	96.94	92.03	36.25
	XQ06	1192439700	1185092100	99.38	0.03	96.83	91.48	36.71
	XQ07	1700059200	1692164100	99.54	0.03	96.97	92.09	35.64
	XQ08	1237501800	1231255800	99.5	0.03	96.56	91.23	35.78
	XQ09	1488932400	1481717100	99.52	0.03	96.97	92.16	36.23
	XQ10	1936531500	1925647800	99.44	0.03	97.06	91.87	36.47
	Y01	1290903900	1279626900	99.13	0.03	96.47	91.12	36.38
	Y02	1795839300	1782745200	99.27	0.03	96.24	90.68	35.68
	Y03	1569337500	1557462900	99.24	0.03	96.36	90.94	36.03
	Y04	1322520900	1315534500	99.47	0.03	96.38	90.97	36.66
	Y05	978934500	973132200	99.41	0.03	96.84	91.97	36.03
	Y06	1582838100	1574655900	99.48	0.03	96.45	91.03	36.2
	Y07	1218470100	1212246300	99.49	0.03	97	92.22	36.78
	Y09	1624177800	1616482500	99.53	0.03	96.64	91.47	36.55
	Y10	1079857200	1073684700	99.43	0.03	96.47	91.11	36.53
	ZW01	1545319500	1541040600	99.72	0.04	95.22	88.59	36.78
	ZW02	1114636200	1112393700	99.8	0.03	95.41	88.78	36.31
	ZW03	1290110100	1287369300	99.79	0.03	95.41	88.83	36.38
	ZW04	1507232700	1504171500	99.8	0.03	96.56	90.86	36.11
	ZW05	1187447400	1184851500	99.78	0.03	96.82	91.46	36.45
	ZW06	1309190700	1306660800	99.81	0.03	96.88	91.5	36.41
	ZW07	1656135000	1650063900	99.63	0.03	96.26	90.62	36.27
	ZW08	1693014900	1686691500	99.63	0.03	96.34	90.8	36.04
	ZW09	2015536200	2008824900	99.67	0.03	96.14	90.41	36.3
	ZW10	2359234800	2353857600	99.77	0.03	96.53	91.19	36.05
	Total	219848364600	218922000000
	Mean	1427586783	1421570873
Zhoushan archipelago	DS1	1529696700	1475148300	96.43	0.03	96.25	90.77	35.72
	DS10	2741835000	2672086200	97.46	0.03	96.02	90.5	36.23
	DS2	1015967400	975544500	96.02	0.03	96.43	91.15	36.2
	DS3	1124363100	1081016100	96.14	0.03	96.11	90.51	35.66
	DS4	1293871500	1247247900	96.4	0.03	96.3	90.92	36.28
	DS5	2913322800	2836976400	97.38	0.03	96	90.43	37.63
	DS6	1116539400	1094710800	98.04	0.03	96.06	90.49	37.02
	DS7	1395435600	1370632200	98.22	0.03	95.91	90.16	36.88
	DS8	2052428400	2016356700	98.24	0.03	96.01	90.4	37.54
	DS9	2360819700	2283858000	96.74	0.03	95.94	90.48	37.77
	GT1	1308847500	1294209600	98.88	0.03	95.97	90.21	36.46
	GT10	1669923300	1635011700	97.91	0.03	96.53	91.66	42.56
	GT3	2370217200	2321308200	97.94	0.03	95.85	90.03	37.74
	GT4	1117271700	1104418200	98.85	0.03	95.72	89.64	35.73
	GT5	3208444800	3047963700	95	0.03	95.62	89.78	38.69
	GT6	1240422000	1226462400	98.87	0.03	96.45	91.31	36.3
	GT7	1853973000	1832024700	98.82	0.03	96.45	91.3	37.23
	GT8	1052974800	1040327100	98.8	0.03	96.43	91.34	38.63
	GT9	1159660800	1144116300	98.66	0.03	96.4	91.25	37.44
	JL1	1534873800	1500688200	97.77	0.03	96.44	91.04	36.84
	JL10	1375560600	1347535800	97.96	0.03	96.02	90.28	35.89
	JL2	1474251300	1432170300	97.15	0.03	96.31	90.76	36.92
	JL3	1330917300	1255481400	94.33	0.03	96.25	90.69	38.43
	JL4	1963443000	1922867400	97.93	0.03	96.31	90.74	37.22
	JL5	1827672000	1767658200	96.72	0.03	95.56	89.19	36.81
	JL6	1815626400	1761909000	97.04	0.03	96.33	90.92	39.05
	JL7	1759203000	1724776200	98.04	0.03	95.98	90.17	36.25
	JL8	1317772200	1277072400	96.91	0.03	96.16	90.6	37.94
	JL9	1273777200	1240870800	97.42	0.03	95.91	90.07	36.55
	JT10	1701472200	1650486300	97	0.03	96.28	91.19	37.42
	JT7	1773492300	1727295300	97.4	0.03	96.09	90.67	35.62
	JT8	1230331800	1190302800	96.75	0.03	96.19	90.98	38.66
	JT9	1864404000	1818764400	97.55	0.03	96.03	90.53	36.77
	NA1	1030658400	1016230800	98.6	0.03	96.69	91.47	35.6
	NA10	3117948300	3036726300	97.4	0.03	96.31	90.78	37.7
	NA2	1032797700	1016887800	98.46	0.03	96.85	91.81	35.7
	NA3	1213587000	1196073600	98.56	0.03	96.64	91.38	37.14
	NA4	1059958500	1042350900	98.34	0.03	96.97	92.11	36.82
	NA5	1214163900	1190394600	98.04	0.03	96.59	91.45	36.77
	NA6	1693193400	1662904200	98.21	0.03	96.63	91.59	35.89
	NA7	2565476700	2520800100	98.26	0.03	96.45	91.16	36.14
	NA8	1974750600	1932437700	97.86	0.03	96.69	91.71	36.8
	NA9	1639216200	1600718100	97.65	0.03	96.6	91.49	40.72
	NR1	1085469900	1051673100	96.89	0.03	96.03	90.6	37.36
	NR10	1276068600	1246178100	97.66	0.03	95.64	89.76	35.89
	NR2	2448866100	2389019700	97.56	0.03	96.06	90.57	35.52
	NR3	2602781400	2533982700	97.36	0.03	95.83	90.08	35.89
	NR4	2460778200	2410813800	97.97	0.03	95.64	89.61	35.4
	NR5	2614896600	2566800300	98.16	0.03	95.69	89.81	35.58
	NR6	730167000	718476600	98.4	0.03	95.82	90.09	39.48
	NR7	1419094200	1382478600	97.42	0.03	95.75	90	36
	NR8	2067029700	2017237800	97.59	0.03	95.75	89.97	36.27
	NR9	1850694300	1797534600	97.13	0.03	95.88	90.25	35.89
	PT1	3016471200	2971752000	98.52	0.03	96.62	91.62	37.84
	PT10	1759865400	1701131100	96.66	0.03	96.2	90.93	36.3
	PT3	2242152900	2218979400	98.97	0.03	96.36	91.04	35.95
	PT4	1664120400	1649610600	99.13	0.03	96.47	91.29	35.86
	PT6	1126603200	1113886500	98.87	0.03	96.41	91.16	37.23
	PT7	1171016700	1103462100	94.23	0.03	96.05	90.62	35.41
	PT8	2089077900	2041746300	97.73	0.03	96.27	90.94	35.5
	PT9	2095575300	2001692100	95.52	0.03	95.58	89.59	35.77
	TH1	1736079000	1711836000	98.6	0.03	95.49	89.17	35.52
	TH10	1352788800	1312429800	97.02	0.03	95.92	90.31	36.43
	TH2	2029663500	2001075300	98.59	0.03	95.38	88.88	35.17
	TH3	1265556300	1245147300	98.39	0.03	95.37	88.95	35.72
	TH4	1506766500	1485577500	98.59	0.03	95.41	88.97	36.52
	TH5	1029727800	1016618700	98.73	0.03	96.88	91.81	36.48
	TH6	1275315300	1261055700	98.88	0.03	96.69	91.37	36.41
	TH7	1234650900	1220633700	98.86	0.03	96.84	91.66	36.1
	TH8	1614855900	1601247300	99.16	0.03	96.77	91.48	35.27
	TH9	1085438700	1047054300	96.46	0.03	95.92	90.37	37.62
	ZX1	2262665400	2187013500	96.66	0.03	95.44	89.25	36.03
	ZX10	2445093600	2346932400	95.99	0.04	95.09	89.19	35.78
	ZX2	1954470300	1900809300	97.25	0.03	96.1	90.66	35.81
	ZX3	1759097100	1736369100	98.71	0.03	96.47	91.3	35.81
	ZX4	1057830600	1038194700	98.14	0.03	96.57	91.58	38.79
	ZX5	1855518900	1797124500	96.85	0.03	96.27	91.15	44.53
	ZX6	1163382600	1141299600	98.1	0.03	96.44	91.34	37.64
	ZX7	1609054200	1549447200	96.3	0.04	95.27	89.5	35.78
	ZX8	1471107000	1398229800	95.05	0.04	95.13	89.27	35.78
	ZX9	1688369100	1628719800	96.47	0.04	95.06	89.08	36.06
	ZY1	1367140500	1342185600	98.17	0.03	95.3	88.87	35.75
	ZY10	2185811100	2132913900	97.58	0.03	96.04	90.52	36.52
	ZY2	1778425500	1742208300	97.96	0.03	95.42	89.18	35.97
	ZY3	1262213100	1235830500	97.91	0.03	95.14	88.56	37.06
	ZY4	1832143500	1794554700	97.95	0.03	95.38	89.06	35.66
	ZY5	2036056800	2013453600	98.89	0.03	95.71	89.53	35.94
	ZY6	2397340500	2365720500	98.68	0.03	95.37	88.86	35.9
	ZY7	1664082900	1642641900	98.71	0.03	95.56	89.22	36.02
	ZY8	1246317300	1223147400	98.14	0.03	95.38	88.9	36.55
	ZY9	1175672100	1111903500	94.58	0.03	95.95	90.38	36.09
	ZZJ1	1445934000	1397203500	96.63	0.03	95.91	90.31	35.78
	ZZJ10	1542350100	1505032500	97.58	0.03	96.2	90.98	35.7
	ZZJ2	1144971000	1109781000	96.93	0.03	95.88	90.19	35.73
	ZZJ3	1661220900	1634787600	98.41	0.03	96.34	91.03	36.69
	ZZJ4	1594413600	1569428700	98.43	0.03	96.44	91.24	36.17
	ZZJ5	1667135400	1647005400	98.79	0.03	96.29	90.86	36.06
	ZZJ6	1881783600	1850821800	98.35	0.03	96.58	91.55	35.79
	ZZJ7	1265803200	1237654800	97.78	0.03	96.16	90.87	36.3
	ZZJ8	1607388600	1566438000	97.45	0.03	96.14	90.92	36.6
	ZZJ9	2377902900	2329629600	97.97	0.03	95.96	90.44	35.38
	Total	169562829600	165528000000
	Mean	1678839897	1638895399
