# Supplementary material for: A Comparative Study of Genetic Responses to Short- and Long-Term Habitat Fragmentation in a Distylous Herb Hedyotis chyrsotricha (Rubiaceae)
Source: Plants (Basel). 2022 Jul 7;11(14):1800. doi: 10.3390/plants11141800 (PMC9323511; doi:10.3390/plants11141800)
Supplement: Supplementary file 1 [file plants-11-01800-s001.zip › Table S2.xlsx]

## Sheet: TILpopulations.snps
##fileformat=VCFv4.2
##fileDate=20200528
##source="Stacks v2.2"
##INFO=<ID=AD,Number=R,Type=Integer,Description="Total Depth for Each Allele">
##INFO=<ID=AF,Number=A,Type=Float,Description="Allele Frequency">
##INFO=<ID=DP,Number=1,Type=Integer,Description="Total Depth">
##INFO=<ID=NS,Number=1,Type=Integer,Description="Number of Samples With Data">
##FORMAT=<ID=AD,Number=R,Type=Integer,Description="Allele Depth">
##FORMAT=<ID=DP,Number=1,Type=Integer,Description="Read Depth">
##FORMAT=<ID=HQ,Number=2,Type=Integer,Description="Haplotype Quality">
##FORMAT=<ID=GL,Number=G,Type=Float,Description="Genotype Likelihood">
##FORMAT=<ID=GQ,Number=1,Type=Integer,Description="Genotype Quality">
##FORMAT=<ID=GT,Number=1,Type=String,Description="Genotype">
##INFO=<ID=loc_strand,Number=1,Type=Character,Description="Genomic strand the corresponding Stacks locus aligns on">
#CHROM	POS	ID	REF	ALT	QUAL	FILTER	INFO	FORMAT	IP02_01_1_clean	IP02_02_1_clean	IP02_04_1_clean	IP02_05_1_clean	IP02_06_1_clean	IP02_07_1_clean	IP02_08_1_clean	IP02_09_1_clean	IP03_01_1_clean	IP03_02_1_clean	IP03_03_1_clean	IP03_04_1_clean	IP03_05_1_clean	IP03_06_1_clean	IP03_07_1_clean	IP03_08_1_clean	IP03_09_1_clean	EM04_01_1_clean	EM04_02_1_clean	EM04_03_1_clean	EM04_04_1_clean	EM04_05_1_clean	EM04_06_1_clean	EM04_07_1_clean	EM04_08_1_clean	EM04_09_1_clean	EM04_10_1_clean	IP06_01_1_clean	IP06_02_1_clean	IP06_03_1_clean	IP06_04_1_clean	IP06_05_1_clean	IP06_06_1_clean	IP06_07_1_clean	IP06_08_1_clean	IP06_09_1_clean	IP06_10_1_clean	EM03_01_1_EM03_lean	EM03_02_1_EM03_lean	EM03_03_1_EM03_lean	EM03_04_1_EM03_lean
29	1	.	C	G	.	PASS	NS=61;AF=0.148	GT:DP:AD:GQ:GL	./.	0/0:11:11,0:40:-0.00,-4.38,-50.41	./.	./.	0/0:29:29,0:40:-0.00,-9.80,-131.57	0/0:16:16,0:40:-0.00,-5.89,-72.95	0/0:10:10,0:40:-0.00,-4.08,-45.90	./.	./.	./.	./.	./.	./.	./.	./.	./.	./.	0/0:15:15,0:40:-0.00,-5.59,-68.45	./.	./.	0/0:5:5,0:32:-0.00,-2.58,-23.36	0/1:15:12,3:40:-7.94,-0.00,-49.33	0/0:11:11,0:40:-0.00,-4.38,-50.41	./.	./.	0/0:15:15,0:40:-0.00,-5.59,-68.45	./.	./.	./.	./.	./.	./.	./.	./.	./.	./.	./.	./.	0/0:17:17,0:40:-0.00,-6.19,-77.46	0/0:19:19,0:40:-0.00,-6.79,-86.48	./.
499	2	.	C	G	.	PASS	NS=128;AF=0.121	GT:DP:AD:GQ:GL	0/1:24:13,11:40:-27.80,0.00,-35.54	0/1:25:16,9:40:-21.02,0.00,-44.96	0/0:33:33,0:40:-0.00,-10.54,-108.16	0/0:5:5,0:27:-0.00,-2.12,-17.46	0/0:14:14,0:40:-0.00,-4.83,-46.61	0/0:7:7,0:33:-0.00,-2.72,-23.94	0/0:6:6,0:30:-0.00,-2.42,-20.70	1/1:5:0,5:13:-14.99,-0.92,-0.06	0/0:18:18,0:40:-0.00,-6.03,-59.57	0/0:15:14,0:40:-0.00,-4.83,-46.61	0/0:15:15,0:40:-0.00,-5.13,-49.85	0/0:13:13,0:40:-0.00,-4.53,-43.37	0/1:4:3,1:19:-1.44,-0.02,-9.17	0/0:24:24,0:40:-0.00,-7.83,-79.01	0/0:32:32,0:40:-0.00,-10.24,-104.92	./.	0/0:6:6,0:30:-0.00,-2.42,-20.70	0/0:9:9,0:40:-0.00,-3.32,-30.41	0/0:6:6,0:30:-0.00,-2.42,-20.70	./.	0/1:13:10,3:40:-5.19,-0.00,-29.13	0/0:9:9,0:40:-0.00,-3.32,-30.41	0/1:16:10,6:40:-14.01,-0.00,-28.23	./.	0/1:19:13,6:40:-13.11,-0.00,-37.04	0/0:17:17,0:40:-0.00,-5.73,-56.33	0/0:22:22,0:40:-0.00,-7.23,-72.53	./.	0/0:10:10,0:40:-0.00,-3.62,-33.65	0/1:8:6,2:40:-3.46,-0.00,-17.67	0/0:18:18,0:40:-0.00,-6.03,-59.57	./.	0/1:35:31,4:24:-1.82,-0.01,-90.55	./.	./.	./.	0/1:12:7,5:40:-11.97,-0.00,-19.71	0/0:16:16,0:40:-0.00,-5.43,-53.09	0/0:16:16,0:40:-0.00,-5.43,-53.09	./.	./.
20355	3	.	T	A	.	PASS	NS=113;AF=0.221	GT:DP:AD:GQ:GL	1/1:10:0,10:32:-39.19,-2.54,-0.00	0/0:34:34,0:40:-0.00,-10.78,-137.71	0/0:27:27,0:40:-0.00,-8.67,-109.56	0/1:33:30,3:21:-1.59,-0.01,-111.16	0/0:17:17,0:40:-0.00,-5.66,-69.36	0/0:33:33,0:40:-0.00,-10.48,-133.69	0/1:33:23,10:40:-29.72,0.00,-83.01	0/0:6:6,0:30:-0.00,-2.35,-25.14	0/1:62:51,11:40:-25.02,0.00,-186.84	0/0:57:57,0:40:0.00,-17.70,-230.17	0/1:37:31,6:40:-12.44,-0.00,-113.96	./.	0/0:14:14,0:40:-0.00,-4.76,-57.30	./.	./.	0/0:20:20,0:40:-0.00,-6.57,-81.42	0/1:28:23,5:40:-11.13,-0.00,-84.51	0/0:19:19,0:40:-0.00,-6.26,-77.40	0/0:15:15,0:40:-0.00,-5.06,-61.32	0/0:45:45,0:40:-0.00,-14.09,-181.93	0/0:19:19,0:40:-0.00,-6.26,-77.40	0/0:14:14,0:40:-0.00,-4.76,-57.30	0/0:66:66,0:40:0.00,-20.41,-266.35	0/1:62:57,5:13:-0.95,-0.05,-211.02	0/0:26:26,0:40:-0.00,-8.37,-105.54	0/0:37:37,0:40:-0.00,-11.68,-149.77	0/1:35:23,12:40:-37.16,0.00,-82.40	./.	0/1:38:30,8:40:-20.18,0.00,-109.64	0/0:22:22,0:40:-0.00,-7.17,-89.46	0/0:15:15,0:40:-0.00,-5.06,-61.32	0/1:32:24,8:40:-21.98,0.00,-87.33	0/1:33:30,3:21:-1.59,-0.01,-111.16	./.	0/1:20:13,7:40:-21.58,0.00,-46.72	1/1:7:0,7:22:-27.13,-1.64,-0.01	0/0:44:43,1:40:-0.00,-9.77,-169.87	0/0:18:18,0:40:-0.00,-5.96,-73.38	0/1:46:34,12:40:-33.85,0.00,-123.32	./.	0/1:40:30,10:40:-27.62,0.00,-109.04
2490351	4	.	C	T	.	PASS	NS=44;AF=0.023	GT:DP:AD:GQ:GL	0/0:8:8,0:40:-0.00,-3.83,-26.88	0/0:19:19,0:40:-0.00,-7.14,-60.55	0/0:4:4,0:32:-0.00,-2.63,-14.64	0/0:13:13,0:40:-0.00,-5.33,-42.18	./.	./.	0/0:9:9,0:40:-0.00,-4.13,-29.94	./.	0/0:10:10,0:40:-0.00,-4.43,-33.00	./.	0/0:8:8,0:40:-0.00,-3.83,-26.88	0/0:23:23,0:40:-0.00,-8.34,-72.79	0/0:10:10,0:40:-0.00,-4.43,-33.00	./.	0/0:23:23,0:40:-0.00,-8.34,-72.79	./.	./.	./.	./.	./.	./.	./.	./.	./.	./.	./.	./.	./.	./.	0/0:6:6,0:39:-0.00,-3.23,-20.76	./.	0/0:3:3,0:29:-0.00,-2.33,-11.58	0/0:7:7,0:40:-0.00,-3.53,-23.82	./.	./.	0/0:15:15,0:40:-0.00,-5.94,-48.30	0/0:8:8,0:40:-0.00,-3.83,-26.88	./.	./.	./.	./.
72200	5	.	G	A	.	PASS	NS=145;AF=0.017	GT:DP:AD:GQ:GL	0/0:20:20,0:40:-0.00,-7.81,-68.38	0/0:26:26,0:40:-0.00,-9.61,-88.35	0/0:21:21,0:40:-0.00,-8.11,-71.71	0/0:14:14,0:40:-0.00,-6.00,-48.40	0/0:25:25,0:40:-0.00,-9.31,-85.02	0/0:20:20,0:40:-0.00,-7.81,-68.38	0/0:18:18,0:40:-0.00,-7.20,-61.72	0/0:3:3,0:33:-0.00,-2.69,-11.79	0/0:26:26,0:40:-0.00,-9.61,-88.35	0/0:20:20,0:40:-0.00,-7.81,-68.38	0/0:16:16,0:40:-0.00,-6.60,-55.06	0/0:9:9,0:40:-0.00,-4.50,-31.76	0/0:17:17,0:40:-0.00,-6.90,-58.39	0/0:15:15,0:40:-0.00,-6.30,-51.73	0/0:17:17,0:40:-0.00,-6.90,-58.39	0/0:11:11,0:40:-0.00,-5.10,-38.42	0/0:23:23,0:40:-0.00,-8.71,-78.36	0/0:28:28,0:40:-0.00,-10.21,-95.01	0/0:15:15,0:40:-0.00,-6.30,-51.73	1/1:32:0,32:40:-104.73,-9.62,-0.00	0/0:16:16,0:40:-0.00,-6.60,-55.06	./.	0/0:22:22,0:40:-0.00,-8.41,-75.04	0/0:9:9,0:40:-0.00,-4.50,-31.76	0/0:37:37,0:40:-0.00,-12.92,-124.97	0/0:19:19,0:40:-0.00,-7.51,-65.05	0/0:30:30,0:40:-0.00,-10.81,-101.67	0/0:1:1,0:27:-0.00,-2.09,-5.13	0/0:7:7,0:40:-0.00,-3.90,-25.10	0/0:11:10,1:23:-0.01,-1.78,-31.77	0/0:12:12,0:40:-0.00,-5.40,-41.75	0/0:6:6,0:40:-0.00,-3.60,-21.77	0/0:18:18,0:40:-0.00,-7.20,-61.72	0/0:8:8,0:40:-0.00,-4.20,-28.43	0/0:13:13,0:40:-0.00,-5.70,-45.07	0/0:9:9,0:40:-0.00,-4.50,-31.76	0/0:6:6,0:40:-0.00,-3.60,-21.77	0/0:10:10,0:40:-0.00,-4.80,-35.09	./.	0/0:26:26,0:40:-0.00,-9.61,-88.35	0/0:12:12,0:40:-0.00,-5.40,-41.75
14011	6	.	T	A	.	PASS	NS=43;AF=0.012	GT:DP:AD:GQ:GL	0/0:2:2,0:28:-0.00,-2.24,-10.47	./.	./.	./.	0/0:1:1,0:25:-0.00,-1.94,-6.44	0/0:1:1,0:25:-0.00,-1.94,-6.44	./.	0/0:1:1,0:25:-0.00,-1.94,-6.44	./.	./.	./.	./.	./.	./.	./.	./.	./.	./.	0/0:3:3,0:32:-0.00,-2.54,-14.50	0/0:1:1,0:25:-0.00,-1.94,-6.44	./.	./.	./.	0/0:1:1,0:25:-0.00,-1.94,-6.44	./.	0/0:4:4,0:35:-0.00,-2.84,-18.53	0/0:4:4,0:35:-0.00,-2.84,-18.53	./.	0/0:3:3,0:32:-0.00,-2.54,-14.50	0/0:3:3,0:32:-0.00,-2.54,-14.50	0/0:1:1,0:25:-0.00,-1.94,-6.44	0/0:1:1,0:25:-0.00,-1.94,-6.44	./.	./.	./.	0/0:3:3,0:32:-0.00,-2.54,-14.50	./.	./.	./.	./.	./.
18330	7	.	A	T	.	PASS	NS=84;AF=0.012	GT:DP:AD:GQ:GL	0/0:20:20,0:40:-0.00,-8.15,-98.17	0/0:19:19,0:40:-0.00,-7.85,-93.36	./.	./.	./.	0/0:29:29,0:40:-0.00,-10.86,-141.48	0/0:29:29,0:40:-0.00,-10.86,-141.48	0/0:11:11,0:40:-0.00,-5.44,-54.86	0/0:34:34,0:40:-0.00,-12.36,-165.54	0/0:47:47,0:40:-0.00,-16.28,-228.10	0/0:18:18,0:40:-0.00,-7.55,-88.55	./.	./.	0/0:1:1,0:30:-0.00,-2.43,-6.74	./.	0/0:3:3,0:37:-0.00,-3.03,-16.36	./.	0/0:33:33,0:40:-0.00,-12.06,-160.73	0/0:12:12,0:40:-0.00,-5.74,-59.67	./.	0/0:21:21,0:40:-0.00,-8.45,-102.98	./.	0/0:30:30,0:40:-0.00,-11.16,-146.29	0/0:39:39,0:40:-0.00,-13.87,-189.60	./.	0/0:38:38,0:40:-0.00,-13.57,-184.79	0/0:8:8,0:40:-0.00,-4.54,-40.42	./.	0/0:14:14,0:40:-0.00,-6.34,-69.30	./.	0/0:12:12,0:40:-0.00,-5.74,-59.67	./.	./.	0/0:10:10,0:40:-0.00,-5.14,-50.05	0/0:16:16,0:40:-0.00,-6.94,-78.92	0/0:22:22,0:40:-0.00,-8.75,-107.79	0/0:17:17,0:40:-0.00,-7.25,-83.73	./.	0/0:22:22,0:40:-0.00,-8.75,-107.79	./.	0/0:19:19,0:40:-0.00,-7.85,-93.36
51904	8	.	A	G	.	PASS	NS=45;AF=0.011	GT:DP:AD:GQ:GL	0/0:6:6,0:40:-0.00,-3.78,-29.10	./.	0/0:9:9,0:40:-0.00,-4.68,-42.45	./.	0/0:9:9,0:40:-0.00,-4.68,-42.45	0/0:5:5,0:40:-0.00,-3.48,-24.65	./.	./.	0/0:5:5,0:40:-0.00,-3.48,-24.65	0/1:7:5,2:40:-4.82,-0.00,-20.57	./.	0/0:7:7,0:40:-0.00,-4.08,-33.55	0/0:15:15,0:40:-0.00,-6.49,-69.14	0/0:5:5,0:40:-0.00,-3.48,-24.65	./.	0/0:6:6,0:40:-0.00,-3.78,-29.10	0/0:10:10,0:40:-0.00,-4.98,-46.89	0/0:6:6,0:40:-0.00,-3.78,-29.10	./.	0/0:5:5,0:40:-0.00,-3.48,-24.65	./.	./.	0/0:7:7,0:40:-0.00,-4.08,-33.55	0/0:8:8,0:40:-0.00,-4.38,-38.00	./.	./.	0/0:8:8,0:40:-0.00,-4.38,-38.00	./.	./.	./.	./.	./.	./.	./.	./.	./.	./.	./.	0/0:6:6,0:40:-0.00,-3.78,-29.10	0/0:17:17,0:40:-0.00,-7.09,-78.03	0/0:7:7,0:40:-0.00,-4.08,-33.55
14297	9	.	C	T	.	PASS	NS=51;AF=0.088	GT:DP:AD:GQ:GL	0/0:13:13,0:40:-0.00,-5.10,-41.14	./.	0/0:11:11,0:40:-0.00,-4.50,-35.01	./.	./.	./.	1/1:11:0,11:39:-32.43,-3.21,-0.00	0/0:12:12,0:40:-0.00,-4.80,-38.07	./.	./.	./.	./.	./.	./.	./.	./.	./.	0/0:26:26,0:40:-0.00,-9.01,-80.99	./.	./.	./.	0/0:27:27,0:40:-0.00,-9.31,-84.05	0/0:21:21,0:40:-0.00,-7.51,-65.66	0/0:22:22,0:40:-0.00,-7.81,-68.73	0/0:3:3,0:27:-0.00,-2.10,-10.49	./.	./.	./.	./.	0/0:10:10,0:40:-0.00,-4.20,-31.94	./.	0/0:13:13,0:40:-0.00,-5.10,-41.14	0/0:18:18,0:40:-0.00,-6.60,-56.46	0/0:16:16,0:40:-0.00,-6.00,-50.33	./.	1/1:15:0,15:40:-44.69,-4.42,-0.00	0/0:21:21,0:40:-0.00,-7.51,-65.66	./.	./.	./.	./.
5614	10	.	A	G	.	PASS	NS=137;AF=0.015	GT:DP:AD:GQ:GL	0/0:6:6,0:40:-0.00,-3.93,-22.00	0/0:7:7,0:40:-0.00,-4.23,-25.36	0/0:9:9,0:40:-0.00,-4.83,-32.10	0/0:3:3,0:37:-0.00,-3.03,-11.90	0/0:5:5,0:40:-0.00,-3.63,-18.63	0/0:8:8,0:40:-0.00,-4.53,-28.73	0/0:7:7,0:40:-0.00,-4.23,-25.36	0/0:15:15,0:40:-0.00,-6.64,-52.29	0/0:7:7,0:40:-0.00,-4.23,-25.36	0/0:2:2,0:34:-0.00,-2.73,-8.53	0/0:7:7,0:40:-0.00,-4.23,-25.36	0/0:19:19,0:40:-0.00,-7.84,-65.76	0/0:6:6,0:40:-0.00,-3.93,-22.00	0/0:13:13,0:40:-0.00,-6.04,-45.56	0/0:4:4,0:40:-0.00,-3.33,-15.27	./.	1/1:16:0,16:40:-52.06,-5.14,-0.00	0/0:17:17,0:40:-0.00,-7.24,-59.02	0/0:16:16,0:40:-0.00,-6.94,-55.66	0/0:3:3,0:37:-0.00,-3.03,-11.90	0/0:14:14,0:40:-0.00,-6.34,-48.93	0/0:2:2,0:34:-0.00,-2.73,-8.53	0/0:18:18,0:40:-0.00,-7.54,-62.39	0/0:8:8,0:40:-0.00,-4.53,-28.73	0/0:28:28,0:40:-0.00,-10.55,-96.05	0/0:19:19,0:40:-0.00,-7.84,-65.76	0/0:18:18,0:40:-0.00,-7.54,-62.39	./.	0/0:6:6,0:40:-0.00,-3.93,-22.00	0/0:6:6,0:40:-0.00,-3.93,-22.00	0/0:1:1,0:30:-0.00,-2.43,-5.17	0/0:2:2,0:34:-0.00,-2.73,-8.53	0/0:4:4,0:40:-0.00,-3.33,-15.27	0/0:11:10,0:40:-0.00,-5.13,-35.46	./.	0/0:7:7,0:40:-0.00,-4.23,-25.36	0/0:1:1,0:30:-0.00,-2.43,-5.17	0/0:2:2,0:34:-0.00,-2.73,-8.53	0/0:29:29,0:40:-0.00,-10.85,-99.42	0/0:26:26,0:40:-0.00,-9.95,-89.32	0/0:1:1,0:30:-0.00,-2.43,-5.17
1072112	11	.	T	G	.	PASS	NS=50;AF=0.010	GT:DP:AD:GQ:GL	0/0:12:12,0:40:-0.00,-5.40,-53.35	0/0:6:6,0:40:-0.00,-3.59,-27.88	./.	0/0:13:13,0:40:-0.00,-5.70,-57.60	0/0:20:20,0:40:-0.00,-7.81,-87.31	./.	./.	./.	./.	./.	./.	./.	./.	./.	./.	./.	./.	./.	./.	./.	./.	./.	./.	./.	./.	./.	./.	./.	./.	./.	./.	./.	./.	./.	./.	./.	./.	0/0:9:9,0:40:-0.00,-4.49,-40.61	0/0:7:7,0:40:-0.00,-3.89,-32.12	./.	0/0:11:11,0:40:-0.00,-5.10,-49.10
47522	12	.	A	G	.	PASS	NS=141;AF=0.011	GT:DP:AD:GQ:GL	0/0:13:13,0:40:-0.00,-5.67,-50.67	0/0:1:1,0:26:-0.00,-2.06,-5.84	0/0:30:30,0:40:-0.00,-10.79,-114.18	0/0:16:16,0:40:-0.00,-6.57,-61.88	0/0:13:13,0:40:-0.00,-5.67,-50.67	0/0:16:16,0:40:-0.00,-6.57,-61.88	0/0:24:24,0:40:-0.00,-8.98,-91.77	0/0:7:7,0:40:-0.00,-3.87,-28.25	0/0:6:6,0:40:-0.00,-3.56,-24.52	0/0:15:15,0:40:-0.00,-6.27,-58.14	0/0:3:3,0:33:-0.00,-2.66,-13.31	0/0:15:15,0:40:-0.00,-6.27,-58.14	./.	0/0:2:2,0:30:-0.00,-2.36,-9.58	0/0:16:16,0:40:-0.00,-6.57,-61.88	0/0:3:3,0:33:-0.00,-2.66,-13.31	0/0:16:16,0:40:-0.00,-6.57,-61.88	0/0:8:8,0:40:-0.00,-4.17,-31.99	./.	0/0:2:2,0:30:-0.00,-2.36,-9.58	0/0:6:6,0:40:-0.00,-3.56,-24.52	0/0:9:9,0:40:-0.00,-4.47,-35.73	0/0:36:36,0:40:-0.00,-12.59,-136.60	0/0:33:33,0:40:-0.00,-11.69,-125.39	0/0:49:49,0:40:0.00,-16.51,-185.17	0/0:2:2,0:30:-0.00,-2.36,-9.58	0/0:22:22,0:40:-0.00,-8.38,-84.29	0/0:1:1,0:26:-0.00,-2.06,-5.84	0/0:26:26,0:40:-0.00,-9.58,-99.24	0/0:10:10,0:40:-0.00,-4.77,-39.46	0/0:17:17,0:40:-0.00,-6.87,-65.61	0/0:19:19,0:40:-0.00,-7.48,-73.09	0/0:17:17,0:40:-0.00,-6.87,-65.61	0/0:13:13,0:40:-0.00,-5.67,-50.67	0/0:18:18,0:40:-0.00,-7.18,-69.35	0/0:37:37,0:40:-0.00,-12.89,-140.34	0/0:23:23,0:40:-0.00,-8.68,-88.03	0/0:5:5,0:39:-0.00,-3.26,-20.78	0/0:9:9,0:40:-0.00,-4.47,-35.73	0/0:3:3,0:33:-0.00,-2.66,-13.31	0/0:10:10,0:40:-0.00,-4.77,-39.46
336	13	.	G	T	.	PASS	NS=57;AF=0.018	GT:DP:AD:GQ:GL	0/0:1:1,0:32:-0.00,-2.58,-5.81	./.	./.	./.	0/0:1:1,0:32:-0.00,-2.58,-5.81	0/0:3:3,0:38:-0.00,-3.18,-13.58	0/0:2:2,0:35:-0.00,-2.88,-9.70	./.	./.	./.	./.	./.	./.	./.	./.	./.	./.	./.	./.	./.	./.	./.	./.	./.	./.	./.	./.	./.	./.	./.	./.	./.	./.	./.	./.	./.	./.	./.	0/0:6:6,0:40:-0.00,-4.08,-25.23	./.	0/0:2:2,0:35:-0.00,-2.88,-9.70
9233	14	.	C	A	.	PASS	NS=55;AF=0.018	GT:DP:AD:GQ:GL	./.	./.	./.	./.	./.	./.	./.	./.	0/0:28:28,0:40:-0.00,-10.08,-93.93	./.	0/0:2:2,0:29:-0.00,-2.26,-8.15	./.	0/0:18:18,0:40:-0.00,-7.07,-60.94	./.	0/0:38:38,0:40:-0.00,-13.09,-126.92	./.	0/0:2:2,0:29:-0.00,-2.26,-8.15	./.	0/0:15:15,0:40:-0.00,-6.17,-51.04	0/0:1:1,0:25:-0.00,-1.96,-4.85	0/0:13:13,0:40:-0.00,-5.57,-44.44	0/0:27:27,0:40:-0.00,-9.78,-90.63	./.	./.	0/0:33:33,0:40:-0.00,-11.58,-110.43	0/0:3:3,0:32:-0.00,-2.56,-11.45	0/0:5:5,0:38:-0.00,-3.16,-18.04	./.	./.	./.	./.	./.	./.	./.	./.	./.	./.	0/0:14:14,0:40:-0.00,-5.87,-47.74	./.	./.	./.
87707	15	.	T	C	.	PASS	NS=93;AF=0.016	GT:DP:AD:GQ:GL	0/0:3:3,0:30:-0.00,-2.41,-13.20	0/1:26:22,4:40:-5.47,-0.00,-74.17	./.	0/0:22:22,0:40:-0.00,-8.12,-83.50	0/0:9:9,0:40:-0.00,-4.21,-35.40	0/0:20:20,0:40:-0.00,-7.52,-76.10	0/0:6:6,0:40:-0.00,-3.31,-24.30	./.	./.	./.	./.	./.	./.	./.	./.	./.	./.	0/0:4:4,0:33:-0.00,-2.71,-16.90	./.	0/0:3:3,0:30:-0.00,-2.41,-13.20	./.	./.	./.	0/0:5:5,0:37:-0.00,-3.01,-20.60	0/0:4:4,0:33:-0.00,-2.71,-16.90	./.	0/0:10:10,0:40:-0.00,-4.51,-39.10	./.	0/0:19:19,0:40:-0.00,-7.22,-72.40	0/0:3:3,0:30:-0.00,-2.41,-13.20	0/0:4:4,0:33:-0.00,-2.71,-16.90	./.	0/0:11:11,0:40:-0.00,-4.81,-42.80	0/0:5:5,0:37:-0.00,-3.01,-20.60	./.	./.	0/0:3:3,0:30:-0.00,-2.41,-13.20	./.	0/0:7:7,0:40:-0.00,-3.61,-28.00	0/0:4:4,0:33:-0.00,-2.71,-16.90	0/0:19:19,0:40:-0.00,-7.22,-72.40
14507	16	.	G	T	.	PASS	NS=78;AF=0.038	GT:DP:AD:GQ:GL	0/0:5:5,0:34:-0.00,-2.75,-15.36	./.	1/1:8:0,8:25:-20.21,-1.97,-0.00	./.	0/0:33:33,0:40:-0.00,-11.15,-91.97	0/0:25:25,0:40:-0.00,-8.75,-70.08	0/0:24:24,0:40:-0.00,-8.45,-67.34	0/0:16:16,0:40:-0.00,-6.05,-45.46	./.	0/0:66:66,0:40:0.00,-21.06,-182.25	0/0:28:27,0:40:-0.00,-9.35,-75.55	./.	0/0:27:27,0:40:-0.00,-9.35,-75.55	./.	0/0:28:28,0:40:-0.00,-9.65,-78.29	0/0:23:23,0:40:-0.00,-8.15,-64.61	0/0:25:25,0:40:-0.00,-8.75,-70.08	./.	./.	0/0:20:20,0:40:-0.00,-7.25,-56.40	0/0:8:8,0:40:-0.00,-3.65,-23.57	./.	./.	0/0:31:30,0:40:-0.00,-10.25,-83.76	1/1:30:0,30:40:-80.40,-8.57,-0.00	0/0:46:46,0:40:-0.00,-15.05,-127.53	./.	./.	0/0:26:26,0:40:-0.00,-9.05,-72.82	0/0:11:11,0:40:-0.00,-4.55,-31.78	./.	0/0:24:24,0:40:-0.00,-8.45,-67.34	0/0:15:15,0:40:-0.00,-5.75,-42.72	0/0:20:20,0:40:-0.00,-7.25,-56.40	./.	./.	0/0:19:19,0:40:-0.00,-6.95,-53.66	./.	./.	0/0:35:35,0:40:-0.00,-11.75,-97.44	0/0:17:17,0:40:-0.00,-6.35,-48.19
9082	17	.	C	T	.	PASS	NS=55;AF=0.027	GT:DP:AD:GQ:GL	./.	./.	./.	./.	./.	./.	./.	./.	0/0:16:16,0:40:-0.00,-6.35,-72.78	./.	0/0:17:17,0:40:-0.00,-6.65,-77.18	./.	0/0:11:11,0:40:-0.00,-4.85,-50.79	0/0:17:17,0:40:-0.00,-6.65,-77.18	./.	0/0:4:4,0:34:-0.00,-2.74,-20.00	./.	./.	./.	./.	./.	./.	./.	./.	./.	./.	./.	./.	./.	./.	./.	./.	./.	./.	./.	./.	./.	0/0:16:16,0:40:-0.00,-6.35,-72.78	0/0:13:13,0:40:-0.00,-5.45,-59.59	./.	./.
76905	18	.	C	T	.	PASS	NS=120;AF=0.021	GT:DP:AD:GQ:GL	0/0:12:12,0:40:-0.00,-5.60,-41.48	0/0:13:13,0:40:-0.00,-5.90,-44.78	./.	0/0:16:16,0:40:-0.00,-6.81,-54.70	./.	./.	0/0:10:10,0:40:-0.00,-5.00,-34.86	./.	0/0:39:39,0:40:-0.00,-13.72,-130.75	0/0:21:21,0:40:-0.00,-8.31,-71.23	0/0:47:47,0:40:-0.00,-16.13,-157.20	0/0:6:6,0:40:-0.00,-3.80,-21.64	0/0:16:16,0:40:-0.00,-6.81,-54.70	0/0:10:10,0:40:-0.00,-5.00,-34.86	0/0:19:19,0:40:-0.00,-7.71,-64.62	0/0:17:17,0:40:-0.00,-7.11,-58.01	0/0:5:5,0:40:-0.00,-3.50,-18.33	0/0:14:14,0:40:-0.00,-6.20,-48.09	0/0:11:11,0:40:-0.00,-5.30,-38.17	0/0:12:12,0:40:-0.00,-5.60,-41.48	./.	0/0:32:32,0:40:-0.00,-11.62,-107.60	./.	0/0:23:23,0:40:-0.00,-8.91,-77.85	0/0:32:32,0:40:-0.00,-11.62,-107.60	0/0:22:22,0:40:-0.00,-8.61,-74.54	0/0:28:28,0:40:-0.00,-10.42,-94.38	0/0:5:5,0:40:-0.00,-3.50,-18.33	0/0:23:23,0:40:-0.00,-8.91,-77.85	0/0:13:13,0:40:-0.00,-5.90,-44.78	0/0:23:23,0:40:-0.00,-8.91,-77.85	./.	./.	0/0:22:22,0:40:-0.00,-8.61,-74.54	0/0:5:5,0:40:-0.00,-3.50,-18.33	./.	0/0:11:11,0:40:-0.00,-5.30,-38.17	0/0:35:35,0:40:-0.00,-12.52,-117.52	0/0:26:26,0:40:-0.00,-9.81,-87.76	./.	0/0:19:19,0:40:-0.00,-7.71,-64.62
20342	19	.	G	T	.	PASS	NS=155;AF=0.013	GT:DP:AD:GQ:GL	0/0:27:27,0:40:-0.00,-9.84,-101.53	0/0:31:31,0:40:-0.00,-11.05,-116.21	0/0:53:53,0:40:-0.00,-17.67,-196.98	0/0:59:59,0:40:-0.00,-19.47,-219.01	0/0:69:69,0:40:-0.00,-22.48,-255.72	0/0:50:50,0:40:-0.00,-16.77,-185.97	0/0:36:36,0:40:-0.00,-12.55,-134.57	0/0:24:24,0:40:-0.00,-8.94,-90.51	0/0:53:53,0:40:-0.00,-17.67,-196.98	0/0:112:112,0:40:-0.00,-35.42,-413.59	0/0:61:61,0:40:-0.00,-20.08,-226.35	0/0:40:40,0:40:-0.00,-13.76,-149.25	0/0:61:61,0:40:-0.00,-20.08,-226.35	0/0:40:40,0:40:-0.00,-13.76,-149.25	0/0:51:51,0:40:0.00,-17.07,-189.64	0/0:12:12,0:40:-0.00,-5.33,-46.46	0/0:48:48,0:40:-0.00,-16.16,-178.63	0/0:154:154,0:40:0.00,-48.06,-567.78	0/0:79:79,0:40:-0.00,-25.49,-292.44	0/0:165:165,0:40:-0.00,-51.37,-608.17	0/0:88:88,0:40:-0.00,-28.20,-325.48	0/0:101:101,0:40:0.00,-32.11,-373.20	0/0:142:142,0:40:0.00,-44.45,-523.73	0/0:113:113,0:40:-0.00,-35.72,-417.26	0/0:127:127,0:40:0.00,-39.94,-468.66	0/0:99:99,0:40:-0.00,-31.51,-365.86	0/0:93:93,0:40:-0.00,-29.71,-343.83	0/0:32:32,0:40:-0.00,-11.35,-119.88	0/0:81:81,0:40:-0.00,-26.09,-299.78	0/0:74:74,0:40:0.00,-23.99,-274.08	0/0:77:77,0:40:0.00,-24.89,-285.09	0/0:26:26,0:40:-0.00,-9.54,-97.86	0/0:41:41,0:40:-0.00,-14.06,-152.93	0/0:86:86,0:40:0.00,-27.60,-318.13	0/0:43:43,0:40:-0.00,-14.66,-160.27	0/0:78:78,0:40:0.00,-25.19,-288.76	0/0:94:94,0:40:0.00,-30.01,-347.50	0/0:59:59,0:40:-0.00,-19.47,-219.01	0/0:160:160,0:40:0.00,-49.87,-589.81	0/1:133:120,13:40:-5.98,-0.00,-401.21	0/0:123:123,0:40:-0.00,-38.73,-453.97
9020	20	.	T	C	.	PASS	NS=136;AF=0.011	GT:DP:AD:GQ:GL	0/0:6:6,0:40:-0.00,-3.99,-23.71	0/0:21:21,0:40:-0.00,-8.50,-77.74	0/0:15:15,0:40:-0.00,-6.69,-56.13	0/0:16:16,0:40:-0.00,-6.99,-59.73	0/0:16:16,0:40:-0.00,-6.99,-59.73	0/0:10:10,0:40:-0.00,-5.19,-38.12	0/0:18:18,0:40:-0.00,-7.60,-66.93	./.	0/0:24:24,0:40:-0.00,-9.40,-88.54	0/0:17:17,0:40:-0.00,-7.30,-63.33	./.	0/1:12:10,2:19:-1.43,-0.02,-32.35	0/0:1:1,0:31:-0.00,-2.48,-5.71	0/0:32:32,0:40:-0.00,-11.81,-117.35	0/0:20:20,0:40:-0.00,-8.20,-74.13	0/0:12:12,0:40:-0.00,-5.79,-45.32	0/0:17:17,0:40:-0.00,-7.30,-63.33	./.	0/0:12:12,0:40:-0.00,-5.79,-45.32	0/0:10:10,0:40:-0.00,-5.19,-38.12	0/0:15:15,0:40:-0.00,-6.69,-56.13	0/0:27:27,0:40:-0.00,-10.30,-99.34	0/0:19:19,0:40:-0.00,-7.90,-70.53	0/0:2:2,0:34:-0.00,-2.78,-9.31	0/0:25:25,0:40:-0.00,-9.70,-92.14	0/0:17:17,0:40:-0.00,-7.30,-63.33	0/0:21:21,0:40:-0.00,-8.50,-77.74	./.	0/0:20:20,0:40:-0.00,-8.20,-74.13	1/1:18:0,18:40:-62.72,-5.49,-0.00	./.	./.	0/0:9:9,0:40:-0.00,-4.89,-34.52	./.	./.	0/0:7:7,0:40:-0.00,-4.29,-27.32	0/0:8:8,0:40:-0.00,-4.59,-30.92	0/0:5:5,0:40:-0.00,-3.68,-20.11	0/0:45:45,0:40:-0.00,-15.72,-164.17	0/0:40:40,0:40:-0.00,-14.22,-146.16	0/0:25:25,0:40:-0.00,-9.70,-92.14
16911	21	.	G	T	.	PASS	NS=147;AF=0.156	GT:DP:AD:GQ:GL	0/0:33:33,0:40:-0.00,-11.55,-123.00	0/0:34:34,0:40:-0.00,-11.85,-126.69	./.	0/0:37:37,0:40:-0.00,-12.75,-137.78	0/0:41:41,0:40:-0.00,-13.95,-152.57	0/0:48:48,0:40:-0.00,-16.06,-178.46	0/0:47:47,0:40:-0.00,-15.76,-174.76	0/0:32:32,0:40:-0.00,-11.25,-119.30	0/0:41:41,0:40:-0.00,-13.95,-152.57	0/0:88:85,3:40:0.00,-17.01,-304.17	1/1:35:0,35:40:-128.43,-11.17,-0.00	0/0:53:50,3:40:-0.00,-6.47,-174.76	0/0:58:58,0:40:0.00,-19.07,-215.43	0/0:53:51,1:40:-0.00,-13.57,-185.85	0/0:45:45,0:40:-0.00,-15.16,-167.36	1/1:41:1,40:40:-143.22,-9.28,-0.00	0/0:47:45,2:40:-0.00,-8.37,-159.97	0/0:22:22,0:40:-0.00,-8.24,-82.32	0/0:14:14,0:40:-0.00,-5.83,-52.74	0/0:26:26,0:40:-0.00,-9.44,-97.11	0/0:18:18,0:40:-0.00,-7.03,-67.53	0/0:22:22,0:40:-0.00,-8.24,-82.32	0/0:57:57,0:40:0.00,-18.77,-211.73	0/0:41:41,0:40:-0.00,-13.95,-152.57	0/0:37:37,0:40:-0.00,-12.75,-137.78	0/0:40:40,0:40:-0.00,-13.65,-148.88	0/0:54:54,0:40:0.00,-17.87,-200.64	./.	0/1:43:6,37:40:-122.25,-0.00,-8.61	0/0:32:32,0:40:-0.00,-11.25,-119.30	0/0:39:39,0:40:-0.00,-13.35,-145.18	0/0:41:41,0:40:-0.00,-13.95,-152.57	0/0:29:29,0:40:-0.00,-10.34,-108.21	0/0:31:31,0:40:-0.00,-10.95,-115.60	0/0:21:21,0:40:-0.00,-7.94,-78.63	0/0:13:13,0:40:-0.00,-5.53,-49.05	1/1:55:2,53:40:-187.59,-9.79,-0.00	1/1:12:0,12:40:-43.39,-4.25,-0.00	0/0:12:12,0:40:-0.00,-5.23,-45.35	0/0:38:38,0:40:-0.00,-13.05,-141.48	0/0:31:31,0:40:-0.00,-10.95,-115.60
929701	22	.	G	A	.	PASS	NS=52;AF=0.019	GT:DP:AD:GQ:GL	./.	./.	./.	./.	./.	./.	./.	./.	./.	./.	./.	./.	./.	./.	./.	./.	./.	./.	./.	./.	./.	./.	./.	./.	./.	./.	./.	./.	0/0:12:11,1:29:-0.00,-2.27,-37.25	1/1:13:0,13:40:-44.28,-4.31,-0.00	./.	./.	0/0:16:16,0:40:-0.00,-7.02,-58.52	0/0:12:12,0:40:-0.00,-5.82,-44.34	0/0:22:22,0:40:-0.00,-8.82,-79.79	0/0:8:8,0:40:-0.00,-4.61,-30.16	0/0:17:17,0:40:-0.00,-7.32,-62.07	0/0:17:17,0:40:-0.00,-7.32,-62.07	0/0:13:13,0:40:-0.00,-6.12,-47.89	./.	0/0:9:9,0:40:-0.00,-4.91,-33.71
92289	23	.	A	C	.	PASS	NS=86;AF=0.012	GT:DP:AD:GQ:GL	0/0:11:11,0:40:-0.00,-5.46,-41.70	0/0:16:16,0:40:-0.00,-6.96,-59.78	./.	0/0:13:13,0:40:-0.00,-6.06,-48.94	./.	0/0:9:9,0:40:-0.00,-4.85,-34.47	0/0:9:9,0:40:-0.00,-4.85,-34.47	./.	./.	0/0:19:19,0:40:-0.00,-7.86,-70.63	./.	0/0:7:7,0:40:-0.00,-4.25,-27.24	0/0:24:24,0:40:-0.00,-9.37,-88.71	0/0:13:13,0:40:-0.00,-6.06,-48.94	0/0:18:18,0:40:-0.00,-7.56,-67.01	0/0:13:13,0:40:-0.00,-6.06,-48.94	0/0:6:6,0:40:-0.00,-3.95,-23.62	./.	./.	./.	./.	0/0:36:36,0:40:-0.00,-12.98,-132.10	./.	0/0:32:32,0:40:-0.00,-11.78,-117.64	0/0:25:25,0:40:-0.00,-9.67,-92.33	0/0:7:7,0:40:-0.00,-4.25,-27.24	0/0:22:22,0:40:-0.00,-8.77,-81.48	./.	0/0:14:14,0:40:-0.00,-6.36,-52.55	1/1:12:0,12:40:-41.46,-3.83,-0.00	0/0:9:9,0:40:-0.00,-4.85,-34.47	0/0:6:6,0:40:-0.00,-3.95,-23.62	0/0:9:9,0:40:-0.00,-4.85,-34.47	0/0:12:12,0:40:-0.00,-5.76,-45.32	./.	0/0:15:15,0:40:-0.00,-6.66,-56.17	0/0:17:17,0:40:-0.00,-7.26,-63.40	./.	./.	./.	./.
41091	24	.	A	T	.	PASS	NS=102;AF=0.118	GT:DP:AD:GQ:GL	./.	0/0:17:17,0:40:-0.00,-6.15,-60.24	0/0:18:18,0:40:-0.00,-6.45,-63.72	0/0:25:25,0:40:-0.00,-8.55,-88.11	0/0:24:24,0:40:-0.00,-8.25,-84.63	./.	0/0:11:11,0:40:-0.00,-4.34,-39.34	0/0:18:18,0:40:-0.00,-6.45,-63.72	0/0:30:30,0:40:-0.00,-10.06,-105.53	0/0:36:36,0:40:-0.00,-11.86,-126.43	./.	0/0:21:21,0:40:-0.00,-7.35,-74.18	0/0:23:23,0:40:-0.00,-7.95,-81.14	./.	0/0:14:14,0:40:-0.00,-5.24,-49.79	./.	./.	./.	./.	./.	./.	0/0:33:33,0:40:-0.00,-10.96,-115.98	0/0:13:13,0:40:-0.00,-4.94,-46.31	1/1:18:0,18:40:-61.69,-5.43,-0.00	0/0:25:25,0:40:-0.00,-8.55,-88.11	0/0:29:29,0:40:-0.00,-9.76,-102.05	0/0:19:19,0:40:-0.00,-6.75,-67.21	1/1:21:0,21:40:-72.14,-6.33,-0.00	0/0:9:9,0:40:-0.00,-3.74,-32.37	1/1:35:0,35:40:-120.92,-10.55,-0.00	0/0:5:5,0:31:-0.00,-2.54,-18.44	./.	0/0:24:24,0:40:-0.00,-8.25,-84.63	1/1:13:0,13:40:-44.27,-3.93,-0.00	0/0:11:11,0:40:-0.00,-4.34,-39.34	0/0:22:22,0:40:-0.00,-7.65,-77.66	./.	0/0:6:6,0:35:-0.00,-2.84,-21.92	0/0:29:29,0:40:-0.00,-9.76,-102.05	0/0:7:7,0:38:-0.00,-3.14,-25.40	0/0:14:14,0:40:-0.00,-5.24,-49.79
198345	25	.	C	A	.	PASS	NS=42;AF=0.012	GT:DP:AD:GQ:GL	./.	./.	0/0:6:6,0:40:-0.00,-3.72,-28.00	0/0:16:16,0:40:-0.00,-6.73,-70.67	./.	0/0:5:5,0:40:-0.00,-3.42,-23.74	0/0:4:4,0:38:-0.00,-3.12,-19.47	./.	./.	./.	./.	./.	./.	./.	./.	./.	./.	./.	./.	./.	./.	./.	./.	./.	./.	./.	./.	./.	./.	./.	./.	./.	./.	./.	./.	./.	./.	./.	./.	./.	./.
19733	26	.	T	G	.	PASS	NS=155;AF=0.026	GT:DP:AD:GQ:GL	0/0:78:78,0:40:-0.00,-24.77,-246.79	0/0:100:100,0:40:0.00,-31.38,-315.72	0/0:102:102,0:40:0.00,-31.98,-321.98	0/0:95:95,0:40:0.00,-29.88,-300.05	0/0:178:178,0:40:-0.00,-54.84,-560.11	0/0:142:142,0:40:0.00,-44.01,-447.32	0/0:143:143,0:40:0.00,-44.31,-450.45	0/0:69:69,0:40:-0.00,-22.06,-218.59	0/0:133:133,0:40:0.00,-41.31,-419.12	0/0:232:232,0:40:-0.00,-71.08,-729.31	0/1:150:115,35:40:-63.25,0.00,-316.30	0/0:93:93,0:40:0.00,-29.28,-293.79	0/0:61:61,0:40:0.00,-19.66,-193.52	0/0:156:154,0:40:0.00,-47.62,-484.91	0/0:195:195,0:40:0.00,-59.95,-613.38	0/0:71:71,0:40:0.00,-22.66,-224.85	0/0:112:111,0:40:0.00,-34.69,-350.18	0/0:92:91,0:40:0.00,-28.68,-287.52	0/0:120:120,0:40:0.00,-37.40,-378.38	0/0:93:93,0:40:0.00,-29.28,-293.79	0/0:72:72,0:40:0.00,-22.96,-227.99	0/0:92:92,0:40:0.00,-28.98,-290.65	0/0:152:151,0:40:0.00,-46.72,-475.52	0/0:85:85,0:40:0.00,-26.87,-268.72	0/0:131:130,0:40:0.00,-40.40,-409.72	0/0:184:184,0:40:0.00,-56.64,-578.91	0/0:131:131,0:40:-0.00,-40.70,-412.85	0/0:28:28,0:40:-0.00,-9.73,-90.12	0/0:119:118,0:40:0.00,-36.80,-372.12	0/0:105:105,0:40:0.00,-32.89,-331.38	0/0:69:69,0:40:-0.00,-22.06,-218.59	0/0:82:82,0:40:-0.00,-25.97,-259.32	0/0:94:94,0:40:0.00,-29.58,-296.92	0/0:64:64,0:40:0.00,-20.56,-202.92	0/0:51:51,0:40:-0.00,-16.65,-162.19	0/0:54:54,0:40:0.00,-17.55,-171.59	0/0:82:82,0:40:-0.00,-25.97,-259.32	0/0:76:76,0:40:-0.00,-24.17,-240.52	0/0:127:126,0:40:0.00,-39.20,-397.18	0/0:158:157,0:40:-0.00,-48.52,-494.31	0/0:149:148,0:40:0.00,-45.82,-466.12
1110058	27	.	C	A	.	PASS	NS=150;AF=0.483	GT:DP:AD:GQ:GL	0/1:61:40,20:40:-35.59,0.00,-89.26	0/1:61:40,21:40:-37.92,0.00,-88.96	0/1:66:52,14:40:-18.06,0.00,-118.93	0/1:50:35,12:40:-18.52,0.00,-80.05	0/1:104:79,24:40:-33.18,0.00,-178.62	0/1:111:66,42:40:-78.88,0.00,-143.04	0/0:46:42,4:27:-0.00,-2.16,-100.87	0/1:72:53,17:40:-24.73,0.00,-120.35	./.	0/1:89:71,18:40:-21.65,0.00,-161.85	0/1:46:40,6:37:-3.09,-0.00,-93.46	0/1:88:62,26:40:-42.93,0.00,-138.55	0/1:113:89,24:40:-30.18,0.00,-201.84	0/1:20:9,10:40:-21.67,0.00,-20.28	0/1:78:64,10:40:-5.17,-0.00,-147.99	0/1:34:29,5:40:-4.06,-0.00,-68.22	0/1:95:77,18:40:-19.85,0.00,-175.78	0/1:63:39,24:40:-45.18,0.00,-85.74	0/1:63:43,20:40:-34.69,0.00,-96.23	0/1:39:30,9:40:-13.05,-0.00,-69.34	0/1:81:60,21:40:-31.92,0.00,-135.40	0/1:86:56,28:40:-49.37,0.00,-124.02	0/1:47:26,21:40:-42.12,0.00,-56.46	0/1:37:25,12:40:-21.52,0.00,-56.83	0/1:55:39,15:40:-24.28,0.00,-88.44	0/1:118:81,35:40:-58.13,0.00,-179.97	0/1:53:40,13:40:-19.34,0.00,-91.36	0/1:19:14,5:40:-8.56,-0.00,-33.39	0/1:60:38,22:40:-40.84,0.00,-84.02	0/1:40:29,11:40:-18.00,0.00,-66.42	0/1:23:18,5:40:-7.36,-0.00,-42.68	0/1:27:20,7:40:-11.41,-0.00,-46.72	0/1:57:46,11:40:-12.90,-0.00,-105.90	0/1:27:22,5:40:-6.16,-0.00,-51.97	0/1:53:43,10:40:-11.47,-0.00,-99.23	0/1:55:35,20:40:-37.09,0.00,-77.65	0/1:48:34,14:40:-23.46,0.00,-77.13	0/0:47:43,4:31:-0.00,-2.46,-103.49	0/1:68:42,25:40:-46.61,0.00,-92.41	0/1:74:56,18:40:-26.15,0.00,-127.02	0/1:94:61,33:40:-59.48,0.00,-134.13
18492	28	.	C	A	.	PASS	NS=78;AF=0.013	GT:DP:AD:GQ:GL	0/0:12:12,0:40:-0.00,-5.33,-59.74	0/0:12:12,0:40:-0.00,-5.33,-59.74	0/0:8:8,0:40:-0.00,-4.13,-40.63	0/0:16:16,0:40:-0.00,-6.53,-78.85	0/0:6:6,0:40:-0.00,-3.52,-31.07	./.	0/0:20:19,1:36:-0.00,-2.96,-88.41	0/0:9:9,0:40:-0.00,-4.43,-45.40	0/0:24:24,0:40:-0.00,-8.94,-117.07	0/0:33:33,0:40:-0.00,-11.65,-160.07	./.	0/0:19:19,0:40:-0.00,-7.44,-93.18	0/0:23:23,0:40:-0.00,-8.64,-112.29	0/0:28:28,0:40:-0.00,-10.15,-136.18	0/0:35:35,0:40:-0.00,-12.25,-169.63	./.	0/0:18:18,0:40:-0.00,-7.14,-88.40	./.	./.	./.	./.	0/0:5:5,0:39:-0.00,-3.22,-26.29	0/0:20:20,0:40:-0.00,-7.74,-97.96	0/0:18:18,0:40:-0.00,-7.14,-88.40	0/0:34:34,0:40:-0.00,-11.95,-164.85	0/0:25:25,0:40:-0.00,-9.24,-121.85	0/0:27:27,0:40:-0.00,-9.84,-131.41	./.	0/0:8:8,0:40:-0.00,-4.13,-40.63	0/0:6:6,0:40:-0.00,-3.52,-31.07	0/0:6:6,0:40:-0.00,-3.52,-31.07	0/0:6:6,0:40:-0.00,-3.52,-31.07	./.	0/0:7:7,0:40:-0.00,-3.82,-35.85	0/0:9:9,0:40:-0.00,-4.43,-45.40	0/0:12:12,0:40:-0.00,-5.33,-59.74	0/0:11:11,0:40:-0.00,-5.03,-54.96	./.	./.	./.	./.
3834	29	.	C	A	.	PASS	NS=56;AF=0.036	GT:DP:AD:GQ:GL	./.	./.	0/0:16:16,0:40:-0.00,-7.03,-73.74	0/0:12:12,0:40:-0.00,-5.82,-55.71	0/0:15:15,0:40:-0.00,-6.73,-69.23	0/0:9:9,0:40:-0.00,-4.92,-42.19	./.	0/0:7:7,0:40:-0.00,-4.32,-33.17	./.	./.	./.	./.	./.	./.	./.	./.	./.	./.	./.	./.	0/0:6:6,0:40:-0.00,-4.02,-28.67	0/0:12:12,0:40:-0.00,-5.82,-55.71	./.	./.	0/0:22:22,0:40:-0.00,-8.83,-100.78	0/0:10:10,0:40:-0.00,-5.22,-46.70	0/0:18:18,0:40:-0.00,-7.63,-82.75	0/0:10:10,0:40:-0.00,-5.22,-46.70	0/0:11:11,0:40:-0.00,-5.52,-51.20	./.	0/0:13:13,0:40:-0.00,-6.12,-60.22	./.	0/0:14:14,0:40:-0.00,-6.43,-64.72	./.	0/0:17:17,0:40:-0.00,-7.33,-78.25	./.	./.	./.	./.	0/0:14:14,0:40:-0.00,-6.43,-64.72	1/1:2:0,2:17:-7.42,-1.22,-0.03
18449	30	.	G	T	.	PASS	NS=136;AF=0.099	GT:DP:AD:GQ:GL	0/0:28:28,0:40:-0.00,-10.16,-110.01	0/0:32:32,0:40:-0.00,-11.36,-125.55	./.	0/0:34:33,1:40:-0.00,-8.08,-125.55	0/0:56:56,0:40:0.00,-18.59,-218.84	0/0:27:27,0:40:-0.00,-9.86,-106.12	0/0:60:60,0:40:0.00,-19.79,-234.39	0/0:17:17,0:40:-0.00,-6.85,-67.25	0/0:58:58,0:40:0.00,-19.19,-226.61	0/0:70:68,2:40:-0.00,-15.03,-257.71	1/1:22:0,22:40:-84.34,-7.18,-0.00	0/0:55:53,2:40:-0.00,-10.51,-199.40	0/0:77:77,0:40:-0.00,-24.91,-300.46	0/0:64:64,0:40:0.00,-21.00,-249.93	0/0:83:83,0:40:0.00,-26.71,-323.78	1/1:38:0,38:40:-146.53,-12.00,-0.00	0/0:30:30,0:40:-0.00,-10.76,-117.78	0/0:18:18,0:40:-0.00,-7.15,-71.14	0/0:11:11,0:40:-0.00,-5.04,-43.93	0/0:27:27,0:40:-0.00,-9.86,-106.12	./.	0/0:17:17,0:40:-0.00,-6.85,-67.25	0/0:29:29,0:40:-0.00,-10.46,-113.89	0/0:44:44,0:40:-0.00,-14.98,-172.20	0/0:72:71,1:40:0.00,-19.52,-273.25	0/0:34:34,0:40:-0.00,-11.97,-133.33	0/0:39:39,0:40:-0.00,-13.47,-152.76	0/0:9:9,0:40:-0.00,-4.44,-36.16	1/1:16:1,15:20:-53.26,-1.50,-0.01	0/0:15:15,0:40:-0.00,-6.25,-59.48	0/0:30:30,0:40:-0.00,-10.76,-117.78	0/0:34:33,1:40:-0.00,-8.08,-125.55	0/0:36:36,0:40:-0.00,-12.57,-141.10	0/0:34:34,0:40:-0.00,-11.97,-133.33	0/0:18:17,1:39:-0.00,-3.26,-63.36	0/0:28:28,0:40:-0.00,-10.16,-110.01	0/1:18:2,15:27:-51.46,-0.00,-2.10	./.	0/0:24:24,0:40:-0.00,-8.96,-94.46	0/0:29:29,0:40:-0.00,-10.46,-113.89	0/0:17:17,0:40:-0.00,-6.85,-67.25
3415153	31	.	C	T	.	PASS	NS=44;AF=0.011	GT:DP:AD:GQ:GL	./.	0/0:21:21,0:40:-0.00,-7.92,-59.67	0/0:21:21,0:40:-0.00,-7.92,-59.67	0/0:12:12,0:40:-0.00,-5.22,-35.13	0/0:48:46,0:40:0.00,-15.43,-127.84	./.	./.	0/0:28:26,2:40:-0.00,-4.57,-67.85	0/0:15:15,0:40:-0.00,-6.12,-43.31	./.	./.	0/0:23:23,0:40:-0.00,-8.52,-65.12	./.	0/0:11:11,0:40:-0.00,-4.92,-32.40	./.	0/0:30:29,1:40:-0.00,-7.90,-78.76	0/0:8:8,0:40:-0.00,-4.02,-24.22	./.	./.	./.	./.	./.	./.	./.	./.	./.	./.	./.	./.	./.	./.	./.	./.	./.	./.	./.	./.	0/0:29:28,0:40:-0.00,-10.02,-78.76	0/0:24:24,0:40:-0.00,-8.82,-67.85	0/0:43:40,3:40:-0.00,-6.34,-103.30	0/0:21:21,0:40:-0.00,-7.92,-59.67
1091184	32	.	T	C	.	PASS	NS=126;AF=0.020	GT:DP:AD:GQ:GL	0/0:48:47,1:40:-0.00,-12.70,-152.23	0/0:26:26,0:40:-0.00,-9.34,-87.08	0/0:19:19,0:40:-0.00,-7.24,-64.28	0/0:17:17,0:40:-0.00,-6.64,-57.77	0/0:42:42,0:40:-0.00,-14.16,-139.20	./.	./.	0/0:15:15,0:40:-0.00,-6.04,-51.26	./.	./.	0/0:44:43,1:40:-0.00,-11.50,-139.20	./.	./.	0/0:13:13,0:40:-0.00,-5.43,-44.74	0/0:38:36,2:40:-0.00,-6.44,-113.14	0/0:35:32,3:29:-0.00,-2.28,-96.86	0/0:20:20,0:40:-0.00,-7.54,-67.54	0/0:29:29,0:40:-0.00,-10.25,-96.85	0/1:36:29,6:40:-7.49,-0.00,-84.80	0/0:18:17,1:40:-0.00,-3.68,-54.51	0/0:13:12,1:28:-0.00,-2.18,-38.23	0/0:13:13,0:40:-0.00,-5.43,-44.74	0/0:48:48,0:40:-0.00,-15.96,-158.74	0/0:21:21,0:40:-0.00,-7.84,-70.80	./.	0/0:23:23,0:40:-0.00,-8.44,-77.31	0/0:21:21,0:40:-0.00,-7.84,-70.80	0/0:16:16,0:40:-0.00,-6.34,-54.51	0/0:28:28,0:40:-0.00,-9.95,-93.60	0/0:39:39,0:40:-0.00,-13.25,-129.43	0/0:25:24,1:40:-0.00,-5.79,-77.31	0/0:46:46,0:40:-0.00,-15.36,-152.23	./.	0/0:14:14,0:40:-0.00,-5.73,-48.00	0/0:12:12,0:40:-0.00,-5.13,-41.48	0/0:19:18,1:40:-0.00,-3.98,-57.77	0/0:25:25,0:40:-0.00,-9.04,-83.83	0/1:31:27,4:28:-2.18,-0.00,-79.50	0/0:29:28,1:40:-0.00,-6.99,-90.34	0/0:32:32,0:40:-0.00,-11.15,-106.63	0/0:34:33,1:40:-0.00,-8.49,-106.63
90957	33	.	A	C	.	PASS	NS=148;AF=0.068	GT:DP:AD:GQ:GL	0/0:13:13,0:40:-0.00,-6.09,-47.39	0/0:16:16,0:40:-0.00,-7.00,-58.02	0/0:17:17,0:40:-0.00,-7.30,-61.56	0/0:5:5,0:40:-0.00,-3.69,-19.03	0/0:21:21,0:40:-0.00,-8.50,-75.74	0/0:21:21,0:40:-0.00,-8.50,-75.74	0/0:17:17,0:40:-0.00,-7.30,-61.56	0/0:5:5,0:40:-0.00,-3.69,-19.03	0/0:12:12,0:40:-0.00,-5.79,-43.84	0/0:21:21,0:40:-0.00,-8.50,-75.74	0/0:5:5,0:40:-0.00,-3.69,-19.03	0/0:11:11,0:40:-0.00,-5.49,-40.30	0/0:18:18,0:40:-0.00,-7.60,-65.11	0/0:20:20,0:40:-0.00,-8.20,-72.19	0/0:27:27,0:40:-0.00,-10.31,-97.00	./.	0/0:18:18,0:40:-0.00,-7.60,-65.11	0/0:11:11,0:40:-0.00,-5.49,-40.30	1/1:23:0,23:40:-80.21,-7.79,-0.00	0/0:11:11,0:40:-0.00,-5.49,-40.30	1/1:53:1,52:40:-179.44,-13.27,-0.00	1/1:68:0,68:40:-239.69,-21.33,0.00	0/0:32:32,0:40:-0.00,-11.81,-114.72	0/0:57:57,0:40:0.00,-19.33,-203.33	1/1:47:0,47:40:-165.27,-15.01,-0.00	1/1:7:0,7:36:-23.50,-2.98,-0.00	0/0:20:20,0:40:-0.00,-8.20,-72.19	./.	0/0:16:16,0:40:-0.00,-7.00,-58.02	0/0:17:17,0:40:-0.00,-7.30,-61.56	0/0:12:12,0:40:-0.00,-5.79,-43.84	1/1:16:0,16:40:-55.40,-5.68,-0.00	0/0:26:26,0:40:-0.00,-10.00,-93.46	0/0:18:18,0:40:-0.00,-7.60,-65.11	0/0:22:22,0:40:-0.00,-8.80,-79.28	0/0:28:28,0:40:-0.00,-10.61,-100.55	0/0:25:25,0:40:-0.00,-9.70,-89.92	0/0:25:25,0:40:-0.00,-9.70,-89.92	0/0:37:37,0:40:-0.00,-13.31,-132.45	0/0:44:44,0:40:-0.00,-15.42,-157.25	0/0:36:36,0:40:-0.00,-13.01,-128.90
71198	34	.	C	A	.	PASS	NS=63;AF=0.071	GT:DP:AD:GQ:GL	0/0:9:9,0:40:-0.00,-4.34,-42.22	0/0:10:10,0:40:-0.00,-4.64,-46.75	./.	./.	0/0:13:13,0:40:-0.00,-5.54,-60.35	0/0:13:13,0:40:-0.00,-5.54,-60.35	0/0:10:10,0:40:-0.00,-4.64,-46.75	0/0:4:4,0:35:-0.00,-2.83,-19.56	0/0:10:10,0:40:-0.00,-4.64,-46.75	1/1:18:1,17:15:-71.11,-1.12,-0.03	0/0:8:8,0:40:-0.00,-4.04,-37.69	0/0:12:12,0:40:-0.00,-5.24,-55.82	0/0:5:5,0:38:-0.00,-3.13,-24.09	./.	./.	./.	0/0:9:9,0:40:-0.00,-4.34,-42.22	./.	./.	./.	./.	./.	./.	./.	./.	./.	./.	./.	0/0:7:7,0:40:-0.00,-3.74,-33.16	1/1:10:0,10:39:-43.89,-3.21,-0.00	./.	1/1:8:0,8:32:-34.82,-2.60,-0.00	./.	0/0:8:8,0:40:-0.00,-4.04,-37.69	./.	0/0:12:12,0:40:-0.00,-5.24,-55.82	0/0:9:9,0:40:-0.00,-4.34,-42.22	./.	./.	./.	./.
4661070	35	.	A	C	.	PASS	NS=62;AF=0.056	GT:DP:AD:GQ:GL	./.	./.	0/0:10:10,0:40:-0.00,-3.88,-50.05	0/0:11:11,0:40:-0.00,-4.18,-54.82	0/0:11:11,0:40:-0.00,-4.18,-54.82	./.	0/0:8:8,0:39:-0.00,-3.28,-40.52	0/0:4:4,0:26:-0.00,-2.08,-21.44	0/0:8:8,0:39:-0.00,-3.28,-40.52	0/0:11:11,0:40:-0.00,-4.18,-54.82	./.	./.	0/1:8:7,1:20:-1.51,-0.01,-32.48	./.	0/0:13:13,0:40:-0.00,-4.78,-64.36	./.	0/0:4:4,0:26:-0.00,-2.08,-21.44	0/0:23:23,0:40:-0.00,-7.79,-112.06	0/1:15:10,5:40:-18.47,0.00,-44.67	./.	0/0:13:13,0:40:-0.00,-4.78,-64.36	./.	0/0:27:27,0:40:-0.00,-9.00,-131.14	./.	0/0:25:25,0:40:-0.00,-8.39,-121.60	0/0:13:13,0:40:-0.00,-4.78,-64.36	0/0:10:10,0:40:-0.00,-3.88,-50.05	./.	./.	0/0:9:9,0:40:-0.00,-3.58,-45.28	0/0:6:6,0:33:-0.00,-2.68,-30.98	./.	0/0:5:5,0:30:-0.00,-2.38,-26.21	0/0:11:11,0:40:-0.00,-4.18,-54.82	./.	0/0:8:8,0:39:-0.00,-3.28,-40.52	0/0:18:18,0:40:-0.00,-6.29,-88.21	./.	./.	./.	./.
42792	36	.	C	A	.	PASS	NS=66;AF=0.015	GT:DP:AD:GQ:GL	0/0:3:3,0:31:-0.00,-2.53,-16.06	./.	0/0:11:11,0:40:-0.00,-4.93,-52.47	./.	0/0:7:7,0:40:-0.00,-3.73,-34.26	./.	0/0:11:11,0:40:-0.00,-4.93,-52.47	./.	0/0:5:5,0:38:-0.00,-3.13,-25.16	0/0:8:8,0:40:-0.00,-4.03,-38.81	./.	./.	0/0:7:7,0:40:-0.00,-3.73,-34.26	0/0:6:6,0:40:-0.00,-3.43,-29.71	0/0:7:7,0:40:-0.00,-3.73,-34.26	./.	./.	./.	./.	./.	./.	./.	0/0:4:4,0:35:-0.00,-2.83,-20.61	0/0:16:16,0:40:-0.00,-6.44,-75.22	0/0:10:10,0:40:-0.00,-4.63,-47.92	0/0:8:8,0:40:-0.00,-4.03,-38.81	0/0:7:7,0:40:-0.00,-3.73,-34.26	./.	./.	./.	./.	./.	./.	./.	./.	./.	./.	./.	./.	./.	./.
34600	37	.	G	T	.	PASS	NS=153;AF=0.013	GT:DP:AD:GQ:GL	0/0:5:5,0:40:-0.00,-3.83,-19.42	0/0:7:7,0:40:-0.00,-4.43,-26.41	0/0:7:7,0:40:-0.00,-4.43,-26.41	0/0:10:10,0:40:-0.00,-5.33,-36.90	0/0:13:13,0:40:-0.00,-6.24,-47.39	0/0:24:24,0:40:-0.00,-9.55,-85.86	0/0:12:12,0:40:-0.00,-5.94,-43.90	0/0:5:5,0:40:-0.00,-3.83,-19.42	0/0:14:14,0:40:-0.00,-6.54,-50.89	0/0:40:40,0:40:-0.00,-14.36,-141.82	0/0:10:10,0:40:-0.00,-5.33,-36.90	0/0:14:14,0:40:-0.00,-6.54,-50.89	0/0:3:3,0:39:-0.00,-3.23,-12.42	0/0:11:11,0:40:-0.00,-5.64,-40.40	0/0:18:18,0:40:-0.00,-7.74,-64.88	0/0:9:9,0:40:-0.00,-5.03,-33.41	0/0:11:11,0:40:-0.00,-5.64,-40.40	0/0:12:12,0:40:-0.00,-5.94,-43.90	0/0:5:5,0:40:-0.00,-3.83,-19.42	0/0:13:13,0:40:-0.00,-6.24,-47.39	0/0:9:9,0:40:-0.00,-5.03,-33.41	0/0:8:8,0:40:-0.00,-4.73,-29.91	0/0:14:14,0:40:-0.00,-6.54,-50.89	0/0:5:5,0:40:-0.00,-3.83,-19.42	0/0:13:13,0:40:-0.00,-6.24,-47.39	0/0:15:15,0:40:-0.00,-6.84,-54.39	0/0:11:11,0:40:-0.00,-5.64,-40.40	1/1:8:0,8:34:-26.05,-2.80,-0.00	0/0:11:10,1:27:-0.00,-2.14,-33.41	1/1:40:1,39:40:-130.97,-8.93,-0.00	0/0:13:13,0:40:-0.00,-6.24,-47.39	0/0:8:8,0:40:-0.00,-4.73,-29.91	0/0:6:6,0:40:-0.00,-4.13,-22.91	0/0:7:7,0:40:-0.00,-4.43,-26.41	0/0:21:21,0:40:-0.00,-8.64,-75.37	0/0:9:9,0:40:-0.00,-5.03,-33.41	0/0:4:4,0:40:-0.00,-3.53,-15.92	0/0:13:13,0:40:-0.00,-6.24,-47.39	0/0:26:26,0:40:-0.00,-10.15,-92.86	0/0:19:19,0:40:-0.00,-8.04,-68.38	0/0:10:10,0:40:-0.00,-5.33,-36.90
9190	38	.	T	C	.	PASS	NS=71;AF=0.014	GT:DP:AD:GQ:GL	0/0:9:9,0:40:-0.00,-5.03,-32.90	0/0:7:7,0:40:-0.00,-4.43,-26.01	0/0:16:16,0:40:-0.00,-7.13,-56.98	./.	0/0:14:14,0:40:-0.00,-6.53,-50.10	./.	0/0:19:19,0:40:-0.00,-8.04,-67.30	./.	0/0:4:4,0:40:-0.00,-3.52,-15.69	0/0:5:5,0:40:-0.00,-3.82,-19.13	./.	0/0:6:6,0:40:-0.00,-4.13,-22.57	0/0:8:8,0:40:-0.00,-4.73,-29.46	./.	0/0:6:6,0:40:-0.00,-4.13,-22.57	./.	./.	./.	./.	./.	./.	./.	0/0:24:24,0:40:-0.00,-9.54,-84.51	0/0:6:6,0:40:-0.00,-4.13,-22.57	0/0:6:6,0:40:-0.00,-4.13,-22.57	0/0:11:11,0:40:-0.00,-5.63,-39.78	0/0:12:12,0:40:-0.00,-5.93,-43.22	./.	./.	1/1:11:0,11:40:-35.92,-3.70,-0.00	0/0:10:9,1:24:-0.01,-1.89,-29.46	./.	0/0:4:4,0:40:-0.00,-3.52,-15.69	0/0:6:6,0:40:-0.00,-4.13,-22.57	./.	./.	0/0:5:5,0:40:-0.00,-3.82,-19.13	./.	./.	./.	./.
10210	39	.	T	A	.	PASS	NS=46;AF=0.011	GT:DP:AD:GQ:GL	0/0:13:13,0:40:-0.00,-5.72,-46.63	0/0:9:9,0:40:-0.00,-4.52,-33.02	0/0:21:21,0:40:-0.00,-8.13,-73.84	0/0:11:11,0:40:-0.00,-5.12,-39.83	./.	./.	./.	0/0:15:15,0:40:-0.00,-6.32,-53.43	./.	./.	./.	./.	./.	./.	./.	./.	./.	./.	./.	./.	./.	./.	./.	./.	./.	./.	./.	0/0:3:3,0:33:-0.00,-2.71,-12.61	./.	./.	0/0:9:9,0:40:-0.00,-4.52,-33.02	./.	0/0:14:14,0:40:-0.00,-6.02,-50.03	0/0:16:16,0:40:-0.00,-6.63,-56.83	./.	0/0:8:8,0:40:-0.00,-4.22,-29.62	./.	./.	./.	0/0:15:15,0:40:-0.00,-6.32,-53.43	0/0:17:17,0:40:-0.00,-6.93,-60.24
5509048	40	.	G	T	.	PASS	NS=154;AF=0.500	GT:DP:AD:GQ:GL	0/1:128:62,66:40:-150.40,0.00,-139.34	0/1:170:74,96:40:-222.65,0.00,-160.67	0/1:104:40,63:40:-149.43,0.00,-84.62	0/1:180:90,90:40:-202.67,0.00,-202.93	0/1:128:55,73:40:-170.21,0.00,-119.54	0/1:211:92,119:40:-275.40,0.00,-199.27	0/1:77:43,34:40:-75.20,0.00,-100.91	0/1:132:80,52:40:-109.60,0.00,-189.06	0/1:179:102,77:40:-166.20,0.00,-237.17	0/1:134:88,46:40:-92.03,0.00,-211.09	0/1:61:39,22:40:-46.07,0.00,-94.41	0/1:85:43,42:40:-95.43,0.00,-98.51	0/1:139:78,61:40:-132.96,0.00,-181.30	0/1:139:63,76:40:-175.39,0.00,-138.87	0/1:249:117,131:40:-298.23,0.00,-258.88	0/1:115:68,47:40:-100.56,0.00,-160.22	0/1:168:117,51:40:-95.96,0.00,-282.91	0/1:182:82,99:40:-227.83,0.00,-180.00	0/1:198:110,88:40:-191.61,0.00,-254.09	0/1:128:65,63:40:-141.92,0.00,-147.83	0/1:69:42,27:40:-57.81,0.00,-100.49	0/1:148:84,64:40:-138.74,0.00,-195.57	0/1:66:35,30:40:-67.49,0.00,-81.89	0/1:131:62,68:40:-155.46,0.00,-138.74	0/1:92:38,54:40:-127.27,0.00,-82.27	0/1:89:36,53:40:-125.35,0.00,-77.51	0/1:132:55,77:40:-180.32,0.00,-118.34	0/1:62:29,33:40:-76.88,0.00,-65.82	0/1:151:91,59:40:-123.99,0.00,-214.77	0/1:57:27,30:40:-69.90,0.00,-61.66	0/1:45:26,19:40:-42.39,0.00,-62.44	0/1:136:79,57:40:-122.54,0.00,-185.03	0/1:119:47,72:40:-170.08,0.00,-99.61	0/1:120:50,68:40:-159.07,0.00,-108.40	0/1:122:67,54:40:-118.56,0.00,-155.59	0/1:96:52,43:40:-95.26,0.00,-120.97	0/1:138:56,82:40:-192.66,0.00,-119.36	0/1:169:102,65:40:-135.86,0.00,-240.78	0/1:185:109,75:40:-159.04,0.00,-255.47	0/1:43:28,15:40:-31.67,0.00,-68.70	0/1:166:92,74:40:-161.62,0.00,-212.79
74356	41	.	G	T	.	PASS	NS=49;AF=0.020	GT:DP:AD:GQ:GL	./.	./.	./.	./.	./.	./.	./.	./.	0/0:17:16,1:30:-0.00,-2.43,-69.74	0/0:38:38,0:40:-0.00,-13.27,-173.71	0/0:12:12,0:40:-0.00,-5.45,-56.17	0/0:10:10,0:40:-0.00,-4.84,-47.13	1/1:5:0,5:19:-20.69,-1.43,-0.02	0/0:14:14,0:40:-0.00,-6.05,-65.21	0/0:22:22,0:40:-0.00,-8.46,-101.38	./.	./.	./.	0/0:5:5,0:40:-0.00,-3.34,-24.53	./.	0/0:15:15,0:40:-0.00,-6.35,-69.73	./.	./.	0/0:8:8,0:40:-0.00,-4.24,-38.09	0/0:8:8,0:40:-0.00,-4.24,-38.09	./.	0/0:12:12,0:40:-0.00,-5.45,-56.17	./.	./.	./.	./.	./.	./.	./.	./.	./.	./.	./.	./.	./.	./.
18160	42	.	G	A	.	PASS	NS=46;AF=0.011	GT:DP:AD:GQ:GL	./.	./.	./.	./.	./.	./.	./.	./.	./.	./.	./.	./.	./.	./.	./.	./.	./.	0/0:24:24,0:40:-0.00,-8.93,-69.79	0/0:10:10,0:40:-0.00,-4.72,-30.48	0/0:14:14,0:40:-0.00,-5.92,-41.71	0/0:8:8,0:40:-0.00,-4.12,-24.87	0/0:8:8,0:40:-0.00,-4.12,-24.87	./.	0/0:22:22,0:40:-0.00,-8.33,-64.18	./.	./.	0/0:20:20,0:40:-0.00,-7.73,-58.56	0/0:13:13,0:40:-0.00,-5.62,-38.90	0/0:14:14,0:40:-0.00,-5.92,-41.71	./.	./.	0/0:22:22,0:40:-0.00,-8.33,-64.18	./.	./.	0/0:13:13,0:40:-0.00,-5.62,-38.90	./.	0/0:11:11,0:40:-0.00,-5.02,-33.29	0/0:20:20,0:40:-0.00,-7.73,-58.56	0/1:23:6,17:40:-39.11,-0.00,-10.62	0/0:20:20,0:40:-0.00,-7.73,-58.56	0/0:18:18,0:40:-0.00,-7.12,-52.94
2783	43	.	C	A	.	PASS	NS=154;AF=0.071	GT:DP:AD:GQ:GL	0/0:148:148,0:40:-0.00,-46.47,-623.43	0/0:183:183,0:40:0.00,-57.00,-770.54	0/0:150:149,1:40:0.00,-42.87,-623.43	0/0:153:153,0:40:0.00,-47.97,-644.44	0/0:173:173,0:40:-0.00,-53.99,-728.51	0/0:165:165,0:40:0.00,-51.59,-694.88	0/0:196:196,0:40:0.00,-60.92,-825.18	0/0:148:148,0:40:-0.00,-46.47,-623.43	0/0:166:165,1:40:0.00,-47.68,-690.68	0/0:206:205,1:40:0.00,-59.72,-858.81	0/0:115:115,0:40:0.00,-36.54,-484.72	0/0:187:187,0:40:-0.00,-58.21,-787.35	0/0:141:141,0:40:-0.00,-44.36,-594.00	0/0:202:201,1:40:0.00,-58.52,-841.99	0/0:238:238,0:40:0.00,-73.56,-1001.72	0/0:66:66,0:40:-0.00,-21.79,-278.76	0/0:99:99,0:40:-0.00,-31.72,-417.47	0/0:136:135,1:40:0.00,-38.65,-564.58	1/1:94:1,93:40:-385.35,-24.66,0.00	0/0:184:181,3:40:0.00,-44.70,-749.52	1/1:115:1,114:40:-473.62,-30.98,0.00	1/1:198:3,195:40:-805.67,-47.56,0.00	0/0:243:242,1:40:0.00,-70.86,-1014.33	0/0:188:188,0:40:-0.00,-58.51,-791.55	1/1:216:4,212:40:-872.92,-48.78,0.00	1/1:225:3,222:40:-919.16,-55.69,0.00	0/0:176:174,2:40:0.00,-46.49,-724.30	0/0:33:33,0:40:-0.00,-11.85,-140.05	0/0:140:139,1:40:0.00,-39.86,-581.39	./.	0/0:132:132,0:40:-0.00,-41.65,-556.17	1/1:119:3,116:40:-473.62,-23.78,0.00	0/0:116:116,0:40:0.00,-36.84,-488.92	0/0:113:113,0:40:0.00,-35.93,-476.31	0/0:100:100,0:40:-0.00,-32.02,-421.67	0/0:145:145,0:40:-0.00,-45.57,-610.82	0/0:161:161,0:40:0.00,-50.38,-678.07	0/0:137:137,0:40:0.00,-43.16,-577.19	0/0:169:169,0:40:-0.00,-52.79,-711.69	0/0:217:217,0:40:-0.00,-67.24,-913.45	0/0:182:181,1:40:0.00,-52.50,-757.93
719143	44	.	A	T	.	PASS	NS=76;AF=0.480	GT:DP:AD:GQ:GL	./.	0/1:14:10,4:40:-10.55,-0.00,-33.08	0/1:9:8,1:21:-1.58,-0.01,-27.61	0/1:18:14,4:40:-9.35,-0.00,-45.85	./.	0/1:17:13,4:40:-9.65,-0.00,-42.66	0/1:13:10,3:40:-7.36,-0.00,-33.38	0/1:11:9,2:40:-4.46,-0.00,-30.49	./.	0/1:26:22,4:40:-6.94,-0.00,-71.40	0/1:13:11,2:40:-3.86,-0.00,-36.87	0/1:18:16,2:30:-2.36,-0.00,-52.84	0/1:23:18,5:40:-11.34,-0.00,-58.33	0/1:10:9,1:18:-1.29,-0.02,-30.81	./.	./.	0/1:18:14,4:40:-9.35,-0.00,-45.85	./.	./.	./.	0/1:13:10,3:40:-7.36,-0.00,-33.38	0/1:13:7,6:40:-17.84,0.00,-22.90	0/1:9:7,2:40:-5.06,-0.00,-24.10	./.	0/1:13:10,3:40:-7.36,-0.00,-33.38	0/1:21:13,8:40:-22.42,0.00,-41.46	0/1:14:7,7:40:-21.03,0.00,-22.59	./.	0/1:5:2,3:40:-9.76,-0.00,-7.83	0/1:14:8,6:40:-17.54,0.00,-26.09	0/1:11:7,4:40:-11.45,-0.00,-23.50	./.	0/1:15:11,4:40:-10.25,-0.00,-36.27	0/1:17:10,7:40:-20.13,0.00,-32.18	0/0:6:6,0:15:-0.04,-1.06,-22.57	./.	0/1:9:7,2:40:-5.06,-0.00,-24.10	./.	0/1:15:12,3:40:-6.75,-0.00,-39.77	0/1:25:18,7:40:-17.72,0.00,-57.72	./.
102703	45	.	T	G	.	PASS	NS=112;AF=0.018	GT:DP:AD:GQ:GL	./.	0/0:20:20,0:40:-0.00,-7.35,-67.37	0/0:19:19,0:40:-0.00,-7.05,-64.12	./.	0/0:17:17,0:40:-0.00,-6.44,-57.62	0/0:35:35,0:40:-0.00,-11.86,-116.11	0/0:33:33,0:40:-0.00,-11.26,-109.61	./.	./.	0/0:36:36,0:40:-0.00,-12.16,-119.36	./.	0/0:15:15,0:40:-0.00,-5.84,-51.13	0/0:14:14,0:40:-0.00,-5.54,-47.88	./.	0/0:25:25,0:40:-0.00,-8.85,-83.62	0/0:17:17,0:40:-0.00,-6.44,-57.62	0/0:26:26,0:40:-0.00,-9.15,-86.87	0/0:27:27,0:40:-0.00,-9.45,-90.11	0/0:23:23,0:40:-0.00,-8.25,-77.12	0/0:14:14,0:40:-0.00,-5.54,-47.88	./.	0/0:21:21,0:40:-0.00,-7.65,-70.62	0/0:23:23,0:40:-0.00,-8.25,-77.12	0/0:27:27,0:40:-0.00,-9.45,-90.11	0/0:28:28,0:40:-0.00,-9.75,-93.36	0/0:26:26,0:40:-0.00,-9.15,-86.87	0/0:10:10,0:40:-0.00,-4.34,-34.88	./.	0/0:45:45,0:40:-0.00,-14.87,-148.60	0/0:14:14,0:40:-0.00,-5.54,-47.88	0/0:15:15,0:40:-0.00,-5.84,-51.13	0/0:17:17,0:40:-0.00,-6.44,-57.62	0/0:11:11,0:40:-0.00,-4.64,-38.13	./.	0/0:8:8,0:40:-0.00,-3.74,-28.38	0/0:14:14,0:40:-0.00,-5.54,-47.88	0/0:24:24,0:40:-0.00,-8.55,-80.37	0/0:14:14,0:40:-0.00,-5.54,-47.88	0/1:36:30,6:40:-7.33,-0.00,-87.70	0/0:24:24,0:40:-0.00,-8.55,-80.37	./.
450939	46	.	C	A	.	PASS	NS=48;AF=0.396	GT:DP:AD:GQ:GL	./.	./.	./.	./.	./.	./.	./.	./.	0/1:21:15,6:40:-10.88,-0.00,-37.86	0/1:32:26,6:40:-7.58,-0.00,-65.27	0/1:23:15,8:40:-15.87,0.00,-37.25	./.	0/0:19:18,1:31:-0.00,-2.48,-49.31	./.	0/1:16:14,2:17:-1.24,-0.03,-36.59	./.	./.	./.	./.	./.	./.	./.	./.	./.	./.	./.	./.	./.	0/1:17:14,3:40:-3.71,-0.00,-36.26	0/1:9:7,2:40:-3.32,-0.00,-19.12	0/1:13:10,3:40:-4.91,-0.00,-26.30	0/1:8:6,2:40:-3.62,-0.00,-16.63	./.	./.	./.	0/1:11:7,4:40:-8.30,-0.00,-18.52	0/1:13:8,5:40:-10.49,-0.00,-20.71	./.	./.	./.	./.
3197245	47	.	G	A	.	PASS	NS=96;AF=0.026	GT:DP:AD:GQ:GL	0/0:9:9,0:40:-0.00,-3.61,-31.20	./.	0/0:9:9,0:40:-0.00,-3.61,-31.20	./.	0/0:13:13,0:40:-0.00,-4.82,-44.02	./.	./.	0/0:4:4,0:27:-0.00,-2.11,-15.18	./.	0/0:20:20,0:40:-0.00,-6.92,-66.46	./.	0/0:14:14,0:40:-0.00,-5.12,-47.23	0/0:7:7,0:37:-0.00,-3.01,-24.80	0/0:6:6,0:33:-0.00,-2.71,-21.59	0/0:18:18,0:40:-0.00,-6.32,-60.05	0/0:14:14,0:40:-0.00,-5.12,-47.23	0/0:3:3,0:24:-0.01,-1.82,-11.98	0/0:17:17,0:40:-0.00,-6.02,-56.84	./.	0/0:7:7,0:37:-0.00,-3.01,-24.80	./.	./.	0/1:16:13,3:40:-3.90,-0.00,-38.31	0/0:9:9,0:40:-0.00,-3.61,-31.20	0/0:11:11,0:40:-0.00,-4.22,-37.61	0/0:11:10,1:15:-0.04,-1.05,-31.25	0/1:8:6,2:37:-3.10,-0.00,-18.28	0/0:5:5,0:30:-0.00,-2.41,-18.39	0/0:13:12,1:21:-0.01,-1.62,-37.63	0/0:10:10,0:40:-0.00,-3.91,-34.41	./.	./.	0/0:7:7,0:37:-0.00,-3.01,-24.80	0/0:4:4,0:27:-0.00,-2.11,-15.18	0/0:4:4,0:27:-0.00,-2.11,-15.18	./.	0/0:3:3,0:24:-0.01,-1.82,-11.98	0/0:3:3,0:24:-0.01,-1.82,-11.98	./.	0/0:9:9,0:40:-0.00,-3.61,-31.20	./.
40900	48	.	T	A	.	PASS	NS=78;AF=0.013	GT:DP:AD:GQ:GL	./.	0/0:11:11,0:40:-0.00,-5.13,-43.16	0/0:28:28,0:40:-0.00,-10.25,-106.14	0/0:10:10,0:40:-0.00,-4.83,-39.45	./.	./.	./.	0/0:12:12,0:40:-0.00,-5.43,-46.86	./.	./.	./.	./.	./.	./.	./.	./.	./.	0/0:21:21,0:40:-0.00,-8.14,-80.21	0/0:25:25,0:40:-0.00,-9.35,-95.03	0/0:17:17,0:40:-0.00,-6.94,-65.39	0/0:15:15,0:40:-0.00,-6.34,-57.98	0/0:22:22,0:40:-0.00,-8.44,-83.91	0/0:16:16,0:40:-0.00,-6.64,-61.68	0/0:29:29,0:40:-0.00,-10.55,-109.85	./.	./.	0/0:30:30,0:40:-0.00,-10.85,-113.55	0/0:9:9,0:40:-0.00,-4.53,-35.75	./.	0/0:7:7,0:40:-0.00,-3.93,-28.34	0/0:20:20,0:40:-0.00,-7.84,-76.50	0/0:11:11,0:40:-0.00,-5.13,-43.16	./.	0/0:8:8,0:40:-0.00,-4.23,-32.04	./.	0/0:11:11,0:40:-0.00,-5.13,-43.16	0/0:9:9,0:40:-0.00,-4.53,-35.75	0/0:16:16,0:40:-0.00,-6.64,-61.68	0/0:17:17,0:40:-0.00,-6.94,-65.39	./.	0/0:20:20,0:40:-0.00,-7.84,-76.50
45550	49	.	C	T	.	PASS	NS=100;AF=0.010	GT:DP:AD:GQ:GL	0/0:14:14,0:40:-0.00,-5.85,-47.18	0/0:13:13,0:40:-0.00,-5.54,-43.98	0/0:12:12,0:40:-0.00,-5.24,-40.79	0/0:19:19,0:40:-0.00,-7.35,-63.18	./.	0/0:15:15,0:40:-0.00,-6.15,-50.38	./.	0/0:10:10,0:40:-0.00,-4.64,-34.39	0/0:11:11,0:40:-0.00,-4.94,-37.59	0/0:27:27,0:40:-0.00,-9.76,-88.77	0/0:15:15,0:40:-0.00,-6.15,-50.38	0/0:16:16,0:40:-0.00,-6.45,-53.58	0/0:13:12,0:40:-0.00,-5.24,-40.79	0/0:29:29,0:40:-0.00,-10.36,-95.16	0/0:27:27,0:40:-0.00,-9.76,-88.77	0/0:12:12,0:40:-0.00,-5.24,-40.79	0/0:12:11,0:40:-0.00,-4.94,-37.59	0/0:35:35,0:40:-0.00,-12.16,-114.36	0/0:15:14,1:36:-0.00,-2.95,-43.99	0/0:24:24,0:40:-0.00,-8.85,-79.17	./.	0/0:34:34,0:40:-0.00,-11.86,-111.16	./.	0/0:17:17,0:40:-0.00,-6.75,-56.78	./.	./.	0/0:16:16,0:40:-0.00,-6.45,-53.58	./.	0/1:12:10,2:16:-1.18,-0.03,-29.17	0/0:6:6,0:40:-0.00,-3.44,-21.59	0/0:13:13,0:40:-0.00,-5.54,-43.98	0/0:11:11,0:40:-0.00,-4.94,-37.59	0/0:19:19,0:40:-0.00,-7.35,-63.18	0/0:14:14,0:40:-0.00,-5.85,-47.18	0/0:13:13,0:40:-0.00,-5.54,-43.98	0/0:11:11,0:40:-0.00,-4.94,-37.59	0/0:10:10,0:40:-0.00,-4.64,-34.39	./.	0/0:22:22,0:40:-0.00,-8.25,-72.77	./.	0/0:23:23,0:40:-0.00,-8.55,-75.97
51293	50	.	T	C	.	PASS	NS=87;AF=0.011	GT:DP:AD:GQ:GL	0/0:13:13,0:40:-0.00,-6.11,-43.59	0/0:20:20,0:40:-0.00,-8.21,-66.02	./.	./.	0/0:16:16,0:40:-0.00,-7.01,-53.20	0/0:8:8,0:40:-0.00,-4.60,-27.56	0/0:14:14,0:40:-0.00,-6.41,-46.79	0/0:11:11,0:40:-0.00,-5.51,-37.18	0/0:36:36,0:40:-0.00,-13.03,-117.29	0/0:22:22,0:40:-0.00,-8.81,-72.43	0/0:11:11,0:40:-0.00,-5.51,-37.18	0/0:20:20,0:40:-0.00,-8.21,-66.02	0/0:40:40,0:40:-0.00,-14.23,-130.11	0/0:10:10,0:40:-0.00,-5.21,-33.97	0/0:10:10,0:40:-0.00,-5.21,-33.97	0/0:6:6,0:40:-0.00,-4.00,-21.16	./.	0/0:23:23,0:40:-0.00,-9.12,-75.63	./.	./.	0/0:17:17,0:40:-0.00,-7.31,-56.41	0/0:16:16,0:40:-0.00,-7.01,-53.20	./.	0/0:10:10,0:40:-0.00,-5.21,-33.97	./.	./.	0/0:11:11,0:40:-0.00,-5.51,-37.18	0/0:11:11,0:40:-0.00,-5.51,-37.18	./.	1/1:18:0,18:40:-55.75,-5.68,-0.00	0/0:7:7,0:40:-0.00,-4.30,-24.36	0/0:11:11,0:40:-0.00,-5.51,-37.18	0/0:25:25,0:40:-0.00,-9.72,-82.04	0/0:8:8,0:40:-0.00,-4.60,-27.56	0/0:27:27,0:40:-0.00,-10.32,-88.45	0/0:16:16,0:40:-0.00,-7.01,-53.20	0/0:21:21,0:40:-0.00,-8.51,-69.22	0/0:14:14,0:40:-0.00,-6.41,-46.79	0/0:21:21,0:40:-0.00,-8.51,-69.22	./.	./.
10906	51	.	C	A	.	PASS	NS=52;AF=0.135	GT:DP:AD:GQ:GL	./.	./.	./.	./.	./.	./.	./.	./.	./.	./.	./.	./.	./.	./.	./.	./.	./.	0/0:7:7,0:40:-0.00,-4.37,-31.76	1/1:6:0,6:35:-25.03,-2.89,-0.00	./.	1/1:8:0,8:40:-33.77,-3.49,-0.00	1/1:7:0,7:38:-29.40,-3.19,-0.00	0/0:4:4,0:40:-0.00,-3.47,-18.65	0/0:8:8,0:40:-0.00,-4.67,-36.12	1/1:3:0,3:26:-11.93,-1.99,-0.00	./.	./.	./.	./.	./.	./.	./.	./.	./.	./.	./.	./.	./.	0/0:11:11,0:40:-0.00,-5.57,-49.23	0/0:8:8,0:40:-0.00,-4.67,-36.12	./.
71258	52	.	C	A	.	PASS	NS=105;AF=0.048	GT:DP:AD:GQ:GL	0/0:11:11,0:40:-0.00,-5.42,-53.09	0/0:16:16,0:40:-0.00,-6.93,-76.62	0/0:11:11,0:40:-0.00,-5.42,-53.09	0/0:5:5,0:40:-0.00,-3.62,-24.84	0/0:16:16,0:40:-0.00,-6.93,-76.62	0/0:9:9,0:40:-0.00,-4.82,-43.67	./.	0/0:11:11,0:40:-0.00,-5.42,-53.09	./.	./.	0/0:8:8,0:40:-0.00,-4.52,-38.97	./.	0/0:8:8,0:40:-0.00,-4.52,-38.97	0/0:9:9,0:40:-0.00,-4.82,-43.67	0/0:10:10,0:40:-0.00,-5.12,-48.38	./.	0/0:7:7,0:40:-0.00,-4.22,-34.26	0/0:5:5,0:40:-0.00,-3.62,-24.84	1/1:8:0,8:39:-36.35,-3.21,-0.00	0/0:11:11,0:40:-0.00,-5.42,-53.09	1/1:4:0,4:26:-17.52,-2.01,-0.00	1/1:4:0,4:26:-17.52,-2.01,-0.00	0/0:31:31,0:40:-0.00,-11.45,-147.22	0/0:21:21,0:40:-0.00,-8.44,-100.15	./.	1/1:10:0,10:40:-45.76,-3.81,-0.00	./.	./.	0/0:11:11,0:40:-0.00,-5.42,-53.09	0/0:8:8,0:40:-0.00,-4.52,-38.97	0/0:9:9,0:40:-0.00,-4.82,-43.67	./.	0/0:11:11,0:40:-0.00,-5.42,-53.09	0/0:10:10,0:40:-0.00,-5.12,-48.38	0/0:9:9,0:40:-0.00,-4.82,-43.67	0/0:12:12,0:40:-0.00,-5.73,-57.79	0/0:9:9,0:40:-0.00,-4.82,-43.67	0/0:10:10,0:40:-0.00,-5.12,-48.38	0/0:10:10,0:40:-0.00,-5.12,-48.38	0/0:12:12,0:40:-0.00,-5.73,-57.79	0/0:6:6,0:40:-0.00,-3.92,-29.55
4303853	53	.	T	C	.	PASS	NS=123;AF=0.467	GT:DP:AD:GQ:GL	0/1:36:27,9:40:-17.79,0.00,-74.05	0/1:39:34,5:40:-4.66,-0.00,-94.54	0/0:17:16,1:14:-0.05,-0.99,-47.15	0/1:19:15,4:40:-7.62,-0.00,-42.50	0/1:50:40,10:40:-16.64,0.00,-109.57	0/1:36:26,10:40:-20.84,0.00,-71.00	0/1:38:24,13:40:-29.71,0.00,-64.59	0/1:19:13,6:40:-13.73,-0.00,-36.39	0/0:42:40,2:40:-0.00,-5.40,-117.37	0/1:66:53,12:40:-18.24,0.00,-144.78	0/1:58:39,19:40:-41.73,0.00,-104.11	0/1:37:27,10:40:-20.54,0.00,-73.75	0/1:76:60,16:40:-27.15,0.00,-162.86	./.	0/1:58:51,7:40:-5.06,-0.00,-140.77	./.	0/1:25:20,5:40:-8.87,-0.00,-55.97	./.	0/1:10:6,4:40:-10.33,-0.00,-17.71	./.	0/1:18:14,4:40:-7.92,-0.00,-39.74	0/1:36:29,7:40:-11.68,-0.00,-80.16	0/1:43:27,16:40:-37.07,0.00,-71.95	0/1:14:10,4:40:-9.13,-0.00,-28.73	./.	0/1:34:29,5:40:-6.17,-0.00,-80.77	0/1:50:34,16:40:-34.97,0.00,-91.23	./.	0/1:49:39,10:40:-16.94,0.00,-106.81	0/1:28:25,3:24:-1.87,-0.01,-70.35	0/1:22:17,5:40:-9.78,-0.00,-47.71	./.	0/1:35:23,12:40:-27.26,0.00,-62.13	./.	0/1:50:38,12:40:-22.75,0.00,-103.45	0/1:19:13,6:40:-13.73,-0.00,-36.39	0/1:21:16,5:40:-10.08,-0.00,-44.95	0/1:31:26,5:40:-7.07,-0.00,-72.50	0/1:22:19,3:40:-3.67,-0.00,-53.82	0/1:58:41,17:40:-35.62,0.00,-110.22	0/1:34:23,11:40:-24.50,0.00,-62.43
2115793	54	.	G	T	.	PASS	NS=42;AF=0.036	GT:DP:AD:GQ:GL	./.	0/0:5:5,0:32:-0.00,-2.57,-21.83	./.	0/0:4:4,0:29:-0.00,-2.27,-17.94	./.	0/1:4:3,1:22:-1.63,-0.01,-11.79	0/0:3:3,0:25:-0.00,-1.97,-14.05	./.	0/0:4:4,0:29:-0.00,-2.27,-17.94	0/0:12:12,0:40:-0.00,-4.68,-49.07	0/0:4:4,0:29:-0.00,-2.27,-17.94	0/0:3:3,0:25:-0.00,-1.97,-14.05	./.	./.	./.	0/0:5:5,0:32:-0.00,-2.57,-21.83	0/0:8:8,0:40:-0.00,-3.47,-33.50	./.	0/0:4:4,0:29:-0.00,-2.27,-17.94	./.	0/0:10:10,0:40:-0.00,-4.07,-41.28	0/0:6:6,0:35:-0.00,-2.87,-25.72	0/1:4:1,3:40:-9.40,-0.00,-4.00	./.	./.	./.	0/0:3:3,0:25:-0.00,-1.97,-14.05	./.	./.	./.	./.	./.	./.	./.	./.	./.	./.	./.	0/0:6:6,0:35:-0.00,-2.87,-25.72	0/0:5:5,0:32:-0.00,-2.57,-21.83	0/0:5:5,0:32:-0.00,-2.57,-21.83
33687	55	.	C	A	.	PASS	NS=50;AF=0.010	GT:DP:AD:GQ:GL	0/0:5:5,0:40:-0.00,-3.34,-22.79	0/0:6:6,0:40:-0.00,-3.64,-26.86	0/0:6:6,0:40:-0.00,-3.64,-26.86	0/0:4:4,0:37:-0.00,-3.04,-18.71	0/0:11:11,0:40:-0.00,-5.15,-47.24	./.	./.	0/0:4:4,0:37:-0.00,-3.04,-18.71	./.	./.	./.	./.	./.	./.	./.	./.	./.	0/0:4:4,0:37:-0.00,-3.04,-18.71	0/0:3:3,0:34:-0.00,-2.74,-14.63	0/0:5:5,0:40:-0.00,-3.34,-22.79	./.	0/0:5:5,0:40:-0.00,-3.34,-22.79	0/0:7:7,0:40:-0.00,-3.94,-30.94	./.	./.	./.	./.	./.	0/0:5:5,0:40:-0.00,-3.34,-22.79	0/0:5:5,0:40:-0.00,-3.34,-22.79	./.	./.	0/0:5:5,0:40:-0.00,-3.34,-22.79	0/0:4:4,0:37:-0.00,-3.04,-18.71	0/1:5:3,2:40:-4.81,-0.00,-11.29	0/0:4:4,0:37:-0.00,-3.04,-18.71	./.	0/0:3:3,0:34:-0.00,-2.74,-14.63	0/0:8:8,0:40:-0.00,-4.24,-35.02	0/0:6:6,0:40:-0.00,-3.64,-26.86	./.
1251315	56	.	A	T	.	PASS	NS=45;AF=0.478	GT:DP:AD:GQ:GL	./.	0/1:12:6,6:40:-16.37,0.00,-17.81	./.	0/1:20:15,5:40:-10.78,-0.00,-44.00	0/1:25:22,3:36:-2.93,-0.00,-64.73	0/1:26:17,9:40:-21.69,0.00,-48.55	0/1:8:6,2:40:-4.86,-0.00,-19.02	./.	./.	./.	./.	./.	./.	./.	./.	./.	./.	./.	./.	./.	./.	./.	./.	./.	./.	./.	./.	./.	0/1:22:17,5:40:-10.18,-0.00,-49.75	./.	./.	0/1:11:9,2:40:-3.96,-0.00,-27.64	0/1:14:11,3:40:-6.24,-0.00,-33.09	0/1:10:5,5:40:-13.79,-0.00,-15.24	./.	0/1:9:4,4:40:-11.22,-0.00,-12.66	./.	./.	./.	./.	./.
9781	57	.	A	C	.	PASS	NS=155;AF=0.116	GT:DP:AD:GQ:GL	0/0:33:32,1:40:-0.00,-7.11,-135.38	0/1:34:31,3:17:-1.28,-0.02,-123.67	0/1:45:6,39:40:-153.80,-0.00,-12.10	0/0:37:37,0:40:-0.00,-12.64,-161.35	0/0:30:30,0:40:-0.00,-10.53,-131.05	0/0:24:24,0:40:-0.00,-8.73,-105.07	0/0:20:20,0:40:-0.00,-7.52,-87.75	0/0:28:28,0:40:-0.00,-9.93,-122.39	0/0:20:20,0:40:-0.00,-7.52,-87.75	1/1:44:1,43:40:-180.66,-9.25,-0.00	0/0:41:41,0:40:-0.00,-13.84,-178.67	0/0:43:43,0:40:-0.00,-14.44,-187.33	0/0:15:15,0:40:-0.00,-6.02,-66.11	0/0:57:57,0:40:0.00,-18.66,-247.94	0/0:44:44,0:40:-0.00,-14.75,-191.66	0/0:44:44,0:40:-0.00,-14.75,-191.66	0/0:46:46,0:40:-0.00,-15.35,-200.32	0/0:53:53,0:40:-0.00,-17.45,-230.62	1/1:47:0,47:40:-202.31,-14.48,-0.00	0/0:45:45,0:40:-0.00,-15.05,-195.99	1/1:41:0,41:40:-176.33,-12.67,-0.00	1/1:57:1,56:40:-236.94,-13.16,-0.00	0/0:53:53,0:40:-0.00,-17.45,-230.62	0/0:49:49,0:40:-0.00,-16.25,-213.30	1/1:57:0,57:40:-245.60,-17.49,0.00	1/1:22:0,22:40:-94.08,-6.96,-0.00	0/0:33:32,1:40:-0.00,-7.11,-135.38	0/0:15:15,0:40:-0.00,-6.02,-66.11	0/0:30:28,2:24:-0.01,-1.88,-113.74	1/1:37:1,36:40:-150.36,-7.14,-0.00	0/1:16:14,2:29:-2.34,-0.00,-55.46	1/1:39:2,37:40:-150.36,-3.41,-0.00	0/0:28:28,0:40:-0.00,-9.93,-122.39	0/0:55:55,0:40:-0.00,-18.06,-239.28	0/0:16:16,0:40:-0.00,-6.32,-70.44	0/0:47:47,0:40:-0.00,-15.65,-204.65	0/0:20:20,0:40:-0.00,-7.52,-87.75	0/0:23:23,0:40:-0.00,-8.42,-100.74	0/0:28:28,0:40:-0.00,-9.93,-122.39	0/0:38:38,0:40:-0.00,-12.94,-165.68	0/0:57:57,0:40:0.00,-18.66,-247.94
2339	58	.	C	A	.	PASS	NS=57;AF=0.018	GT:DP:AD:GQ:GL	./.	./.	./.	./.	./.	./.	./.	./.	./.	./.	./.	./.	./.	./.	./.	./.	./.	0/0:21:20,1:40:-0.00,-3.78,-89.72	0/0:25:25,0:40:-0.00,-9.60,-117.45	0/0:8:8,0:40:-0.00,-4.48,-38.89	./.	./.	./.	0/0:13:13,0:40:-0.00,-5.99,-62.00	0/0:25:25,0:40:-0.00,-9.60,-117.45	./.	0/0:11:11,0:40:-0.00,-5.39,-52.76	./.	0/0:8:8,0:40:-0.00,-4.48,-38.89	1/1:23:0,23:40:-104.35,-7.07,-0.00	0/0:5:5,0:40:-0.00,-3.58,-25.03	0/0:15:15,0:40:-0.00,-6.59,-71.24	./.	./.	./.	0/0:17:17,0:40:-0.00,-7.19,-80.48	./.	0/0:13:13,0:40:-0.00,-5.99,-62.00	0/0:11:11,0:40:-0.00,-5.39,-52.76	0/0:17:17,0:40:-0.00,-7.19,-80.48	./.
43755	59	.	G	T	.	PASS	NS=74;AF=0.014	GT:DP:AD:GQ:GL	./.	0/0:13:13,0:40:-0.00,-5.73,-65.24	./.	0/0:12:12,0:40:-0.00,-5.43,-60.41	0/0:27:27,0:40:-0.00,-9.94,-132.92	0/0:14:14,0:40:-0.00,-6.03,-70.08	0/0:12:12,0:40:-0.00,-5.43,-60.41	./.	0/0:14:14,0:40:-0.00,-6.03,-70.08	0/0:33:33,0:40:-0.00,-11.75,-161.92	0/0:16:16,0:40:-0.00,-6.63,-79.75	0/0:17:17,0:40:-0.00,-6.93,-84.58	./.	0/0:19:19,0:40:-0.00,-7.53,-94.25	0/0:27:27,0:40:-0.00,-9.94,-132.92	./.	0/0:14:14,0:40:-0.00,-6.03,-70.08	./.	0/0:7:7,0:40:-0.00,-3.92,-36.24	0/0:12:12,0:40:-0.00,-5.43,-60.41	0/0:11:11,0:40:-0.00,-5.13,-55.58	0/0:9:9,0:40:-0.00,-4.52,-45.91	0/0:13:13,0:40:-0.00,-5.73,-65.24	0/0:12:12,0:40:-0.00,-5.43,-60.41	0/0:7:7,0:40:-0.00,-3.92,-36.24	0/0:43:43,0:40:-0.00,-14.76,-210.26	./.	./.	./.	./.	./.	./.	./.	./.	./.	./.	./.	0/0:9:9,0:40:-0.00,-4.52,-45.91	0/0:23:23,0:40:-0.00,-8.74,-113.58	0/0:9:9,0:40:-0.00,-4.52,-45.91	0/0:6:6,0:40:-0.00,-3.62,-31.41
74444	60	.	T	G	.	PASS	NS=45;AF=0.011	GT:DP:AD:GQ:GL	0/0:24:24,0:40:-0.00,-9.22,-82.08	./.	0/0:16:16,0:40:-0.00,-6.81,-55.53	0/0:26:26,0:40:-0.00,-9.82,-88.72	./.	./.	0/0:26:26,0:40:-0.00,-9.82,-88.72	0/0:21:21,0:40:-0.00,-8.32,-72.12	./.	./.	./.	./.	./.	./.	./.	./.	./.	0/0:36:36,0:40:-0.00,-12.83,-121.92	./.	./.	./.	./.	0/1:28:24,4:35:-2.86,-0.00,-71.66	./.	0/0:28:28,0:40:-0.00,-10.42,-95.36	0/0:24:24,0:40:-0.00,-9.22,-82.08	0/0:33:33,0:40:-0.00,-11.93,-111.96	0/0:9:9,0:40:-0.00,-4.71,-32.29	./.	0/0:26:26,0:40:-0.00,-9.82,-88.72	0/0:19:19,0:40:-0.00,-7.72,-65.48	0/0:23:22,1:40:-0.00,-5.60,-72.12	0/0:20:20,0:40:-0.00,-8.02,-68.80	0/0:30:30,0:40:-0.00,-11.02,-102.00	./.	./.	./.	./.	./.	./.	./.
2148313	61	.	A	C	.	PASS	NS=50;AF=0.050	GT:DP:AD:GQ:GL	./.	./.	./.	./.	./.	./.	./.	./.	./.	./.	./.	./.	./.	./.	./.	./.	./.	./.	./.	./.	./.	./.	./.	./.	./.	./.	./.	./.	./.	./.	./.	./.	./.	./.	./.	./.	./.	0/0:3:3,0:32:-0.00,-2.60,-14.04	0/0:8:8,0:40:-0.00,-4.10,-35.11	0/0:12:12,0:40:-0.00,-5.31,-51.98	0/0:5:5,0:39:-0.00,-3.20,-22.47
37835	62	.	G	T	.	PASS	NS=148;AF=0.010	GT:DP:AD:GQ:GL	0/0:25:25,0:40:-0.00,-9.59,-106.77	0/0:13:13,0:40:-0.00,-5.98,-56.53	0/0:16:16,0:40:-0.00,-6.88,-69.09	0/0:19:19,0:40:-0.00,-7.79,-81.65	0/0:20:20,0:40:-0.00,-8.09,-85.84	0/0:16:16,0:40:-0.00,-6.88,-69.09	0/0:36:36,0:40:-0.00,-12.90,-152.83	0/0:25:25,0:40:-0.00,-9.59,-106.77	0/0:64:64,0:40:0.00,-21.33,-270.05	0/0:84:84,0:40:0.00,-27.35,-353.79	0/0:29:29,0:40:-0.00,-10.80,-123.52	0/0:24:24,0:40:-0.00,-9.29,-102.59	0/0:21:21,0:40:-0.00,-8.39,-90.03	0/0:30:30,0:40:-0.00,-11.10,-127.71	0/0:32:32,0:40:-0.00,-11.70,-136.08	0/0:20:20,0:40:-0.00,-8.09,-85.84	0/0:30:30,0:40:-0.00,-11.10,-127.71	0/0:16:16,0:40:-0.00,-6.88,-69.09	0/0:18:18,0:40:-0.00,-7.49,-77.47	0/0:9:9,0:40:-0.00,-4.78,-39.79	0/0:18:18,0:40:-0.00,-7.49,-77.47	0/0:19:19,0:40:-0.00,-7.79,-81.65	0/0:15:15,0:40:-0.00,-6.58,-64.91	0/0:18:18,0:40:-0.00,-7.49,-77.47	0/0:26:26,0:40:-0.00,-9.89,-110.96	0/0:46:46,0:40:-0.00,-15.91,-194.69	0/0:50:50,0:40:-0.00,-17.12,-211.44	./.	0/0:35:33,2:40:-0.00,-4.23,-131.89	1/1:40:0,40:40:-165.36,-12.00,-0.00	0/0:23:23,0:40:-0.00,-8.99,-98.40	0/0:18:18,0:40:-0.00,-7.49,-77.47	0/0:26:26,0:40:-0.00,-9.89,-110.96	0/0:21:21,0:40:-0.00,-8.39,-90.03	0/0:24:24,0:40:-0.00,-9.29,-102.59	0/0:12:12,0:40:-0.00,-5.68,-52.35	0/0:20:20,0:40:-0.00,-8.09,-85.84	0/0:30:30,0:40:-0.00,-11.10,-127.71	0/0:27:27,0:40:-0.00,-10.19,-115.15	0/0:37:37,0:40:-0.00,-13.20,-157.01	0/0:23:23,0:40:-0.00,-8.99,-98.40
100182	63	.	C	T	.	PASS	NS=59;AF=0.017	GT:DP:AD:GQ:GL	0/0:8:8,0:40:-0.00,-4.06,-28.48	0/1:5:3,2:40:-3.36,-0.00,-9.03	0/0:16:16,0:40:-0.00,-6.47,-54.57	./.	./.	./.	0/0:5:5,0:38:-0.00,-3.16,-18.70	./.	0/0:25:25,0:40:-0.00,-9.17,-83.91	0/0:24:24,0:40:-0.00,-8.87,-80.65	0/0:8:8,0:40:-0.00,-4.06,-28.48	./.	0/0:15:15,0:40:-0.00,-6.17,-51.31	0/0:10:10,0:40:-0.00,-4.66,-35.00	0/0:20:20,0:40:-0.00,-7.67,-67.61	./.	./.	./.	./.	./.	./.	./.	./.	./.	./.	./.	./.	./.	./.	./.	./.	./.	./.	./.	./.	./.	./.	./.	./.	./.	./.
40425	64	.	G	A	.	PASS	NS=44;AF=0.023	GT:DP:AD:GQ:GL	0/0:9:9,0:40:-0.00,-4.90,-28.75	./.	./.	0/0:14:14,0:40:-0.00,-6.41,-43.65	0/0:14:14,0:40:-0.00,-6.41,-43.65	./.	0/0:21:21,0:40:-0.00,-8.51,-64.51	./.	./.	./.	./.	./.	./.	./.	./.	./.	./.	./.	./.	./.	./.	./.	./.	./.	./.	./.	./.	./.	./.	1/1:36:2,34:40:-93.44,-5.13,-0.00	0/0:10:10,0:40:-0.00,-5.20,-31.73	./.	0/0:22:22,0:40:-0.00,-8.81,-67.49	0/0:8:8,0:40:-0.00,-4.60,-25.77	./.	0/0:13:13,0:40:-0.00,-6.11,-40.67	./.	./.	0/0:13:13,0:40:-0.00,-6.11,-40.67	./.	./.
48793	65	.	C	T	.	PASS	NS=54;AF=0.028	GT:DP:AD:GQ:GL	0/0:26:26,0:40:-0.00,-9.46,-92.27	0/0:12:12,0:40:-0.00,-5.25,-43.45	./.	0/0:10:10,0:40:-0.00,-4.65,-36.48	0/0:9:9,0:40:-0.00,-4.35,-32.99	0/0:18:18,0:40:-0.00,-7.05,-64.37	0/0:9:9,0:40:-0.00,-4.35,-32.99	0/0:9:9,0:40:-0.00,-4.35,-32.99	0/0:21:21,0:40:-0.00,-7.96,-74.83	./.	0/0:30:30,0:40:-0.00,-10.66,-106.21	0/0:16:16,0:40:-0.00,-6.45,-57.40	0/0:17:17,0:40:-0.00,-6.75,-60.89	0/0:31:30,0:40:-0.00,-10.66,-106.21	0/0:13:13,0:40:-0.00,-5.55,-46.94	./.	0/0:20:20,0:40:-0.00,-7.66,-71.35	./.	./.	./.	./.	./.	./.	./.	./.	./.	./.	./.	0/0:15:15,0:40:-0.00,-6.15,-53.91	0/0:35:35,0:40:-0.00,-12.17,-123.65	./.	0/1:14:4,10:40:-29.02,-0.00,-9.71	./.	0/0:26:26,0:40:-0.00,-9.46,-92.27	0/0:22:22,0:40:-0.00,-8.26,-78.32	0/0:17:17,0:40:-0.00,-6.75,-60.89	0/0:35:35,0:40:-0.00,-12.17,-123.65	./.	./.	./.	./.
48164	66	.	A	C	.	PASS	NS=154;AF=0.107	GT:DP:AD:GQ:GL	0/0:67:67,0:40:0.00,-21.86,-250.39	0/0:70:67,3:40:-0.00,-11.60,-239.23	1/1:68:3,65:40:-229.50,-9.86,-0.00	0/0:41:41,0:40:-0.00,-14.04,-153.67	0/0:89:89,0:40:-0.00,-28.48,-332.23	0/0:62:62,0:40:0.00,-20.36,-231.79	0/0:51:51,0:40:-0.00,-17.05,-190.87	0/0:32:32,0:40:-0.00,-11.33,-120.19	0/0:81:81,0:40:0.00,-26.07,-302.47	1/1:154:11,143:40:-489.91,-5.98,-0.00	0/0:40:40,0:40:-0.00,-13.74,-149.95	0/0:60:60,0:40:-0.00,-19.75,-224.35	0/0:79:76,3:40:-0.00,-14.31,-272.71	0/0:88:88,0:40:-0.00,-28.18,-328.51	0/0:138:138,0:40:0.00,-43.23,-514.52	0/0:62:60,2:40:-0.00,-12.92,-216.91	0/0:46:46,0:40:-0.00,-15.54,-172.27	0/0:137:137,0:40:-0.00,-42.93,-510.80	1/1:105:1,104:40:-382.02,-28.43,0.00	0/0:125:123,2:40:0.00,-31.88,-451.28	1/1:96:3,93:40:-333.66,-18.28,0.00	1/1:117:2,115:40:-419.22,-28.32,0.00	0/0:109:109,0:40:0.00,-34.50,-406.63	0/0:114:114,0:40:-0.00,-36.01,-425.23	1/1:122:0,122:40:-452.71,-37.27,0.00	1/1:96:1,95:40:-348.54,-25.72,0.00	0/0:73:70,3:40:-0.00,-12.51,-250.39	0/0:10:10,0:40:-0.00,-4.71,-38.35	0/0:71:68,3:40:-0.00,-11.90,-242.95	1/1:74:2,72:40:-259.26,-15.38,0.00	0/0:62:62,0:40:0.00,-20.36,-231.79	1/1:61:3,58:40:-203.46,-7.75,-0.00	0/0:66:66,0:40:0.00,-21.56,-246.67	0/0:88:87,1:40:0.00,-24.46,-321.07	0/0:35:35,0:40:-0.00,-12.23,-131.35	0/0:68:68,0:40:-0.00,-22.16,-254.11	0/0:96:96,0:40:0.00,-30.59,-358.27	0/0:23:23,0:40:-0.00,-8.62,-86.71	0/0:138:138,0:40:0.00,-43.23,-514.52	0/0:137:137,0:40:-0.00,-42.93,-510.80	0/0:156:156,0:40:0.00,-48.65,-581.48
27183	67	.	C	A	.	PASS	NS=153;AF=0.072	GT:DP:AD:GQ:GL	0/0:38:38,0:40:-0.00,-13.63,-143.30	0/0:56:56,0:40:0.00,-19.05,-210.56	0/0:68:68,0:40:-0.00,-22.66,-255.40	0/0:16:16,0:40:-0.00,-7.01,-61.10	0/0:52:51,1:40:-0.00,-14.11,-188.14	0/0:44:44,0:40:-0.00,-15.44,-165.72	0/0:89:89,0:40:0.00,-28.98,-333.87	0/0:35:35,0:40:-0.00,-12.73,-132.09	0/0:76:76,0:40:0.00,-25.07,-285.29	0/0:112:112,0:40:0.00,-35.91,-419.81	0/0:21:21,0:40:-0.00,-8.52,-79.78	0/0:29:29,0:40:-0.00,-10.93,-109.67	0/0:74:74,0:40:0.00,-24.47,-277.82	0/0:61:61,0:40:0.00,-20.56,-229.24	0/0:74:74,0:40:0.00,-24.47,-277.82	0/0:16:15,1:39:-0.00,-3.28,-53.62	0/0:15:15,0:40:-0.00,-6.71,-57.36	0/0:18:18,0:40:-0.00,-7.62,-68.57	1/1:8:0,8:40:-28.58,-3.30,-0.00	0/0:19:18,1:40:-0.00,-4.18,-64.83	1/1:27:1,26:40:-92.10,-5.28,-0.00	1/1:26:0,26:40:-95.84,-8.71,-0.00	0/0:52:52,0:40:-0.00,-17.85,-195.61	0/0:28:28,0:40:-0.00,-10.63,-105.94	1/1:91:0,91:40:-338.72,-28.27,0.00	1/1:93:0,93:40:-346.19,-28.88,0.00	0/0:62:62,0:40:0.00,-20.86,-232.98	./.	0/0:41:41,0:40:-0.00,-14.54,-154.51	0/0:22:22,0:40:-0.00,-8.82,-83.52	0/0:42:42,0:40:-0.00,-14.84,-158.25	1/1:29:0,29:40:-107.05,-9.62,-0.00	0/0:32:32,0:40:-0.00,-11.83,-120.88	0/0:22:22,0:40:-0.00,-8.82,-83.52	0/0:21:21,0:40:-0.00,-8.52,-79.78	0/0:19:19,0:40:-0.00,-7.92,-72.31	0/0:48:48,0:40:-0.00,-16.64,-180.67	0/0:22:22,0:40:-0.00,-8.82,-83.52	0/0:28:28,0:40:-0.00,-10.63,-105.94	0/0:66:66,0:40:-0.00,-22.06,-247.93	0/0:32:32,0:40:-0.00,-11.83,-120.88
596454	68	.	C	T	.	PASS	NS=47;AF=0.011	GT:DP:AD:GQ:GL	./.	0/0:14:14,0:40:-0.00,-6.08,-43.62	./.	0/0:18:18,0:40:-0.00,-7.28,-55.40	./.	./.	0/0:33:33,0:40:-0.00,-11.79,-99.56	0/0:26:26,0:40:-0.00,-9.69,-78.95	./.	./.	./.	./.	./.	./.	./.	./.	./.	./.	./.	./.	./.	./.	./.	./.	./.	./.	./.	./.	./.	./.	./.	./.	./.	./.	./.	./.	./.	./.	./.	./.	./.
69833	69	.	A	C	.	PASS	NS=76;AF=0.013	GT:DP:AD:GQ:GL	0/0:3:3,0:40:-0.00,-3.30,-13.03	./.	0/0:9:9,0:40:-0.00,-5.10,-35.22	0/0:4:4,0:40:-0.00,-3.60,-16.72	0/0:4:4,0:40:-0.00,-3.60,-16.72	./.	0/0:16:16,0:40:-0.00,-7.21,-61.11	0/0:5:5,0:40:-0.00,-3.90,-20.42	0/0:11:11,0:40:-0.00,-5.71,-42.61	0/0:19:19,0:40:-0.00,-8.11,-72.20	./.	0/0:10:10,0:40:-0.00,-5.41,-38.92	0/0:13:13,0:40:-0.00,-6.31,-50.01	0/0:14:14,0:40:-0.00,-6.61,-53.71	0/0:19:19,0:40:-0.00,-8.11,-72.20	./.	0/0:13:13,0:40:-0.00,-6.31,-50.01	./.	./.	0/0:6:6,0:40:-0.00,-4.20,-24.12	./.	./.	0/0:6:6,0:40:-0.00,-4.20,-24.12	0/0:9:9,0:40:-0.00,-5.10,-35.22	./.	0/0:13:13,0:40:-0.00,-6.31,-50.01	0/0:16:16,0:40:-0.00,-7.21,-61.11	./.	./.	1/1:6:0,6:29:-20.26,-2.27,-0.00	0/0:4:4,0:40:-0.00,-3.60,-16.72	./.	0/0:7:7,0:40:-0.00,-4.50,-27.82	0/0:15:15,0:40:-0.00,-6.91,-57.41	./.	0/0:6:6,0:40:-0.00,-4.20,-24.12	./.	./.	./.	./.	./.
1365544	70	.	A	C	.	PASS	NS=76;AF=0.105	GT:DP:AD:GQ:GL	./.	./.	./.	./.	./.	./.	./.	./.	./.	./.	./.	./.	./.	./.	./.	./.	./.	0/0:20:19,1:35:-0.00,-2.89,-86.17	1/1:15:0,15:40:-69.90,-5.07,-0.00	0/0:24:24,0:40:-0.00,-8.83,-114.55	1/1:10:0,10:40:-46.25,-3.57,-0.00	1/1:25:0,25:40:-117.19,-8.08,-0.00	0/0:27:27,0:40:-0.00,-9.73,-128.74	./.	0/1:28:3,25:40:-108.20,-0.00,-5.20	1/1:15:0,15:40:-69.90,-5.07,-0.00	0/0:19:19,0:40:-0.00,-7.32,-90.90	./.	./.	./.	./.	./.	./.	./.	./.	./.	./.	0/0:12:12,0:40:-0.00,-5.21,-57.80	0/0:13:13,0:40:-0.00,-5.51,-62.52	./.	0/0:15:15,0:40:-0.00,-6.12,-71.98
871490	71	.	A	C	.	PASS	NS=83;AF=0.108	GT:DP:AD:GQ:GL	./.	./.	1/1:41:2,39:40:-130.92,-6.21,-0.00	0/0:50:50,0:40:-0.00,-17.27,-179.76	./.	0/0:15:15,0:40:-0.00,-6.74,-54.78	0/0:23:23,0:40:-0.00,-9.15,-83.34	./.	0/0:26:26,0:40:-0.00,-10.05,-94.06	1/1:14:0,14:40:-48.79,-5.23,-0.00	./.	0/0:19:19,0:40:-0.00,-7.94,-69.06	./.	0/0:36:36,0:40:-0.00,-13.06,-129.77	0/0:39:39,0:40:-0.00,-13.96,-140.48	./.	./.	0/0:44:44,0:40:-0.00,-15.47,-158.34	1/1:39:2,37:40:-123.78,-5.61,-0.00	0/0:74:74,0:40:-0.00,-24.49,-265.47	1/1:34:0,34:40:-120.21,-11.25,-0.00	1/1:65:0,65:40:-230.91,-20.58,0.00	0/0:37:37,0:40:-0.00,-13.36,-133.34	0/0:42:42,0:40:-0.00,-14.86,-151.20	./.	./.	0/0:28:28,0:40:-0.00,-10.65,-101.20	./.	./.	0/0:23:23,0:40:-0.00,-9.15,-83.34	0/0:13:13,0:40:-0.00,-6.14,-47.63	1/1:25:1,24:40:-80.93,-4.97,-0.00	0/0:38:38,0:40:-0.00,-13.66,-136.91	0/0:16:16,0:40:-0.00,-7.04,-58.35	0/0:15:15,0:40:-0.00,-6.74,-54.78	0/0:35:35,0:40:-0.00,-12.76,-126.20	0/0:39:39,0:40:-0.00,-13.96,-140.48	0/0:27:27,0:40:-0.00,-10.35,-97.63	0/0:52:52,0:40:-0.00,-17.87,-186.91	0/0:68:68,0:40:-0.00,-22.69,-244.04	./.
3452283	72	.	C	T	.	PASS	NS=80;AF=0.075	GT:DP:AD:GQ:GL	./.	./.	./.	./.	./.	./.	./.	./.	./.	./.	./.	./.	./.	./.	./.	./.	./.	0/0:17:17,0:40:-0.00,-7.34,-62.05	1/1:10:0,10:40:-34.21,-3.79,-0.00	0/0:21:21,0:40:-0.00,-8.54,-76.30	1/1:14:0,14:40:-48.47,-4.99,-0.00	1/1:12:0,12:40:-41.34,-4.39,-0.00	0/0:14:14,0:40:-0.00,-6.43,-51.35	./.	1/1:12:0,12:40:-41.34,-4.39,-0.00	./.	0/0:9:9,0:40:-0.00,-4.93,-33.53	./.	./.	0/0:8:8,0:40:-0.00,-4.63,-29.96	0/0:4:4,0:40:-0.00,-3.43,-15.70	./.	./.	0/0:4:4,0:40:-0.00,-3.43,-15.70	./.	0/0:7:7,0:40:-0.00,-4.33,-26.40	0/0:9:9,0:40:-0.00,-4.93,-33.53	./.	0/0:16:16,0:40:-0.00,-7.04,-58.48	0/0:19:19,0:40:-0.00,-7.94,-69.17	0/0:17:17,0:40:-0.00,-7.34,-62.05
79071	73	.	A	C	.	PASS	NS=48;AF=0.312	GT:DP:AD:GQ:GL	0/1:18:15,3:40:-6.80,-0.00,-60.19	0/0:16:15,1:19:-0.02,-1.42,-62.22	0/1:16:2,14:40:-55.86,-0.00,-3.53	./.	./.	./.	0/0:27:26,1:40:-0.00,-4.72,-110.66	./.	0/0:8:8,0:40:-0.00,-3.40,-35.77	1/1:13:0,13:40:-56.74,-4.38,-0.00	0/0:12:12,0:40:-0.00,-4.61,-53.39	./.	0/0:21:21,0:40:-0.00,-7.31,-93.04	0/0:7:7,0:38:-0.00,-3.10,-31.36	./.	0/0:13:13,0:40:-0.00,-4.91,-57.79	0/0:16:16,0:40:-0.00,-5.81,-71.01	./.	1/1:21:0,21:40:-91.98,-6.79,-0.00	./.	1/1:16:0,16:40:-69.96,-5.28,-0.00	1/1:12:0,12:40:-52.33,-4.08,-0.00	./.	./.	1/1:10:0,10:40:-43.52,-3.48,-0.00	1/1:18:1,17:20:-69.97,-1.49,-0.01	./.	./.	./.	1/1:33:0,33:40:-144.84,-10.40,-0.00	0/0:20:20,0:40:-0.00,-7.01,-88.63	1/1:12:0,12:40:-52.33,-4.08,-0.00	0/0:17:17,0:40:-0.00,-6.11,-75.41	0/0:22:22,0:40:-0.00,-7.62,-97.44	./.	0/0:13:13,0:40:-0.00,-4.91,-57.79	./.	./.	./.	./.	./.
5293297	74	.	T	G	.	PASS	NS=45;AF=0.089	GT:DP:AD:GQ:GL	./.	0/0:16:16,0:40:-0.00,-4.68,-53.63	0/0:11:11,0:38:-0.00,-3.18,-37.51	./.	./.	0/0:38:37,1:40:-0.00,-8.07,-118.13	0/0:14:13,1:13:-0.06,-0.91,-40.79	./.	./.	./.	./.	./.	./.	./.	./.	./.	./.	./.	./.	./.	./.	./.	./.	./.	./.	./.	./.	0/0:11:11,0:38:-0.00,-3.18,-37.51	./.	./.	0/0:17:16,1:23:-0.01,-1.76,-50.42	0/0:28:26,2:24:-0.01,-1.85,-79.44	0/0:16:16,0:40:-0.00,-4.68,-53.63	./.	./.	0/0:13:13,0:40:-0.00,-3.78,-43.96	0/0:18:17,1:26:-0.00,-2.06,-53.64	./.	./.	./.	./.
102013	75	.	T	G	.	PASS	NS=53;AF=0.019	GT:DP:AD:GQ:GL	./.	./.	0/0:20:20,0:40:-0.00,-7.26,-68.44	0/0:32:32,0:40:-0.00,-10.87,-108.07	0/0:21:21,0:40:-0.00,-7.56,-71.74	./.	0/0:11:11,0:40:-0.00,-4.55,-38.71	./.	./.	./.	./.	./.	./.	./.	./.	./.	./.	./.	./.	./.	./.	./.	./.	./.	./.	./.	./.	./.	0/0:15:15,0:40:-0.00,-5.75,-51.92	0/0:21:21,0:40:-0.00,-7.56,-71.74	./.	0/0:20:20,0:40:-0.00,-7.26,-68.44	./.	0/1:18:14,4:40:-6.55,-0.00,-41.97	./.	0/0:13:13,0:40:-0.00,-5.15,-45.32	0/0:22:22,0:40:-0.00,-7.86,-75.04	./.	./.	./.	./.
790676	76	.	A	G	.	PASS	NS=86;AF=0.413	GT:DP:AD:GQ:GL	./.	./.	./.	./.	./.	./.	./.	./.	./.	./.	./.	./.	./.	./.	./.	./.	./.	0/1:8:6,2:40:-4.52,-0.00,-17.67	0/0:13:13,0:40:-0.00,-3.48,-42.36	0/0:14:14,0:40:-0.00,-3.78,-45.60	1/1:22:1,21:34:-64.75,-2.77,-0.00	0/1:35:10,25:40:-71.04,0.00,-22.53	0/1:26:3,23:31:-67.26,-0.00,-2.52	0/1:30:10,20:40:-56.32,0.00,-24.03	0/1:25:4,21:40:-61.07,-0.00,-6.06	0/1:25:5,19:40:-54.88,-0.00,-9.61	0/1:21:4,17:40:-49.29,-0.00,-7.26	./.	./.	0/0:6:6,0:19:-0.02,-1.39,-19.66	./.	0/1:17:3,14:40:-40.76,-0.00,-5.22	0/1:10:1,9:13:-26.69,-0.06,-0.90	./.	0/1:10:8,2:40:-3.92,-0.00,-23.56	0/1:17:3,14:40:-40.76,-0.00,-5.22	./.	0/0:7:7,0:22:-0.01,-1.68,-22.89	0/1:25:18,7:40:-15.63,0.00,-51.50	0/1:33:4,29:40:-84.63,-0.00,-3.66	./.
83884	77	.	A	C	.	PASS	NS=148;AF=0.105	GT:DP:AD:GQ:GL	0/0:5:5,0:37:-0.00,-3.07,-21.30	0/0:12:12,0:40:-0.00,-5.18,-49.44	1/1:26:1,25:40:-95.28,-4.17,-0.00	0/0:30:30,0:40:-0.00,-10.60,-121.80	0/0:5:5,0:37:-0.00,-3.07,-21.30	./.	0/0:4:4,0:34:-0.00,-2.77,-17.28	0/0:18:18,0:40:-0.00,-6.99,-73.56	0/0:7:7,0:40:-0.00,-3.68,-29.34	1/1:41:0,41:40:-163.63,-12.71,-0.00	0/0:21:21,0:40:-0.00,-7.89,-85.62	0/0:3:3,0:31:-0.00,-2.47,-13.26	0/0:24:24,0:40:-0.00,-8.79,-97.68	0/0:5:5,0:37:-0.00,-3.07,-21.30	0/0:32:32,0:40:-0.00,-11.20,-129.85	0/0:9:9,0:40:-0.00,-4.28,-37.38	0/0:4:4,0:34:-0.00,-2.77,-17.28	0/0:6:6,0:40:-0.00,-3.37,-25.32	1/1:33:1,32:40:-123.43,-6.28,-0.00	0/0:4:4,0:34:-0.00,-2.77,-17.28	1/1:45:1,44:40:-171.67,-9.89,-0.00	1/1:30:0,30:40:-119.41,-9.40,-0.00	0/0:16:16,0:40:-0.00,-6.38,-65.52	0/0:6:6,0:40:-0.00,-3.37,-25.32	1/1:45:0,45:40:-179.71,-13.91,-0.00	1/1:20:0,20:40:-79.20,-6.39,-0.00	0/0:30:30,0:40:-0.00,-10.60,-121.80	0/0:12:12,0:40:-0.00,-5.18,-49.44	0/0:24:24,0:40:-0.00,-8.79,-97.68	1/1:29:1,28:40:-107.34,-5.08,-0.00	0/0:3:3,0:31:-0.00,-2.47,-13.26	1/1:18:0,18:40:-71.16,-5.79,-0.00	./.	0/0:4:4,0:34:-0.00,-2.77,-17.28	0/0:8:8,0:40:-0.00,-3.98,-33.36	./.	0/0:7:7,0:40:-0.00,-3.68,-29.34	0/0:36:36,0:40:-0.00,-12.40,-145.93	0/0:12:12,0:40:-0.00,-5.18,-49.44	0/0:40:40,0:40:-0.00,-13.61,-162.01	0/0:9:9,0:40:-0.00,-4.28,-37.38
14589	78	.	A	C	.	PASS	NS=155;AF=0.119	GT:DP:AD:GQ:GL	0/0:31:31,0:40:-0.00,-11.04,-127.38	0/1:30:27,3:20:-1.49,-0.01,-100.36	1/1:53:2,51:40:-198.45,-8.40,-0.00	0/0:29:29,0:40:-0.00,-10.44,-119.23	0/0:32:32,0:40:-0.00,-11.34,-131.45	0/0:17:16,0:40:-0.00,-6.52,-66.28	0/0:35:35,0:40:-0.00,-12.24,-143.67	0/0:19:19,0:40:-0.00,-7.43,-78.50	0/0:34:34,0:40:-0.00,-11.94,-139.60	1/1:88:5,83:40:-316.57,-6.71,-0.00	0/0:26:26,0:40:-0.00,-9.53,-107.01	0/0:27:27,0:40:-0.00,-9.84,-111.09	0/0:37:37,0:40:-0.00,-12.85,-151.82	0/0:45:45,0:40:-0.00,-15.25,-184.40	0/0:36:36,0:40:-0.00,-12.54,-147.74	0/0:35:35,0:40:-0.00,-12.24,-143.67	0/0:32:32,0:40:-0.00,-11.34,-131.45	0/0:51:51,0:40:-0.00,-17.06,-208.84	1/1:38:1,37:40:-145.51,-7.96,-0.00	0/0:27:27,0:40:-0.00,-9.84,-111.09	0/1:10:2,8:40:-27.86,-0.00,-4.55	1/1:66:0,66:40:-267.69,-20.46,0.00	0/0:53:51,2:40:-0.00,-9.52,-200.69	0/0:58:58,0:40:-0.00,-19.17,-237.35	1/1:23:0,23:40:-92.56,-7.51,-0.00	1/1:54:2,51:40:-198.45,-8.40,-0.00	0/0:38:35,3:14:-0.05,-0.98,-131.50	0/0:7:7,0:40:-0.00,-3.82,-29.63	0/0:13:12,1:21:-0.01,-1.56,-45.93	1/1:49:2,47:40:-182.16,-7.19,-0.00	0/0:17:17,0:40:-0.00,-6.83,-70.36	1/1:30:1,29:40:-112.92,-5.55,-0.00	0/0:34:34,0:40:-0.00,-11.94,-139.60	0/0:35:35,0:40:-0.00,-12.24,-143.67	0/0:10:10,0:40:-0.00,-4.72,-41.85	0/0:24:24,0:40:-0.00,-8.93,-98.87	0/0:32:32,0:40:-0.00,-11.34,-131.45	0/0:22:22,0:40:-0.00,-8.33,-90.72	0/0:41:41,0:40:-0.00,-14.05,-168.11	0/0:52:52,0:40:0.00,-17.36,-212.91	0/0:41:41,0:40:-0.00,-14.05,-168.11
4446	79	.	T	G	.	PASS	NS=150;AF=0.020	GT:DP:AD:GQ:GL	0/0:16:16,0:40:-0.00,-6.04,-53.85	0/0:29:29,0:40:-0.00,-9.95,-95.66	0/0:18:18,0:40:-0.00,-6.64,-60.28	0/0:31:31,0:40:-0.00,-10.55,-102.09	0/0:27:27,0:40:-0.00,-9.34,-89.23	0/0:35:35,0:40:-0.00,-11.75,-114.96	0/0:30:30,0:40:-0.00,-10.25,-98.87	0/0:18:18,0:40:-0.00,-6.64,-60.28	0/0:38:38,0:40:-0.00,-12.65,-124.60	0/0:69:69,0:40:0.00,-21.98,-224.31	0/0:32:32,0:40:-0.00,-10.85,-105.31	0/0:21:21,0:40:-0.00,-7.54,-69.93	0/0:51:51,0:40:-0.00,-16.56,-166.42	0/0:49:49,0:40:-0.00,-15.96,-159.98	0/0:35:35,0:40:-0.00,-11.75,-114.96	./.	0/0:18:18,0:40:-0.00,-6.64,-60.28	0/0:128:128,0:40:0.00,-39.72,-414.07	0/0:48:48,0:40:-0.00,-15.66,-156.77	0/0:91:90,0:40:0.00,-28.29,-291.85	0/0:80:80,0:40:0.00,-25.28,-259.69	0/0:78:78,0:40:0.00,-24.68,-253.26	0/0:45:44,0:40:-0.00,-14.46,-143.90	0/0:60:60,0:40:-0.00,-19.27,-195.36	0/0:62:62,0:40:-0.00,-19.87,-201.80	0/0:55:55,0:40:-0.00,-17.77,-179.28	0/0:40:40,0:40:-0.00,-13.25,-131.04	./.	0/0:17:17,0:40:-0.00,-6.34,-57.06	0/0:20:20,0:40:-0.00,-7.24,-66.71	0/0:33:33,0:40:-0.00,-11.15,-108.52	0/0:23:23,0:40:-0.00,-8.14,-76.36	0/0:21:21,0:40:-0.00,-7.54,-69.93	0/0:20:20,0:40:-0.00,-7.24,-66.71	0/0:12:12,0:40:-0.00,-4.83,-40.98	0/0:21:21,0:40:-0.00,-7.54,-69.93	0/0:53:53,0:40:0.00,-17.16,-172.85	0/0:23:23,0:40:-0.00,-8.14,-76.36	0/0:55:55,0:40:-0.00,-17.77,-179.28	0/0:66:66,0:40:-0.00,-21.07,-214.66	0/0:40:40,0:40:-0.00,-13.25,-131.04
7596	80	.	T	G	.	PASS	NS=154;AF=0.013	GT:DP:AD:GQ:GL	0/0:47:47,0:40:-0.00,-15.66,-152.42	0/0:43:43,0:40:-0.00,-14.46,-139.65	0/0:80:80,0:40:-0.00,-25.58,-257.75	0/0:74:74,0:40:-0.00,-23.78,-238.60	0/0:80:80,0:40:-0.00,-25.58,-257.75	0/0:76:76,0:40:0.00,-24.38,-244.98	0/0:64:64,0:40:-0.00,-20.77,-206.68	0/0:31:31,0:40:-0.00,-10.85,-101.35	0/0:74:74,0:40:-0.00,-23.78,-238.60	0/0:84:84,0:40:0.00,-26.79,-270.52	0/0:44:43,1:40:-0.00,-11.57,-136.46	0/0:55:55,0:40:-0.00,-18.07,-177.95	0/0:57:57,0:40:0.00,-18.67,-184.34	0/0:99:99,0:40:-0.00,-31.30,-318.40	0/0:106:105,1:40:0.00,-30.21,-334.36	0/0:60:60,0:40:0.00,-19.57,-193.91	0/0:75:75,0:40:-0.00,-24.08,-241.79	0/0:178:178,0:40:0.00,-55.06,-570.56	0/0:68:68,0:40:0.00,-21.98,-219.45	0/0:46:46,0:40:-0.00,-15.36,-149.23	0/0:51:51,0:40:0.00,-16.86,-165.19	0/0:107:106,1:40:0.00,-30.51,-337.55	0/0:99:97,2:40:0.00,-24.92,-305.63	0/0:150:150,0:40:0.00,-46.64,-481.19	0/0:94:94,0:40:-0.00,-29.80,-302.44	0/0:73:73,0:40:-0.00,-23.48,-235.41	0/0:61:61,0:40:0.00,-19.87,-197.11	./.	0/0:66:65,1:40:0.00,-18.18,-206.68	0/0:38:38,0:40:-0.00,-12.95,-123.69	0/0:77:77,0:40:0.00,-24.68,-248.18	0/0:63:63,0:40:0.00,-20.47,-203.49	0/0:66:66,0:40:-0.00,-21.37,-213.07	0/0:38:37,1:40:-0.00,-9.76,-117.31	0/0:41:41,0:40:-0.00,-13.86,-133.27	0/0:69:69,0:40:-0.00,-22.28,-222.64	0/0:84:84,0:40:0.00,-26.79,-270.52	0/0:32:31,0:40:-0.00,-10.85,-101.35	0/0:112:112,0:40:0.00,-35.21,-359.89	0/0:136:136,0:40:0.00,-42.43,-436.50	0/0:89:89,0:40:0.00,-28.29,-286.48
69801	81	.	C	A	.	PASS	NS=50;AF=0.010	GT:DP:AD:GQ:GL	0/0:14:14,0:40:-0.00,-5.99,-61.28	0/0:16:16,0:40:-0.00,-6.59,-69.69	0/0:9:9,0:40:-0.00,-4.48,-40.25	0/0:8:8,0:40:-0.00,-4.18,-36.05	0/0:12:12,0:40:-0.00,-5.39,-52.87	0/0:15:15,0:40:-0.00,-6.29,-65.48	0/0:8:8,0:40:-0.00,-4.18,-36.05	./.	./.	./.	./.	./.	./.	./.	./.	./.	./.	./.	./.	./.	./.	./.	./.	./.	./.	./.	./.	./.	0/1:9:7,2:40:-3.93,-0.00,-27.36	./.	./.	0/0:12:12,0:40:-0.00,-5.39,-52.87	0/0:5:5,0:39:-0.00,-3.28,-23.43	0/0:9:9,0:40:-0.00,-4.48,-40.25	0/0:8:8,0:40:-0.00,-4.18,-36.05	./.	0/0:8:8,0:40:-0.00,-4.18,-36.05	0/0:11:11,0:40:-0.00,-5.08,-48.66	./.	./.	./.
4319	82	.	A	G	.	PASS	NS=71;AF=0.014	GT:DP:AD:GQ:GL	0/0:29:29,0:40:-0.00,-10.95,-136.22	0/0:11:11,0:40:-0.00,-5.53,-52.79	0/0:17:17,0:40:-0.00,-7.33,-80.60	0/0:30:30,0:40:-0.00,-11.25,-140.85	./.	0/0:35:35,0:40:-0.00,-12.75,-164.03	./.	0/0:13:13,0:40:-0.00,-6.13,-62.06	0/0:18:18,0:40:-0.00,-7.63,-85.23	./.	0/0:8:8,0:40:-0.00,-4.62,-38.88	0/0:16:16,0:40:-0.00,-7.03,-75.96	./.	0/0:20:20,0:40:-0.00,-8.24,-94.50	./.	0/0:29:29,0:40:-0.00,-10.95,-136.22	0/0:30:30,0:40:-0.00,-11.25,-140.85	0/0:14:14,0:40:-0.00,-6.43,-66.69	0/0:19:19,0:40:-0.00,-7.94,-89.87	0/0:20:20,0:40:-0.00,-8.24,-94.50	0/0:11:11,0:40:-0.00,-5.53,-52.79	0/0:13:13,0:40:-0.00,-6.13,-62.06	0/0:18:18,0:40:-0.00,-7.63,-85.23	./.	./.	./.	./.	0/0:8:8,0:40:-0.00,-4.62,-38.88	./.	1/1:36:0,36:40:-165.06,-11.25,-0.00	0/0:22:22,0:40:-0.00,-8.84,-103.77	0/0:33:33,0:40:-0.00,-12.15,-154.76	0/0:28:28,0:40:-0.00,-10.64,-131.58	./.	0/0:31:31,0:40:-0.00,-11.55,-145.49	0/0:40:40,0:40:-0.00,-14.26,-187.20	0/0:31:31,0:40:-0.00,-11.55,-145.49	0/0:21:21,0:40:-0.00,-8.54,-99.14	0/0:19:19,0:40:-0.00,-7.94,-89.87	0/0:39:39,0:40:-0.00,-13.96,-182.57	0/0:21:21,0:40:-0.00,-8.54,-99.14
2284	83	.	T	G	.	PASS	NS=127;AF=0.260	GT:DP:AD:GQ:GL	./.	1/1:12:0,12:40:-57.33,-4.10,-0.00	1/1:14:0,14:40:-67.01,-4.70,-0.00	1/1:15:0,15:40:-71.85,-5.01,-0.00	1/1:41:0,41:40:-197.65,-12.83,-0.00	1/1:16:0,16:40:-76.69,-5.31,-0.00	1/1:16:0,16:40:-76.69,-5.31,-0.00	0/0:21:21,0:40:-0.00,-7.54,-102.33	./.	1/1:10:0,10:40:-47.66,-3.50,-0.00	0/0:11:11,0:40:-0.00,-4.53,-53.95	0/0:9:9,0:40:-0.00,-3.92,-44.27	0/0:14:14,0:40:-0.00,-5.43,-68.46	0/0:13:13,0:40:-0.00,-5.13,-63.62	0/0:15:15,0:40:-0.00,-5.73,-73.30	./.	0/0:8:8,0:40:-0.00,-3.62,-39.43	0/0:8:8,0:40:-0.00,-3.62,-39.43	1/1:15:0,15:40:-71.85,-5.01,-0.00	0/0:13:13,0:40:-0.00,-5.13,-63.62	./.	1/1:35:0,35:40:-168.62,-11.03,-0.00	0/1:25:4,21:40:-92.86,-0.00,-11.34	./.	1/1:14:0,14:40:-67.01,-4.70,-0.00	0/1:49:4,45:40:-201.76,-0.00,-4.11	./.	./.	0/0:19:19,0:40:-0.00,-6.94,-92.65	1/1:31:0,31:40:-149.26,-9.82,-0.00	0/0:28:28,0:40:-0.00,-9.64,-136.20	1/1:15:0,15:40:-71.85,-5.01,-0.00	0/0:6:6,0:37:-0.00,-3.02,-29.76	0/0:6:6,0:37:-0.00,-3.02,-29.76	0/1:42:5,37:40:-165.16,-0.00,-11.06	./.	0/0:18:18,0:40:-0.00,-6.63,-87.82	0/0:12:12,0:40:-0.00,-4.83,-58.79	1/1:16:0,16:40:-76.69,-5.31,-0.00	./.	./.
1364704	84	.	A	C	.	PASS	NS=63;AF=0.127	GT:DP:AD:GQ:GL	./.	0/0:9:9,0:40:-0.00,-4.11,-40.61	./.	./.	0/0:6:6,0:39:-0.00,-3.21,-27.40	0/0:5:5,0:35:-0.00,-2.91,-23.00	0/0:9:9,0:40:-0.00,-4.11,-40.61	./.	./.	./.	./.	./.	./.	./.	./.	./.	./.	0/0:16:16,0:40:-0.00,-6.22,-71.42	1/1:19:0,19:40:-82.63,-6.13,-0.00	0/0:8:8,0:40:-0.00,-3.81,-36.21	1/1:8:0,8:34:-34.22,-2.82,-0.00	1/1:10:0,10:40:-43.02,-3.42,-0.00	./.	0/0:11:11,0:40:-0.00,-4.71,-49.41	./.	1/1:5:0,5:25:-21.02,-1.92,-0.01	./.	./.	./.	./.	./.	./.	./.	./.	./.	./.	./.	./.	./.	0/0:20:20,0:40:-0.00,-7.42,-89.02	0/0:9:9,0:40:-0.00,-4.11,-40.61
256	85	.	A	C	.	PASS	NS=100;AF=0.100	GT:DP:AD:GQ:GL	./.	0/0:8:8,0:40:-0.00,-4.57,-30.50	1/1:11:0,11:40:-39.20,-4.32,-0.00	0/0:14:14,0:40:-0.00,-6.38,-52.51	0/0:8:8,0:40:-0.00,-4.57,-30.50	0/0:13:13,0:40:-0.00,-6.07,-48.84	0/0:10:10,0:40:-0.00,-5.17,-37.84	./.	./.	1/1:32:0,32:40:-116.24,-10.64,-0.00	0/0:12:10,1:24:-0.01,-1.81,-34.17	0/0:11:11,0:40:-0.00,-5.47,-41.50	./.	0/0:15:15,0:40:-0.00,-6.68,-56.18	0/0:23:23,0:40:-0.00,-9.08,-85.53	./.	0/0:11:11,0:40:-0.00,-5.47,-41.50	0/0:7:7,0:40:-0.00,-4.27,-26.83	1/1:13:0,13:40:-46.54,-4.92,-0.00	0/0:12:12,0:40:-0.00,-5.77,-45.17	1/1:11:0,11:40:-39.20,-4.32,-0.00	./.	0/0:11:11,0:40:-0.00,-5.47,-41.50	0/0:12:12,0:40:-0.00,-5.77,-45.17	1/1:22:0,22:40:-79.56,-7.63,-0.00	1/1:24:0,24:40:-86.89,-8.23,-0.00	0/0:14:14,0:40:-0.00,-6.38,-52.51	./.	./.	./.	./.	./.	./.	./.	./.	./.	./.	0/0:14:14,0:40:-0.00,-6.38,-52.51	0/0:29:29,0:40:-0.00,-10.89,-107.54	0/0:17:17,0:40:-0.00,-7.28,-63.51	0/0:8:8,0:40:-0.00,-4.57,-30.50
44375	86	.	G	A	.	PASS	NS=75;AF=0.433	GT:DP:AD:GQ:GL	./.	./.	./.	./.	./.	./.	./.	./.	1/1:9:0,9:40:-25.68,-3.93,-0.00	./.	./.	0/0:22:19,2:25:-0.01,-1.92,-48.81	1/1:69:6,63:40:-163.18,-4.77,-0.00	./.	./.	1/1:20:0,20:40:-57.19,-7.24,-0.00	1/1:32:1,31:40:-85.84,-7.98,-0.00	./.	./.	1/1:27:0,27:40:-77.24,-9.34,-0.00	0/0:15:15,0:40:-0.00,-5.84,-43.08	0/0:23:23,0:40:-0.00,-8.25,-65.99	0/0:20:20,0:40:-0.00,-7.34,-57.40	./.	0/0:24:23,0:40:-0.00,-8.25,-65.99	0/0:13:13,0:40:-0.00,-5.24,-37.35	0/0:40:39,0:40:-0.00,-13.05,-111.83	0/0:12:12,0:40:-0.00,-4.94,-34.48	./.	./.	1/1:22:0,22:40:-62.92,-7.84,-0.00	0/0:26:24,2:40:-0.00,-3.42,-63.13	./.	./.	./.	1/1:40:4,35:20:-88.71,-1.50,-0.01	1/1:11:1,10:22:-25.69,-1.68,-0.01	./.	0/0:33:33,0:40:-0.00,-11.25,-94.64	1/1:24:0,24:40:-68.65,-8.44,-0.00	0/1:45:39,6:29:-2.33,-0.00,-96.98
18821	87	.	A	T	.	PASS	NS=136;AF=0.011	GT:DP:AD:GQ:GL	0/0:4:4,0:36:-0.00,-2.95,-17.94	0/0:6:6,0:40:-0.00,-3.55,-25.70	0/0:26:26,0:40:-0.00,-9.57,-103.37	0/0:9:9,0:40:-0.00,-4.45,-37.35	0/0:20:20,0:40:-0.00,-7.77,-80.07	0/0:6:6,0:40:-0.00,-3.55,-25.70	0/0:12:12,0:40:-0.00,-5.36,-49.00	./.	0/0:11:11,0:40:-0.00,-5.06,-45.12	0/0:51:51,0:40:-0.00,-17.10,-200.44	0/0:5:5,0:39:-0.00,-3.25,-21.82	0/0:14:14,0:40:-0.00,-5.96,-56.77	0/0:7:7,0:40:-0.00,-3.85,-29.59	0/0:18:18,0:40:-0.00,-7.16,-72.30	0/0:12:12,0:40:-0.00,-5.36,-49.00	0/0:10:10,0:40:-0.00,-4.76,-41.24	0/0:12:12,0:40:-0.00,-5.36,-49.00	0/0:10:10,0:40:-0.00,-4.76,-41.24	./.	./.	0/0:9:9,0:40:-0.00,-4.45,-37.35	0/0:15:15,0:40:-0.00,-6.26,-60.65	0/0:11:11,0:40:-0.00,-5.06,-45.12	0/0:12:12,0:40:-0.00,-5.36,-49.00	0/0:49:49,0:40:0.00,-16.49,-192.68	0/0:24:24,0:40:-0.00,-8.97,-95.60	0/0:19:19,0:40:-0.00,-7.46,-76.18	./.	0/0:18:18,0:40:-0.00,-7.16,-72.30	0/0:24:24,0:40:-0.00,-8.97,-95.60	0/1:6:4,2:40:-4.21,-0.00,-14.38	0/0:9:9,0:40:-0.00,-4.45,-37.35	0/0:6:6,0:40:-0.00,-3.55,-25.70	0/0:8:8,0:40:-0.00,-4.15,-33.47	0/0:6:6,0:40:-0.00,-3.55,-25.70	0/0:4:4,0:36:-0.00,-2.95,-17.94	0/0:10:10,0:40:-0.00,-4.76,-41.24	./.	0/0:9:9,0:40:-0.00,-4.45,-37.35	0/0:14:14,0:40:-0.00,-5.96,-56.77	./.
50000	88	.	G	A	.	PASS	NS=77;AF=0.123	GT:DP:AD:GQ:GL	0/0:7:7,0:33:-0.00,-2.64,-23.21	0/0:7:7,0:33:-0.00,-2.64,-23.21	0/1:5:4,1:14:-1.00,-0.05,-12.26	0/1:13:11,2:21:-1.55,-0.01,-30.73	./.	./.	0/0:9:9,0:39:-0.00,-3.24,-29.19	0/0:5:5,0:26:-0.00,-2.04,-17.24	0/0:10:10,0:40:-0.00,-3.54,-32.17	0/0:8:8,0:36:-0.00,-2.94,-26.20	0/0:12:12,0:40:-0.00,-4.14,-38.15	0/0:9:9,0:39:-0.00,-3.24,-29.19	0/0:16:16,0:40:-0.00,-5.34,-50.10	0/1:13:9,4:40:-7.51,-0.00,-24.75	0/0:11:10,1:13:-0.06,-0.91,-29.24	0/0:7:7,0:33:-0.00,-2.64,-23.21	0/0:9:9,0:39:-0.00,-3.24,-29.19	./.	./.	./.	./.	./.	./.	./.	./.	./.	./.	./.	./.	./.	./.	./.	./.	./.	./.	./.	./.	0/0:6:6,0:29:-0.00,-2.34,-20.23	0/1:8:6,2:37:-3.04,-0.00,-17.29	./.	0/0:11:10,1:13:-0.06,-0.91,-29.24
2978352	89	.	C	A	.	PASS	NS=53;AF=0.047	GT:DP:AD:GQ:GL	./.	0/0:4:4,0:32:-0.00,-2.58,-11.80	0/0:20:20,0:40:-0.00,-7.38,-54.24	0/0:15:15,0:40:-0.00,-5.88,-40.98	./.	0/0:7:7,0:40:-0.00,-3.48,-19.76	0/0:9:9,0:40:-0.00,-4.08,-25.06	./.	0/0:33:33,0:40:-0.00,-11.28,-88.71	0/0:6:6,0:38:-0.00,-3.18,-17.11	0/0:13:13,0:40:-0.00,-5.28,-35.67	0/0:11:11,0:40:-0.00,-4.68,-30.37	0/0:7:6,0:38:-0.00,-3.18,-17.11	0/0:1:1,0:22:-0.01,-1.69,-3.85	0/0:24:24,0:40:-0.00,-8.58,-64.84	./.	./.	./.	./.	./.	./.	./.	./.	./.	./.	./.	./.	./.	./.	./.	./.	./.	./.	./.	./.	./.	./.	0/0:6:6,0:38:-0.00,-3.18,-17.11	0/0:7:7,0:40:-0.00,-3.48,-19.76	0/0:20:20,0:40:-0.00,-7.38,-54.24	0/0:15:15,0:40:-0.00,-5.88,-40.98
46629	90	.	T	G	.	PASS	NS=141;AF=0.074	GT:DP:AD:GQ:GL	0/0:7:7,0:35:-0.00,-2.84,-23.34	0/0:12:11,1:18:-0.02,-1.36,-32.36	0/0:7:7,0:35:-0.00,-2.84,-23.34	./.	0/0:17:16,1:35:-0.00,-2.84,-47.34	0/0:5:5,0:28:-0.00,-2.24,-17.34	0/0:22:22,0:40:-0.00,-7.35,-68.35	0/0:12:12,0:40:-0.00,-4.34,-38.34	0/0:16:16,0:40:-0.00,-5.54,-50.34	0/1:55:47,8:40:-6.74,-0.00,-126.09	0/0:13:13,0:40:-0.00,-4.64,-41.34	0/0:17:17,0:40:-0.00,-5.84,-53.34	0/0:13:13,0:40:-0.00,-4.64,-41.34	0/0:13:13,0:40:-0.00,-4.64,-41.34	0/0:13:13,0:40:-0.00,-4.64,-41.34	0/0:10:10,0:40:-0.00,-3.74,-32.34	0/0:10:10,0:40:-0.00,-3.74,-32.34	0/1:59:41,18:40:-35.54,0.00,-106.88	0/0:22:22,0:40:-0.00,-7.35,-68.35	0/0:33:32,0:40:-0.00,-10.35,-98.35	0/0:15:15,0:40:-0.00,-5.24,-47.34	0/0:47:42,4:32:-0.00,-2.56,-116.35	0/0:14:14,0:40:-0.00,-4.94,-44.34	0/1:23:18,5:40:-7.35,-0.00,-48.70	0/0:45:45,0:40:-0.00,-14.26,-137.35	0/0:18:18,0:40:-0.00,-6.14,-56.34	0/0:27:27,0:40:-0.00,-8.85,-83.35	./.	0/1:17:14,3:38:-3.16,-0.00,-38.50	./.	0/1:9:5,4:40:-8.56,-0.00,-13.90	0/0:10:10,0:40:-0.00,-3.74,-32.34	0/0:16:16,0:40:-0.00,-5.54,-50.34	0/0:18:17,1:38:-0.00,-3.14,-50.34	0/0:19:18,1:40:-0.00,-3.44,-53.34	0/0:9:9,0:40:-0.00,-3.44,-29.34	0/1:31:26,5:40:-4.95,-0.00,-70.29	0/0:9:9,0:40:-0.00,-3.44,-29.34	0/0:10:10,0:40:-0.00,-3.74,-32.34	0/0:9:9,0:40:-0.00,-3.44,-29.34	0/0:23:23,0:40:-0.00,-7.65,-71.35
6938	91	.	C	A	.	PASS	NS=122;AF=0.025	GT:DP:AD:GQ:GL	0/0:10:10,0:40:-0.00,-4.82,-50.11	0/0:11:11,0:40:-0.00,-5.13,-54.94	1/1:8:0,8:30:-36.85,-2.43,-0.00	0/0:19:19,0:40:-0.00,-7.53,-93.58	0/0:14:13,1:17:-0.03,-1.22,-59.79	0/0:17:17,0:40:-0.00,-6.93,-83.92	0/0:7:7,0:40:-0.00,-3.92,-35.61	./.	./.	./.	./.	./.	./.	./.	./.	./.	./.	0/0:23:23,0:40:-0.00,-8.74,-112.91	0/0:17:17,0:40:-0.00,-6.93,-83.92	0/0:14:14,0:40:-0.00,-6.03,-69.43	0/0:5:5,0:40:-0.00,-3.32,-25.95	0/0:6:6,0:40:-0.00,-3.62,-30.78	0/0:10:10,0:40:-0.00,-4.82,-50.11	0/0:14:14,0:40:-0.00,-6.03,-69.43	0/0:9:9,0:40:-0.00,-4.52,-45.28	0/0:10:10,0:40:-0.00,-4.82,-50.11	0/0:9:9,0:40:-0.00,-4.52,-45.28	0/0:6:6,0:40:-0.00,-3.62,-30.78	0/0:19:19,0:40:-0.00,-7.53,-93.58	0/0:16:16,0:40:-0.00,-6.63,-79.09	0/0:18:18,0:40:-0.00,-7.23,-88.75	0/0:7:7,0:40:-0.00,-3.92,-35.61	0/0:10:10,0:40:-0.00,-4.82,-50.11	0/0:11:11,0:40:-0.00,-5.13,-54.94	0/0:8:8,0:40:-0.00,-4.22,-40.44	0/0:15:15,0:40:-0.00,-6.33,-74.26	0/0:7:7,0:40:-0.00,-3.92,-35.61	0/0:18:18,0:40:-0.00,-7.23,-88.75	0/0:25:24,1:40:-0.00,-4.51,-112.91	0/0:11:11,0:40:-0.00,-5.13,-54.94	0/0:31:31,0:40:-0.00,-11.15,-151.55
2498	92	.	T	G	.	PASS	NS=69;AF=0.152	GT:DP:AD:GQ:GL	./.	0/0:28:28,0:40:-0.00,-9.87,-108.15	0/1:26:3,23:40:-78.57,-0.00,-3.42	0/0:9:9,0:40:-0.00,-4.15,-35.60	./.	0/0:22:22,0:40:-0.00,-8.06,-85.24	0/0:25:25,0:40:-0.00,-8.96,-96.70	./.	0/0:6:6,0:39:-0.00,-3.24,-24.14	1/1:8:0,8:32:-29.32,-2.62,-0.00	0/0:39:39,0:40:-0.00,-13.18,-150.16	0/0:34:34,0:40:-0.00,-11.67,-131.07	0/0:26:26,0:40:-0.00,-9.26,-100.52	0/0:15:15,0:40:-0.00,-5.95,-58.51	./.	./.	0/0:34:34,0:40:-0.00,-11.67,-131.07	./.	./.	./.	./.	./.	0/0:8:8,0:40:-0.00,-3.85,-31.78	0/0:8:8,0:40:-0.00,-3.85,-31.78	1/1:19:0,19:40:-71.33,-5.93,-0.00	1/1:15:0,15:40:-56.05,-4.73,-0.00	0/0:26:26,0:40:-0.00,-9.26,-100.52	./.	0/0:37:37,0:40:-0.00,-12.57,-142.52	0/0:21:21,0:40:-0.00,-7.76,-81.42	0/0:11:11,0:40:-0.00,-4.75,-43.23	1/1:25:0,25:40:-94.24,-7.73,-0.00	0/0:21:21,0:40:-0.00,-7.76,-81.42	./.	./.	./.	0/0:19:19,0:40:-0.00,-7.16,-73.78	./.	./.	./.	./.
21360	93	.	A	G	.	PASS	NS=90;AF=0.072	GT:DP:AD:GQ:GL	0/0:5:5,0:39:-0.00,-3.25,-17.40	./.	0/1:14:3,10:40:-26.68,-0.00,-5.28	0/0:14:14,0:40:-0.00,-5.96,-46.51	0/0:13:13,0:40:-0.00,-5.66,-43.27	0/0:8:8,0:40:-0.00,-4.16,-27.10	0/0:10:10,0:40:-0.00,-4.76,-33.57	0/0:5:5,0:39:-0.00,-3.25,-17.40	0/0:9:9,0:40:-0.00,-4.46,-30.34	1/1:15:0,15:40:-47.27,-5.03,-0.00	0/0:12:12,0:40:-0.00,-5.36,-40.04	0/0:15:15,0:40:-0.00,-6.26,-49.74	0/0:15:15,0:40:-0.00,-6.26,-49.74	0/0:14:14,0:40:-0.00,-5.96,-46.51	0/0:22:22,0:40:-0.00,-8.37,-72.38	./.	0/0:12:12,0:40:-0.00,-5.36,-40.04	./.	./.	./.	./.	./.	./.	./.	./.	./.	./.	./.	0/0:14:14,0:40:-0.00,-5.96,-46.51	0/0:10:10,0:40:-0.00,-4.76,-33.57	0/0:13:13,0:40:-0.00,-5.66,-43.27	1/1:4:0,4:23:-11.71,-1.73,-0.01	0/0:20:20,0:40:-0.00,-7.77,-65.91	0/0:20:20,0:40:-0.00,-7.77,-65.91	0/0:16:16,0:40:-0.00,-6.56,-52.97	0/0:14:14,0:40:-0.00,-5.96,-46.51	0/0:17:17,0:40:-0.00,-6.86,-56.21	0/0:6:6,0:40:-0.00,-3.56,-20.64	./.	0/0:18:18,0:40:-0.00,-7.16,-59.44	./.
24820	94	.	G	A	.	PASS	NS=43;AF=0.012	GT:DP:AD:GQ:GL	0/0:8:8,0:40:-0.00,-4.33,-36.61	./.	./.	./.	./.	0/0:6:6,0:40:-0.00,-3.72,-28.06	0/1:11:9,2:40:-3.32,-0.00,-35.66	0/0:4:4,0:38:-0.00,-3.12,-19.51	0/0:14:14,0:40:-0.00,-6.13,-62.26	0/0:20:20,0:40:-0.00,-7.94,-87.92	0/0:9:9,0:40:-0.00,-4.63,-40.89	0/0:5:5,0:40:-0.00,-3.42,-23.78	./.	0/0:11:11,0:40:-0.00,-5.23,-49.44	0/0:16:16,0:40:-0.00,-6.73,-70.81	./.	0/0:5:5,0:40:-0.00,-3.42,-23.78	./.	./.	./.	./.	./.	./.	./.	./.	./.	./.	./.	./.	./.	./.	./.	./.	./.	./.	./.	./.	./.	./.	0/0:13:13,0:40:-0.00,-5.83,-57.99	./.
895297	95	.	A	G	.	PASS	NS=43;AF=0.012	GT:DP:AD:GQ:GL	./.	./.	./.	./.	./.	./.	./.	./.	./.	./.	./.	./.	./.	./.	./.	./.	./.	0/0:28:28,0:40:-0.00,-10.28,-138.17	0/0:45:45,0:40:-0.00,-15.40,-220.59	./.	0/0:22:22,0:40:-0.00,-8.47,-109.07	./.	0/0:36:36,0:40:-0.00,-12.69,-176.95	0/0:31:31,0:40:-0.00,-11.18,-152.71	./.	./.	./.	0/0:17:17,0:40:-0.00,-6.97,-84.83	0/0:71:71,0:40:-0.00,-23.22,-346.65	0/0:29:29,0:40:-0.00,-10.58,-143.01	./.	./.	./.	0/0:26:26,0:40:-0.00,-9.68,-128.47	./.	./.	0/0:22:22,0:40:-0.00,-8.47,-109.07	./.	./.	./.	./.
6049	96	.	G	T	.	PASS	NS=121;AF=0.149	GT:DP:AD:GQ:GL	0/0:27:27,0:40:-0.00,-9.52,-98.64	./.	0/1:5:1,4:23:-11.58,-0.01,-1.72	./.	0/0:5:5,0:35:-0.00,-2.90,-19.08	0/0:16:16,0:40:-0.00,-6.21,-58.86	0/0:15:15,0:40:-0.00,-5.91,-55.24	0/0:15:14,1:29:-0.00,-2.29,-48.01	0/0:7:7,0:40:-0.00,-3.50,-26.31	1/1:25:0,25:40:-89.42,-7.92,-0.00	./.	0/0:10:10,0:40:-0.00,-4.40,-37.16	0/0:5:5,0:35:-0.00,-2.90,-19.08	0/0:12:12,0:40:-0.00,-5.00,-44.39	0/0:10:10,0:40:-0.00,-4.40,-37.16	./.	0/0:8:8,0:40:-0.00,-3.80,-29.93	0/0:30:30,0:40:-0.00,-10.42,-109.49	1/1:21:1,20:38:-67.72,-3.10,-0.00	0/0:33:31,2:40:-0.00,-4.09,-105.88	1/1:25:0,25:40:-89.42,-7.92,-0.00	1/1:36:0,36:40:-129.20,-11.23,-0.00	0/0:17:17,0:40:-0.00,-6.51,-62.48	0/0:21:20,1:40:-0.00,-4.10,-69.71	1/1:10:0,10:40:-35.17,-3.41,-0.00	1/1:16:0,16:40:-56.87,-5.21,-0.00	./.	./.	0/0:23:22,1:40:-0.00,-4.70,-76.94	0/1:36:5,31:40:-99.89,-0.00,-6.85	0/0:10:10,0:40:-0.00,-4.40,-37.16	1/1:17:0,17:40:-60.49,-5.52,-0.00	0/0:13:13,0:40:-0.00,-5.31,-48.01	0/0:6:6,0:39:-0.00,-3.20,-22.69	0/0:16:16,0:40:-0.00,-6.21,-58.86	0/0:20:19,1:40:-0.00,-3.80,-66.09	./.	0/0:20:20,0:40:-0.00,-7.41,-73.33	0/0:16:16,0:40:-0.00,-6.21,-58.86	0/0:28:28,0:40:-0.00,-9.82,-102.26	0/0:20:20,0:40:-0.00,-7.41,-73.33
6240	97	.	A	C	.	PASS	NS=104;AF=0.087	GT:DP:AD:GQ:GL	0/0:36:36,0:40:-0.00,-12.21,-143.97	0/0:60:60,0:40:-0.00,-19.43,-239.00	0/1:37:4,32:40:-114.49,-0.00,-5.05	0/0:79:79,0:40:0.00,-25.15,-314.23	0/0:30:30,0:40:-0.00,-10.40,-120.21	0/0:74:74,0:40:0.00,-23.65,-294.43	0/0:13:13,0:40:-0.00,-5.29,-52.90	0/0:43:43,0:40:-0.00,-14.32,-171.68	0/0:27:27,0:40:-0.00,-9.50,-108.33	1/1:17:1,16:16:-58.00,-1.14,-0.03	0/0:34:33,1:40:-0.00,-7.65,-128.13	0/0:6:6,0:38:-0.00,-3.18,-25.18	0/0:42:41,1:40:-0.00,-10.06,-159.81	0/0:60:60,0:40:-0.00,-19.43,-239.00	0/0:28:28,0:40:-0.00,-9.80,-112.29	0/0:9:9,0:40:-0.00,-4.08,-37.06	0/0:37:37,0:40:-0.00,-12.51,-147.93	./.	./.	0/0:71:71,0:40:-0.00,-22.75,-282.55	1/1:11:0,11:39:-42.13,-3.26,-0.00	./.	0/0:27:27,0:40:-0.00,-9.50,-108.33	0/0:32:32,0:40:-0.00,-11.01,-128.13	./.	1/1:33:0,33:40:-129.24,-9.88,-0.00	./.	0/0:11:11,0:40:-0.00,-4.69,-44.98	0/0:62:62,0:40:-0.00,-20.04,-246.91	0/0:38:38,0:40:-0.00,-12.81,-151.89	./.	0/1:36:4,32:40:-114.49,-0.00,-5.05	./.	0/0:42:42,0:40:-0.00,-14.02,-167.72	0/0:23:23,0:40:-0.00,-8.30,-92.49	0/0:32:32,0:40:-0.00,-11.01,-128.13	./.	0/0:7:7,0:40:-0.00,-3.48,-29.14	./.	./.	./.
17372	98	.	G	A	.	PASS	NS=153;AF=0.039	GT:DP:AD:GQ:GL	0/0:31:31,0:40:-0.00,-11.58,-95.90	0/0:46:42,4:40:-0.00,-3.92,-117.21	1/1:55:3,52:40:-147.58,-8.11,-0.00	0/0:42:42,0:40:-0.00,-14.89,-129.38	0/0:55:55,0:40:-0.00,-18.80,-168.95	0/0:33:33,0:40:-0.00,-12.18,-101.99	0/0:49:49,0:40:0.00,-16.99,-150.69	0/0:10:10,0:40:-0.00,-5.27,-31.99	0/0:84:84,0:40:0.00,-27.52,-257.21	0/0:114:114,0:40:-0.00,-36.54,-348.51	0/0:35:35,0:40:-0.00,-12.79,-108.08	0/0:58:58,0:40:-0.00,-19.70,-178.08	0/0:50:50,0:40:0.00,-17.30,-153.73	0/0:12:12,0:40:-0.00,-5.87,-38.08	0/0:50:50,0:40:0.00,-17.30,-153.73	0/0:48:48,0:40:-0.00,-16.69,-147.64	0/0:29:29,0:40:-0.00,-10.98,-89.82	0/0:67:67,0:40:0.00,-22.41,-205.47	0/0:45:45,0:40:-0.00,-15.79,-138.51	0/0:58:58,0:40:-0.00,-19.70,-178.08	0/0:26:26,0:40:-0.00,-10.08,-80.68	0/0:80:80,0:40:-0.00,-26.31,-245.03	0/0:74:74,0:40:0.00,-24.51,-226.77	0/0:95:95,0:40:-0.00,-30.82,-290.69	0/0:69:69,0:40:0.00,-23.01,-211.56	0/0:77:77,0:40:0.00,-25.41,-235.90	0/0:70:70,0:40:0.00,-23.31,-214.60	./.	0/0:46:46,0:40:-0.00,-16.09,-141.56	0/0:36:36,0:40:-0.00,-13.09,-111.12	0/0:52:50,0:40:0.00,-17.30,-153.73	0/0:43:43,0:40:-0.00,-15.19,-132.42	0/0:53:53,0:40:0.00,-18.20,-162.86	0/0:51:50,0:40:0.00,-17.30,-153.73	0/0:34:34,0:40:-0.00,-12.49,-105.03	0/0:36:36,0:40:-0.00,-13.09,-111.12	0/0:60:59,0:40:0.00,-20.00,-181.12	0/0:17:17,0:40:-0.00,-7.37,-53.29	0/0:66:66,0:40:-0.00,-22.11,-202.43	0/0:92:92,0:40:0.00,-29.92,-281.56	0/0:39:39,0:40:-0.00,-13.99,-120.25
1372839	99	.	T	G	.	PASS	NS=52;AF=0.019	GT:DP:AD:GQ:GL	./.	./.	./.	./.	./.	./.	./.	./.	./.	./.	./.	./.	./.	./.	./.	./.	./.	./.	0/0:6:6,0:32:-0.00,-2.57,-20.88	0/0:11:11,0:40:-0.00,-4.07,-36.32	0/0:3:3,0:22:-0.01,-1.67,-11.62	./.	0/0:5:5,0:29:-0.00,-2.27,-17.79	./.	0/0:14:14,0:40:-0.00,-4.97,-45.59	0/0:9:9,0:40:-0.00,-3.47,-30.14	0/0:4:4,0:25:-0.00,-1.97,-14.70	./.	./.	./.	./.	./.	./.	./.	./.	./.	./.	./.	./.	./.	./.
81809	100	.	A	C	.	PASS	NS=108;AF=0.148	GT:DP:AD:GQ:GL	./.	0/0:5:5,0:39:-0.00,-3.27,-19.80	./.	0/0:7:7,0:40:-0.00,-3.87,-27.32	0/0:19:19,0:40:-0.00,-7.49,-72.39	0/0:13:13,0:40:-0.00,-5.68,-49.85	0/0:5:5,0:39:-0.00,-3.27,-19.80	./.	0/0:45:45,0:40:-0.00,-15.31,-170.04	1/1:29:2,27:25:-92.88,-1.96,-0.00	0/0:15:15,0:40:-0.00,-6.28,-57.36	0/0:7:7,0:40:-0.00,-3.87,-27.32	./.	./.	./.	0/0:8:8,0:40:-0.00,-4.18,-31.07	0/0:14:14,0:40:-0.00,-5.98,-53.61	0/0:13:13,0:40:-0.00,-5.68,-49.85	1/1:19:1,18:33:-62.83,-2.71,-0.00	./.	1/1:25:0,25:40:-92.87,-8.27,-0.00	1/1:42:0,42:40:-156.72,-13.38,-0.00	0/0:23:23,0:40:-0.00,-8.69,-87.41	./.	1/1:29:0,29:40:-107.90,-9.47,-0.00	./.	0/0:14:13,1:28:-0.00,-2.23,-46.10	0/0:26:26,0:40:-0.00,-9.59,-98.68	./.	1/1:21:0,21:40:-77.85,-7.06,-0.00	0/0:15:15,0:40:-0.00,-6.28,-57.36	1/1:27:0,27:40:-100.39,-8.87,-0.00	./.	./.	./.	0/0:49:49,0:40:0.00,-16.51,-185.07	0/0:18:18,0:40:-0.00,-7.18,-68.63	./.	0/0:9:9,0:40:-0.00,-4.48,-34.83	./.	0/0:10:10,0:40:-0.00,-4.78,-38.58
19735	101	.	A	C	.	PASS	NS=155;AF=0.113	GT:DP:AD:GQ:GL	0/0:72:72,0:40:0.00,-23.43,-273.41	0/0:71:66,5:40:-0.00,-4.22,-231.82	1/1:33:2,31:36:-108.52,-2.98,-0.00	0/0:109:109,0:40:-0.00,-34.57,-413.33	0/0:105:105,0:40:-0.00,-33.36,-398.20	0/0:113:113,0:40:-0.00,-35.77,-428.45	0/0:118:117,0:40:0.00,-36.97,-443.58	0/0:57:57,0:40:0.00,-18.92,-216.69	0/0:82:82,0:40:-0.00,-26.44,-311.23	1/1:30:0,30:40:-112.30,-9.64,-0.00	0/0:83:80,3:40:0.00,-15.40,-292.32	0/0:129:128,1:40:0.00,-36.80,-481.39	0/0:113:113,0:40:-0.00,-35.77,-428.45	0/0:90:90,0:40:0.00,-28.85,-341.48	0/0:78:78,0:40:-0.00,-25.24,-296.10	0/0:109:109,0:40:-0.00,-34.57,-413.33	0/0:104:104,0:40:-0.00,-33.06,-394.42	0/0:122:121,1:40:0.00,-34.70,-454.92	1/1:31:0,31:40:-116.08,-9.94,-0.00	0/0:133:132,1:40:0.00,-38.01,-496.52	1/1:36:0,36:40:-134.99,-11.45,-0.00	1/1:48:0,48:40:-180.36,-15.06,-0.00	0/0:113:112,1:40:0.00,-31.99,-420.89	0/0:144:144,0:40:0.00,-45.10,-545.68	1/1:50:1,49:40:-180.36,-11.88,-0.00	1/1:44:0,44:40:-165.24,-13.86,-0.00	0/0:136:134,2:40:0.00,-35.13,-500.30	0/0:22:22,0:40:-0.00,-8.38,-84.34	0/0:80:80,0:40:0.00,-25.84,-303.66	1/1:35:0,35:40:-131.21,-11.15,-0.00	0/0:63:61,2:40:-0.00,-13.16,-224.25	1/1:22:0,22:40:-82.05,-7.24,-0.00	0/0:74:74,0:40:0.00,-24.03,-280.97	0/0:146:145,1:40:0.00,-41.92,-545.68	0/0:48:48,0:40:-0.00,-16.21,-182.66	0/0:120:120,0:40:0.00,-37.88,-454.92	0/0:106:106,0:40:-0.00,-33.66,-401.98	0/0:77:77,0:40:-0.00,-24.93,-292.32	0/0:110:109,1:40:0.00,-31.08,-409.54	0/0:116:116,0:40:0.00,-36.67,-439.80	0/0:103:103,0:40:0.00,-32.76,-390.64
65396	102	.	A	C	.	PASS	NS=112;AF=0.103	GT:DP:AD:GQ:GL	0/0:6:6,0:40:-0.00,-3.47,-29.15	0/0:8:8,0:40:-0.00,-4.07,-38.48	0/1:14:2,12:40:-50.08,-0.00,-4.62	0/0:7:7,0:40:-0.00,-3.77,-33.81	0/0:13:13,0:40:-0.00,-5.58,-61.79	0/0:10:10,0:40:-0.00,-4.67,-47.80	0/0:5:5,0:38:-0.00,-3.17,-24.49	./.	0/0:8:8,0:40:-0.00,-4.07,-38.48	./.	0/0:6:6,0:40:-0.00,-3.47,-29.15	0/0:14:14,0:40:-0.00,-5.88,-66.45	0/0:10:10,0:40:-0.00,-4.67,-47.80	0/0:18:18,0:40:-0.00,-7.08,-85.11	0/0:16:16,0:40:-0.00,-6.48,-75.78	0/0:7:7,0:40:-0.00,-3.77,-33.81	0/0:11:11,0:40:-0.00,-4.98,-52.46	0/0:16:16,0:40:-0.00,-6.48,-75.78	1/1:8:0,8:35:-36.13,-2.90,-0.00	0/0:6:6,0:40:-0.00,-3.47,-29.15	1/1:6:0,6:29:-26.81,-2.30,-0.00	1/1:13:0,13:40:-59.45,-4.41,-0.00	0/0:16:16,0:40:-0.00,-6.48,-75.78	0/0:11:11,0:40:-0.00,-4.98,-52.46	1/1:26:0,26:40:-120.06,-8.32,-0.00	1/1:15:0,15:40:-68.77,-5.01,-0.00	0/0:18:18,0:40:-0.00,-7.08,-85.11	./.	0/0:16:16,0:40:-0.00,-6.48,-75.78	1/1:6:0,6:29:-26.81,-2.30,-0.00	0/0:12:12,0:40:-0.00,-5.28,-57.13	./.	./.	0/0:18:18,0:40:-0.00,-7.08,-85.11	0/0:6:6,0:40:-0.00,-3.47,-29.15	0/0:16:16,0:40:-0.00,-6.48,-75.78	0/0:7:7,0:40:-0.00,-3.77,-33.81	0/0:7:7,0:40:-0.00,-3.77,-33.81	0/0:16:16,0:40:-0.00,-6.48,-75.78	0/0:22:22,0:40:-0.00,-8.29,-103.76	0/0:13:13,0:40:-0.00,-5.58,-61.79
50084	103	.	A	C	.	PASS	NS=114;AF=0.118	GT:DP:AD:GQ:GL	0/1:10:8,2:40:-4.57,-0.00,-33.13	./.	1/1:8:0,8:34:-35.34,-2.78,-0.00	0/0:8:8,0:40:-0.00,-3.95,-37.68	0/0:10:10,0:40:-0.00,-4.55,-46.81	0/0:10:10,0:40:-0.00,-4.55,-46.81	0/0:9:9,0:40:-0.00,-4.25,-42.25	./.	0/0:8:8,0:40:-0.00,-3.95,-37.68	0/1:7:1,6:27:-23.74,-0.00,-2.09	0/0:8:8,0:40:-0.00,-3.95,-37.68	0/0:6:6,0:40:-0.00,-3.35,-28.55	0/0:7:7,0:40:-0.00,-3.65,-33.12	0/0:8:8,0:40:-0.00,-3.95,-37.68	0/0:13:13,0:40:-0.00,-5.46,-60.50	0/0:7:7,0:40:-0.00,-3.65,-33.12	0/0:5:5,0:37:-0.00,-3.05,-23.99	0/0:5:5,0:37:-0.00,-3.05,-23.99	1/1:11:0,11:40:-49.04,-3.69,-0.00	0/0:8:8,0:40:-0.00,-3.95,-37.68	1/1:6:0,6:28:-26.22,-2.18,-0.00	1/1:6:0,6:28:-26.22,-2.18,-0.00	./.	0/0:7:7,0:40:-0.00,-3.65,-33.12	1/1:17:0,17:40:-76.42,-5.49,-0.00	1/1:10:0,10:40:-44.47,-3.38,-0.00	0/0:4:4,0:34:-0.00,-2.75,-19.43	./.	0/0:8:8,0:40:-0.00,-3.95,-37.68	1/1:6:0,6:28:-26.22,-2.18,-0.00	0/0:6:6,0:40:-0.00,-3.35,-28.55	./.	0/0:8:8,0:40:-0.00,-3.95,-37.68	0/0:4:4,0:34:-0.00,-2.75,-19.43	0/0:5:5,0:37:-0.00,-3.05,-23.99	0/0:11:11,0:40:-0.00,-4.86,-51.38	0/0:10:10,0:40:-0.00,-4.55,-46.81	0/0:5:5,0:37:-0.00,-3.05,-23.99	0/0:6:6,0:40:-0.00,-3.35,-28.55	0/0:13:13,0:40:-0.00,-5.46,-60.50	0/0:3:3,0:31:-0.00,-2.45,-14.86
11097	104	.	C	A	.	PASS	NS=105;AF=0.124	GT:DP:AD:GQ:GL	0/0:7:7,0:40:-0.00,-3.52,-33.84	0/0:7:7,0:40:-0.00,-3.52,-33.84	0/1:8:1,7:25:-28.94,-0.00,-1.95	0/0:3:3,0:29:-0.00,-2.31,-15.12	0/0:16:16,0:40:-0.00,-6.23,-75.95	./.	./.	./.	./.	./.	./.	./.	./.	./.	./.	./.	./.	0/0:8:8,0:40:-0.00,-3.82,-38.52	1/1:10:0,10:40:-45.71,-3.33,-0.00	0/0:4:4,0:32:-0.00,-2.61,-19.80	1/1:7:0,7:30:-31.67,-2.43,-0.00	1/1:10:0,10:40:-45.71,-3.33,-0.00	0/0:10:10,0:40:-0.00,-4.42,-47.88	0/0:12:12,0:40:-0.00,-5.02,-57.24	1/1:9:0,9:37:-41.03,-3.03,-0.00	1/1:5:0,5:24:-22.32,-1.84,-0.01	0/0:6:6,0:39:-0.00,-3.22,-29.16	./.	./.	./.	./.	./.	./.	./.	./.	./.	./.	0/0:8:8,0:40:-0.00,-3.82,-38.52	0/0:13:13,0:40:-0.00,-5.32,-61.91	0/0:16:16,0:40:-0.00,-6.23,-75.95	0/0:12:12,0:40:-0.00,-5.02,-57.24
9158	105	.	A	C	.	PASS	NS=111;AF=0.014	GT:DP:AD:GQ:GL	./.	./.	./.	./.	./.	./.	./.	./.	0/0:14:14,0:40:-0.00,-5.74,-46.98	0/0:23:23,0:40:-0.00,-8.45,-75.64	./.	0/0:11:11,0:40:-0.00,-4.84,-37.43	0/0:8:8,0:40:-0.00,-3.94,-27.87	0/0:10:10,0:40:-0.00,-4.54,-34.24	0/0:12:12,0:40:-0.00,-5.14,-40.61	./.	0/0:8:8,0:40:-0.00,-3.94,-27.87	0/0:5:5,0:37:-0.00,-3.03,-18.32	0/0:9:9,0:40:-0.00,-4.24,-31.06	0/0:7:7,0:40:-0.00,-3.63,-24.69	0/0:8:8,0:40:-0.00,-3.94,-27.87	0/0:12:12,0:40:-0.00,-5.14,-40.61	./.	0/0:13:13,0:40:-0.00,-5.44,-43.79	0/0:16:16,0:40:-0.00,-6.34,-53.35	0/0:18:18,0:40:-0.00,-6.94,-59.72	0/0:13:13,0:40:-0.00,-5.44,-43.79	./.	./.	./.	./.	./.	./.	./.	./.	./.	./.	0/0:8:8,0:40:-0.00,-3.94,-27.87	0/0:17:17,0:40:-0.00,-6.64,-56.53	0/0:19:19,0:40:-0.00,-7.24,-62.90	0/0:7:7,0:40:-0.00,-3.63,-24.69
739084	106	.	G	A	.	PASS	NS=47;AF=0.021	GT:DP:AD:GQ:GL	./.	./.	./.	./.	./.	./.	./.	./.	./.	./.	./.	./.	./.	./.	./.	./.	./.	0/0:17:17,0:40:-0.00,-7.47,-62.66	0/0:17:17,0:40:-0.00,-7.47,-62.66	0/0:15:15,0:40:-0.00,-6.87,-55.52	./.	0/0:15:15,0:40:-0.00,-6.87,-55.52	1/1:4:0,4:22:-12.37,-1.64,-0.01	0/0:15:15,0:40:-0.00,-6.87,-55.52	./.	./.	0/0:20:20,0:40:-0.00,-8.37,-73.38	./.	./.	./.	./.	./.	./.	./.	./.	./.	./.	./.	0/0:12:12,0:40:-0.00,-5.97,-44.80	./.	0/0:13:13,0:40:-0.00,-6.27,-48.37
4646350	107	.	T	G	.	PASS	NS=86;AF=0.128	GT:DP:AD:GQ:GL	./.	0/0:16:16,0:40:-0.00,-5.23,-51.84	0/0:4:4,0:22:-0.01,-1.64,-14.67	0/1:11:9,2:31:-2.47,-0.00,-26.42	0/1:7:1,6:35:-16.06,-0.00,-2.84	./.	0/0:14:14,0:40:-0.00,-4.63,-45.64	./.	./.	./.	./.	./.	./.	./.	./.	./.	./.	0/0:15:14,1:24:-0.01,-1.84,-42.55	0/0:16:15,1:27:-0.00,-2.14,-45.65	0/0:9:9,0:38:-0.00,-3.13,-30.15	0/0:9:9,0:38:-0.00,-3.13,-30.15	0/0:19:19,0:40:-0.00,-6.14,-61.13	./.	./.	0/0:24:23,1:40:-0.00,-4.54,-70.43	0/0:7:7,0:31:-0.00,-2.53,-23.96	0/1:33:23,10:40:-20.63,0.00,-63.18	./.	./.	./.	./.	./.	./.	./.	./.	./.	./.	./.	0/0:14:14,0:40:-0.00,-4.63,-45.64	0/0:6:6,0:28:-0.00,-2.23,-20.86	0/0:9:9,0:38:-0.00,-3.13,-30.15
13717	108	.	T	G	.	PASS	NS=65;AF=0.069	GT:DP:AD:GQ:GL	0/0:17:17,0:40:-0.00,-5.80,-53.07	0/1:16:13,3:40:-3.46,-0.00,-35.63	0/0:16:16,0:40:-0.00,-5.50,-50.08	0/1:14:12,2:15:-1.11,-0.04,-33.28	0/0:23:22,1:40:-0.00,-4.62,-65.01	0/0:21:21,0:40:-0.00,-7.00,-65.01	0/0:31:31,0:40:-0.00,-10.01,-94.85	0/0:11:11,0:40:-0.00,-4.00,-35.16	./.	./.	0/0:11:11,0:40:-0.00,-4.00,-35.16	0/0:16:16,0:40:-0.00,-5.50,-50.08	0/0:25:25,0:40:-0.00,-8.20,-76.95	0/0:27:27,0:40:-0.00,-8.80,-82.92	0/0:37:37,0:40:-0.00,-11.81,-112.76	0/0:10:10,0:40:-0.00,-3.70,-32.18	./.	./.	./.	./.	./.	./.	./.	./.	./.	./.	./.	./.	./.	0/0:19:19,0:40:-0.00,-6.40,-59.04	0/1:16:10,6:40:-12.41,-0.00,-26.68	0/0:16:16,0:40:-0.00,-5.50,-50.08	./.	0/0:20:20,0:40:-0.00,-6.70,-62.02	0/0:12:12,0:40:-0.00,-4.30,-38.15	0/0:17:17,0:40:-0.00,-5.80,-53.07	0/1:25:21,4:40:-3.73,-0.00,-56.80	0/0:7:7,0:34:-0.00,-2.79,-23.22	./.	0/0:25:23,2:28:-0.00,-2.24,-65.01	0/0:25:25,0:40:-0.00,-8.20,-76.95
26843	109	.	A	C	.	PASS	NS=155;AF=0.068	GT:DP:AD:GQ:GL	0/0:122:122,0:40:0.00,-38.80,-440.89	0/0:113:112,0:40:0.00,-35.79,-404.86	0/0:127:127,0:40:0.00,-40.31,-458.90	0/0:136:136,0:40:0.00,-43.01,-491.33	0/0:122:122,0:40:0.00,-38.80,-440.89	0/0:153:153,0:40:-0.00,-48.13,-552.57	0/0:151:151,0:40:0.00,-47.53,-545.37	0/0:75:75,0:40:0.00,-24.66,-271.56	0/0:147:147,0:40:0.00,-46.33,-530.96	0/0:229:228,1:40:0.00,-67.40,-819.18	0/0:112:112,0:40:0.00,-35.79,-404.86	0/0:160:159,1:40:0.00,-46.63,-570.59	0/0:144:144,0:40:0.00,-45.42,-520.15	0/0:124:124,0:40:0.00,-39.40,-448.09	0/0:140:138,2:40:0.00,-37.01,-491.33	0/0:47:47,0:40:0.00,-16.23,-170.68	0/0:138:138,0:40:0.00,-43.62,-498.53	0/0:168:167,1:40:0.00,-49.04,-599.41	1/1:44:3,41:38:-135.56,-3.17,-0.00	0/0:155:152,3:40:0.00,-37.92,-538.16	1/1:57:1,56:40:-196.80,-14.29,-0.00	1/1:62:0,62:40:-222.02,-19.40,0.00	0/0:140:139,1:40:0.00,-40.62,-498.53	0/0:421:421,0:40:0.00,-128.78,-1518.12	1/1:100:2,98:40:-344.52,-23.63,0.00	1/1:73:4,69:40:-232.83,-8.30,-0.00	0/0:148:144,4:40:0.00,-32.21,-505.74	0/0:38:38,0:40:-0.00,-13.52,-138.25	0/0:133:133,0:40:0.00,-42.11,-480.52	0/0:134:134,0:40:0.00,-42.41,-484.12	0/0:123:123,0:40:-0.00,-39.10,-444.49	1/1:62:1,61:40:-214.82,-15.79,0.00	0/0:97:97,0:40:0.00,-31.28,-350.82	0/0:111:111,0:40:0.00,-35.49,-401.26	0/0:82:82,0:40:-0.00,-26.77,-296.78	0/0:147:147,0:40:0.00,-46.33,-530.96	0/0:156:156,0:40:0.00,-49.03,-563.38	0/0:95:95,0:40:0.00,-30.68,-343.61	0/0:150:150,0:40:-0.00,-47.23,-541.77	0/0:90:90,0:40:-0.00,-29.17,-325.60	0/0:107:107,0:40:0.00,-34.29,-386.85
4189730	110	.	T	G	.	PASS	NS=84;AF=0.012	GT:DP:AD:GQ:GL	0/0:3:3,0:28:-0.00,-2.22,-12.19	./.	0/0:5:5,0:35:-0.00,-2.82,-18.71	0/0:6:6,0:38:-0.00,-3.12,-21.98	0/0:5:5,0:35:-0.00,-2.82,-18.71	0/0:4:4,0:31:-0.00,-2.52,-15.45	./.	./.	0/0:8:8,0:40:-0.00,-3.72,-28.50	0/0:4:4,0:31:-0.00,-2.52,-15.45	./.	./.	0/0:4:4,0:31:-0.00,-2.52,-15.45	0/0:6:6,0:38:-0.00,-3.12,-21.98	0/0:6:6,0:38:-0.00,-3.12,-21.98	./.	./.	0/0:10:10,0:40:-0.00,-4.32,-35.03	0/0:9:9,0:40:-0.00,-4.02,-31.77	0/0:3:3,0:28:-0.00,-2.22,-12.19	./.	0/0:7:7,0:40:-0.00,-3.42,-25.24	0/0:13:13,0:40:-0.00,-5.22,-44.82	0/0:4:4,0:31:-0.00,-2.52,-15.45	0/0:5:5,0:35:-0.00,-2.82,-18.71	0/0:6:6,0:38:-0.00,-3.12,-21.98	0/0:9:9,0:40:-0.00,-4.02,-31.77	./.	./.	./.	./.	./.	./.	./.	./.	./.	./.	0/0:7:7,0:40:-0.00,-3.42,-25.24	0/0:9:9,0:40:-0.00,-4.02,-31.77	0/0:8:8,0:40:-0.00,-3.72,-28.50	0/0:7:7,0:40:-0.00,-3.42,-25.24
21737	111	.	A	G	.	PASS	NS=153;AF=0.033	GT:DP:AD:GQ:GL	0/0:36:35,1:40:-0.00,-9.77,-116.39	0/0:52:51,1:40:-0.00,-14.59,-170.43	1/1:18:1,17:34:-52.49,-2.80,-0.00	0/0:38:38,0:40:-0.00,-13.75,-129.90	0/0:51:51,0:40:-0.00,-17.66,-173.81	0/0:37:37,0:40:-0.00,-13.45,-126.52	0/0:37:37,0:40:-0.00,-13.45,-126.52	0/0:28:28,0:40:-0.00,-10.74,-96.12	0/0:54:54,0:40:-0.00,-18.57,-183.94	1/1:100:6,94:40:-295.67,-10.58,-0.00	0/0:68:66,2:40:0.00,-16.02,-217.71	0/0:48:48,0:40:0.00,-16.76,-163.67	0/0:46:46,0:40:-0.00,-16.16,-156.92	0/0:51:51,0:40:-0.00,-17.66,-173.81	0/0:77:77,0:40:0.00,-25.48,-261.62	0/0:27:27,0:40:-0.00,-10.44,-92.75	0/0:31:31,0:40:-0.00,-11.65,-106.26	0/0:45:45,0:40:-0.00,-15.86,-153.54	0/0:32:32,0:40:-0.00,-11.95,-109.63	0/0:49:49,0:40:0.00,-17.06,-167.05	0/0:33:33,0:40:-0.00,-12.25,-113.01	0/0:38:38,0:40:-0.00,-13.75,-129.90	0/0:68:68,0:40:0.00,-22.78,-231.22	0/0:35:35,0:40:-0.00,-12.85,-119.77	0/0:10:10,0:40:-0.00,-5.33,-35.33	0/0:37:37,0:40:-0.00,-13.45,-126.52	0/0:28:28,0:40:-0.00,-10.74,-96.12	0/0:7:7,0:40:-0.00,-4.43,-25.20	0/0:28:28,0:40:-0.00,-10.74,-96.12	0/0:37:37,0:40:-0.00,-13.45,-126.52	0/0:37:37,0:40:-0.00,-13.45,-126.52	0/0:31:31,0:40:-0.00,-11.65,-106.26	0/0:39:39,0:40:-0.00,-14.05,-133.28	0/0:16:16,0:40:-0.00,-7.13,-55.59	0/0:7:7,0:40:-0.00,-4.43,-25.20	0/0:34:34,0:40:-0.00,-12.55,-116.39	0/0:36:36,0:40:-0.00,-13.15,-123.14	0/0:34:34,0:40:-0.00,-12.55,-116.39	0/0:45:45,0:40:-0.00,-15.86,-153.54	0/0:51:51,0:40:-0.00,-17.66,-173.81	0/0:32:32,0:40:-0.00,-11.95,-109.63
10989	112	.	G	A	.	PASS	NS=131;AF=0.401	GT:DP:AD:GQ:GL	1/1:13:0,13:40:-44.77,-4.77,-0.00	0/0:8:8,0:40:-0.00,-3.58,-28.06	0/0:10:10,0:40:-0.00,-4.18,-34.99	./.	0/0:16:16,0:40:-0.00,-5.99,-55.80	0/0:11:11,0:40:-0.00,-4.48,-38.46	0/0:14:14,0:40:-0.00,-5.39,-48.86	./.	1/1:22:0,22:40:-75.98,-7.48,-0.00	0/0:26:26,0:40:-0.00,-9.00,-90.48	0/1:10:2,8:37:-23.56,-0.00,-3.07	0/0:10:10,0:40:-0.00,-4.18,-34.99	1/1:10:0,10:40:-34.37,-3.87,-0.00	0/0:12:12,0:40:-0.00,-4.78,-41.93	0/0:14:14,0:40:-0.00,-5.39,-48.86	1/1:9:0,9:40:-30.90,-3.57,-0.00	./.	0/0:21:21,0:40:-0.00,-7.49,-73.14	0/0:11:11,0:40:-0.00,-4.48,-38.46	1/1:15:0,15:40:-51.71,-5.37,-0.00	0/0:6:6,0:36:-0.00,-2.98,-21.12	0/0:15:15,0:40:-0.00,-5.69,-52.33	0/0:24:23,1:40:-0.00,-4.93,-76.61	0/0:19:19,0:40:-0.00,-6.89,-66.20	0/0:22:22,0:40:-0.00,-7.79,-76.61	0/0:25:25,0:40:-0.00,-8.70,-87.01	0/0:23:23,0:40:-0.00,-8.09,-80.08	./.	1/1:12:0,12:40:-41.30,-4.47,-0.00	0/0:13:13,0:40:-0.00,-5.08,-45.40	./.	0/0:9:9,0:40:-0.00,-3.88,-31.53	0/0:21:21,0:40:-0.00,-7.49,-73.14	1/1:9:0,9:40:-30.90,-3.57,-0.00	0/0:8:8,0:40:-0.00,-3.58,-28.06	1/1:6:0,6:33:-20.49,-2.67,-0.00	1/1:19:0,19:40:-65.58,-6.58,-0.00	1/1:7:0,7:36:-23.96,-2.97,-0.00	0/0:22:22,0:40:-0.00,-7.79,-76.61	1/1:24:0,24:40:-82.92,-8.08,-0.00	./.
90091	113	.	C	A	.	PASS	NS=146;AF=0.113	GT:DP:AD:GQ:GL	0/0:17:17,0:40:-0.00,-7.12,-69.36	0/0:13:13,0:40:-0.00,-5.92,-53.30	0/1:21:6,15:40:-51.88,0.00,-16.88	0/0:18:18,0:40:-0.00,-7.42,-73.37	0/0:16:16,0:40:-0.00,-6.82,-65.34	0/0:11:11,0:40:-0.00,-5.31,-45.27	0/0:15:15,0:40:-0.00,-6.52,-61.33	0/0:10:10,0:40:-0.00,-5.01,-41.26	0/0:20:20,0:40:-0.00,-8.02,-81.40	1/1:22:0,22:40:-87.18,-7.50,-0.00	./.	0/0:11:11,0:40:-0.00,-5.31,-45.27	0/0:12:12,0:40:-0.00,-5.61,-49.29	0/0:8:8,0:40:-0.00,-4.41,-33.23	0/0:8:8,0:40:-0.00,-4.41,-33.23	0/0:7:7,0:40:-0.00,-4.11,-29.22	0/0:7:7,0:40:-0.00,-4.11,-29.22	0/0:22:22,0:40:-0.00,-8.62,-89.42	1/1:20:0,20:40:-79.15,-6.90,-0.00	0/0:26:26,0:40:-0.00,-9.83,-105.48	1/1:8:0,8:40:-30.99,-3.29,-0.00	1/1:19:0,19:40:-75.14,-6.60,-0.00	0/0:19:19,0:40:-0.00,-7.72,-77.38	0/0:17:17,0:40:-0.00,-7.12,-69.36	1/1:29:0,29:40:-115.28,-9.61,-0.00	1/1:13:0,13:40:-51.06,-4.79,-0.00	0/0:28:28,0:40:-0.00,-10.43,-113.51	./.	0/0:15:15,0:40:-0.00,-6.52,-61.33	1/1:6:0,6:33:-22.96,-2.69,-0.00	0/0:18:18,0:40:-0.00,-7.42,-73.37	1/1:4:0,4:27:-14.94,-2.09,-0.00	0/0:9:9,0:40:-0.00,-4.71,-37.25	0/0:5:5,0:40:-0.00,-3.51,-21.19	0/0:9:9,0:40:-0.00,-4.71,-37.25	0/0:10:10,0:40:-0.00,-5.01,-41.26	0/0:14:14,0:40:-0.00,-6.22,-57.31	0/0:19:19,0:40:-0.00,-7.72,-77.38	0/0:26:25,1:40:-0.00,-5.82,-97.45	0/0:26:26,0:40:-0.00,-9.83,-105.48	0/0:15:15,0:40:-0.00,-6.52,-61.33
11449	114	.	A	G	.	PASS	NS=98;AF=0.071	GT:DP:AD:GQ:GL	0/0:7:7,0:40:-0.00,-4.47,-26.15	./.	1/1:31:1,30:40:-101.14,-6.76,-0.00	./.	0/0:9:9,0:40:-0.00,-5.07,-33.22	0/0:8:8,0:40:-0.00,-4.77,-29.68	0/0:10:10,0:40:-0.00,-5.37,-36.75	./.	./.	1/1:81:5,76:40:-249.65,-7.66,-0.00	./.	0/0:7:7,0:40:-0.00,-4.47,-26.15	0/0:15:15,0:40:-0.00,-6.87,-54.43	0/0:19:19,0:40:-0.00,-8.08,-68.58	./.	./.	0/0:4:4,0:40:-0.00,-3.56,-15.54	0/0:13:13,0:40:-0.00,-6.27,-47.36	./.	0/0:8:8,0:40:-0.00,-4.77,-29.68	./.	0/0:9:9,0:40:-0.00,-5.07,-33.22	0/0:9:9,0:40:-0.00,-5.07,-33.22	0/0:9:9,0:40:-0.00,-5.07,-33.22	0/0:20:20,0:40:-0.00,-8.38,-72.11	./.	./.	./.	0/0:13:13,0:40:-0.00,-6.27,-47.36	0/0:7:7,0:40:-0.00,-4.47,-26.15	./.	0/0:4:4,0:40:-0.00,-3.56,-15.54	0/0:9:9,0:40:-0.00,-5.07,-33.22	0/0:5:5,0:40:-0.00,-3.87,-19.07	./.	0/0:12:12,0:40:-0.00,-5.97,-43.82	./.	./.	./.	0/0:21:21,0:40:-0.00,-8.68,-75.65	0/0:19:19,0:40:-0.00,-8.08,-68.58
3560241	115	.	T	G	.	PASS	NS=153;AF=0.392	GT:DP:AD:GQ:GL	0/1:121:90,31:40:-53.66,0.00,-226.00	0/1:151:114,37:40:-61.98,0.00,-286.34	0/1:83:63,20:40:-33.29,0.00,-159.39	0/1:85:69,16:40:-21.13,0.00,-176.13	0/0:118:109,9:40:-0.00,-9.02,-290.82	0/0:162:150,12:40:-0.00,-13.57,-400.64	0/0:142:128,14:23:-0.01,-1.79,-331.29	0/1:96:82,14:40:-12.04,-0.00,-210.39	0/1:157:132,24:40:-22.91,0.00,-336.86	0/1:189:141,46:40:-77.17,0.00,-353.55	0/1:105:80,25:40:-41.13,0.00,-201.91	0/0:80:80,0:40:0.00,-23.61,-233.03	0/1:145:128,17:40:-5.99,-0.00,-328.60	0/1:92:79,13:40:-10.36,-0.00,-202.93	0/0:139:125,14:13:-0.05,-0.93,-322.67	0/1:88:60,28:40:-54.90,0.00,-149.22	0/0:111:106,5:40:0.00,-18.47,-293.71	0/1:193:137,56:40:-104.27,0.00,-340.19	0/0:73:71,2:40:0.00,-15.72,-201.24	0/1:155:113,42:40:-75.23,0.00,-282.25	0/1:91:64,27:40:-51.11,0.00,-159.88	0/1:222:157,65:40:-121.56,0.00,-389.27	0/1:194:152,41:40:-60.92,0.00,-383.53	0/1:212:152,60:40:-110.12,0.00,-377.83	0/0:159:147,12:40:-0.00,-12.67,-391.97	0/0:128:118,9:40:-0.00,-11.72,-316.83	0/1:102:82,20:40:-27.58,0.00,-208.59	0/1:27:21,6:40:-9.66,-0.00,-54.85	0/1:157:99,58:40:-120.87,0.00,-241.19	0/1:75:61,14:40:-18.35,0.00,-156.02	0/1:123:81,42:40:-84.85,0.00,-199.39	0/0:39:39,0:40:-0.00,-11.29,-114.55	0/1:66:56,10:40:-9.50,-0.00,-144.27	0/1:179:129,50:40:-91.14,0.00,-321.28	0/1:119:89,30:40:-51.37,0.00,-223.71	0/1:107:89,18:40:-20.30,0.00,-227.32	0/1:156:120,36:40:-57.59,0.00,-302.18	0/1:100:75,25:40:-42.63,0.00,-188.96	0/1:109:74,35:40:-68.82,0.00,-183.37	0/1:180:123,56:40:-108.48,0.00,-303.94	0/1:161:133,28:40:-32.97,0.00,-338.24
5611	116	.	T	G	.	PASS	NS=70;AF=0.093	GT:DP:AD:GQ:GL	0/0:20:20,0:40:-0.00,-7.48,-61.28	./.	./.	./.	0/0:13:13,0:40:-0.00,-5.37,-40.19	./.	0/0:27:27,0:40:-0.00,-9.58,-82.38	0/0:20:20,0:40:-0.00,-7.48,-61.28	0/0:21:21,0:40:-0.00,-7.78,-64.30	./.	0/0:16:16,0:40:-0.00,-6.28,-49.23	0/0:22:22,0:40:-0.00,-8.08,-67.31	0/0:20:20,0:40:-0.00,-7.48,-61.28	./.	0/0:17:17,0:40:-0.00,-6.58,-52.24	./.	0/0:15:15,0:40:-0.00,-5.98,-46.22	./.	./.	./.	./.	./.	./.	./.	./.	./.	./.	./.	./.	./.	./.	1/1:13:0,13:40:-38.16,-4.36,-0.00	0/0:16:16,0:40:-0.00,-6.28,-49.23	0/0:21:21,0:40:-0.00,-7.78,-64.30	0/0:23:23,0:40:-0.00,-8.38,-70.32	0/0:31:31,0:40:-0.00,-10.79,-94.43	./.	./.	./.	./.	./.
542	117	.	T	C	.	PASS	NS=99;AF=0.010	GT:DP:AD:GQ:GL	0/0:62:62,0:40:0.00,-20.78,-205.72	0/0:30:30,0:40:-0.00,-11.15,-100.54	0/0:17:17,0:40:-0.00,-7.24,-57.81	0/0:29:29,0:40:-0.00,-10.85,-97.25	./.	0/0:36:36,0:40:-0.00,-12.95,-120.26	0/0:36:36,0:40:-0.00,-12.95,-120.26	0/0:45:45,0:40:-0.00,-15.66,-149.84	0/0:40:40,0:40:-0.00,-14.16,-133.41	./.	0/0:42:42,0:40:-0.00,-14.76,-139.98	0/0:14:14,0:40:-0.00,-6.34,-47.95	0/0:8:8,0:40:-0.00,-4.53,-28.22	./.	0/0:13:13,0:40:-0.00,-6.04,-44.66	0/0:38:38,0:40:-0.00,-13.56,-126.84	0/0:30:30,0:40:-0.00,-11.15,-100.54	./.	0/0:12:12,0:40:-0.00,-5.74,-41.37	0/0:10:10,0:40:-0.00,-5.13,-34.80	0/0:39:39,0:40:-0.00,-13.86,-130.12	./.	0/0:13:13,0:40:-0.00,-6.04,-44.66	0/0:47:47,0:40:0.00,-16.26,-156.42	0/0:15:15,0:40:-0.00,-6.64,-51.23	./.	0/0:17:17,0:40:-0.00,-7.24,-57.81	0/0:32:32,0:40:-0.00,-11.75,-107.11	0/0:8:8,0:40:-0.00,-4.53,-28.22	1/1:41:1,40:40:-126.27,-9.24,-0.00	0/0:27:27,0:40:-0.00,-10.25,-90.68	0/0:50:50,0:40:-0.00,-17.17,-166.28	0/0:48:48,0:40:-0.00,-16.56,-159.71	0/0:47:47,0:40:0.00,-16.26,-156.42	0/0:39:39,0:40:-0.00,-13.86,-130.12	./.	0/0:27:27,0:40:-0.00,-10.25,-90.68	./.	./.	./.	./.
73496	118	.	T	A	.	PASS	NS=77;AF=0.013	GT:DP:AD:GQ:GL	0/0:10:10,0:40:-0.00,-4.83,-47.83	0/0:15:15,0:40:-0.00,-6.33,-70.55	./.	0/0:13:13,0:40:-0.00,-5.73,-61.46	0/0:22:22,0:40:-0.00,-8.44,-102.35	0/0:10:10,0:40:-0.00,-4.83,-47.83	0/0:14:14,0:40:-0.00,-6.03,-66.00	0/1:5:4,1:17:-1.25,-0.03,-17.28	0/0:22:22,0:40:-0.00,-8.44,-102.35	./.	0/0:6:6,0:40:-0.00,-3.62,-29.66	./.	0/0:7:7,0:40:-0.00,-3.92,-34.20	0/0:13:13,0:40:-0.00,-5.73,-61.46	0/0:19:19,0:40:-0.00,-7.54,-88.72	0/0:13:13,0:40:-0.00,-5.73,-61.46	0/0:15:15,0:40:-0.00,-6.33,-70.55	./.	./.	./.	./.	0/0:6:6,0:40:-0.00,-3.62,-29.66	0/0:4:4,0:37:-0.00,-3.02,-20.58	./.	0/0:12:12,0:40:-0.00,-5.43,-56.92	0/0:18:18,0:40:-0.00,-7.23,-84.18	0/0:8:8,0:40:-0.00,-4.22,-38.75	./.	./.	./.	./.	./.	./.	./.	./.	./.	./.	0/0:4:4,0:37:-0.00,-3.02,-20.58	./.	0/0:4:4,0:37:-0.00,-3.02,-20.58	./.
3687	119	.	G	T	.	PASS	NS=129;AF=0.147	GT:DP:AD:GQ:GL	0/0:10:10,0:40:-0.00,-4.05,-51.31	0/0:34:32,2:17:-0.02,-1.26,-151.66	0/1:19:2,17:40:-78.52,-0.00,-4.42	./.	./.	0/0:18:18,0:40:-0.00,-6.45,-91.44	0/0:27:27,0:40:-0.00,-9.16,-136.58	./.	0/0:24:23,1:39:-0.00,-3.24,-111.50	1/1:42:0,42:40:-209.54,-12.53,-0.00	0/0:9:9,0:40:-0.00,-3.74,-46.29	./.	0/0:32:31,1:40:-0.00,-5.65,-151.63	0/0:13:13,0:40:-0.00,-4.95,-66.35	0/0:26:26,0:40:-0.00,-8.86,-131.57	0/0:12:12,0:40:-0.00,-4.65,-61.34	0/0:9:9,0:40:-0.00,-3.74,-46.29	0/0:10:10,0:40:-0.00,-4.05,-51.31	./.	0/0:10:10,0:40:-0.00,-4.05,-51.31	./.	1/1:15:0,15:40:-74.10,-4.41,-0.00	0/0:11:11,0:40:-0.00,-4.35,-56.32	0/0:27:27,0:40:-0.00,-9.16,-136.58	1/1:24:0,24:40:-119.25,-7.12,-0.00	1/1:19:0,19:40:-94.17,-5.61,-0.00	0/0:27:27,0:40:-0.00,-9.16,-136.58	./.	0/0:17:17,0:40:-0.00,-6.15,-86.42	1/1:10:0,10:35:-49.02,-2.90,-0.00	0/0:15:15,0:40:-0.00,-5.55,-76.39	1/1:8:0,8:29:-38.99,-2.30,-0.00	0/0:12:12,0:40:-0.00,-4.65,-61.34	./.	0/0:11:11,0:40:-0.00,-4.35,-56.32	0/0:18:17,1:19:-0.02,-1.45,-81.42	0/0:25:25,0:40:-0.00,-8.56,-126.55	0/0:11:11,0:40:-0.00,-4.35,-56.32	0/0:13:13,0:40:-0.00,-4.95,-66.35	0/0:35:35,0:40:-0.00,-11.57,-176.71	0/0:20:20,0:40:-0.00,-7.06,-101.47
25875	120	.	A	G	.	PASS	NS=93;AF=0.011	GT:DP:AD:GQ:GL	0/0:11:11,0:40:-0.00,-5.52,-36.45	0/0:14:14,0:40:-0.00,-6.42,-45.87	./.	0/0:4:4,0:40:-0.00,-3.42,-14.48	0/0:23:23,0:40:-0.00,-9.13,-74.12	0/0:7:7,0:40:-0.00,-4.32,-23.90	./.	0/0:15:15,0:40:-0.00,-6.72,-49.01	./.	./.	./.	./.	./.	./.	./.	./.	./.	0/0:14:14,0:40:-0.00,-6.42,-45.87	./.	./.	0/0:11:11,0:40:-0.00,-5.52,-36.45	0/0:12:12,0:40:-0.00,-5.82,-39.59	0/0:31:31,0:40:-0.00,-11.53,-99.22	0/0:14:14,0:40:-0.00,-6.42,-45.87	./.	./.	./.	./.	./.	1/1:8:0,8:33:-23.18,-2.69,-0.00	0/0:13:13,0:40:-0.00,-6.12,-42.73	./.	0/0:16:16,0:40:-0.00,-7.02,-52.15	0/0:25:25,0:40:-0.00,-9.73,-80.39	0/0:18:18,0:40:-0.00,-7.62,-58.42	0/0:20:20,0:40:-0.00,-8.23,-64.70	./.	0/0:12:12,0:40:-0.00,-5.82,-39.59	0/0:11:11,0:40:-0.00,-5.52,-36.45	0/0:14:14,0:40:-0.00,-6.42,-45.87	0/0:10:10,0:40:-0.00,-5.22,-33.31
15648	121	.	A	C	.	PASS	NS=143;AF=0.119	GT:DP:AD:GQ:GL	0/0:46:46,0:40:-0.00,-15.52,-162.33	0/0:22:20,2:18:-0.02,-1.31,-64.24	0/1:62:6,56:24:-175.90,-0.01,-1.84	0/0:67:67,0:40:0.00,-21.84,-235.91	0/0:108:108,0:40:0.00,-34.17,-379.58	0/0:31:30,1:40:-0.00,-7.50,-102.76	0/0:66:65,1:40:0.00,-18.03,-225.40	0/0:81:81,0:40:0.00,-26.05,-284.97	0/0:137:137,0:40:-0.00,-42.90,-481.20	1/1:115:8,107:40:-345.76,-7.10,-0.00	0/0:31:31,0:40:-0.00,-11.00,-109.77	0/0:19:19,0:40:-0.00,-7.39,-67.72	0/0:99:98,1:40:0.00,-27.96,-341.04	0/0:98:98,0:40:-0.00,-31.16,-344.54	0/0:94:94,0:40:0.00,-29.96,-330.52	0/0:59:59,0:40:0.00,-19.43,-207.88	0/0:76:75,0:40:0.00,-24.24,-263.95	0/0:8:8,0:40:-0.00,-4.08,-29.18	./.	0/0:7:7,0:40:-0.00,-3.78,-25.67	1/1:50:0,50:40:-174.06,-15.58,0.00	1/1:23:0,23:40:-79.45,-7.45,-0.00	0/0:118:118,0:40:0.00,-37.18,-414.62	0/0:36:36,0:40:-0.00,-12.51,-127.29	1/1:100:3,97:40:-328.24,-20.11,0.00	1/1:135:4,131:40:-443.87,-27.14,0.00	0/0:34:33,1:40:-0.00,-8.40,-113.27	0/0:37:37,0:40:-0.00,-12.81,-130.79	0/0:36:35,1:40:-0.00,-9.00,-120.28	1/1:91:1,90:40:-310.72,-24.41,0.00	0/0:9:9,0:40:-0.00,-4.38,-32.68	1/1:24:1,23:40:-75.94,-4.25,-0.00	0/0:48:48,0:40:-0.00,-16.12,-169.34	0/0:33:33,0:40:-0.00,-11.61,-116.78	0/0:43:43,0:40:-0.00,-14.62,-151.82	./.	0/0:32:32,0:40:-0.00,-11.31,-113.27	0/0:70:70,0:40:-0.00,-22.74,-246.43	0/0:5:5,0:38:-0.00,-3.18,-18.66	0/0:31:31,0:40:-0.00,-11.00,-109.77	0/0:8:8,0:40:-0.00,-4.08,-29.18
39592	122	.	A	G	.	PASS	NS=81;AF=0.160	GT:DP:AD:GQ:GL	./.	./.	./.	./.	./.	./.	./.	./.	0/0:10:10,0:37:-0.00,-3.10,-30.80	./.	0/1:10:1,9:16:-23.54,-0.03,-1.13	./.	0/0:12:12,0:40:-0.00,-3.70,-36.71	./.	./.	0/0:9:9,0:34:-0.00,-2.80,-27.84	0/0:5:5,0:21:-0.01,-1.61,-16.03	0/0:14:14,0:40:-0.00,-4.30,-42.62	0/0:14:14,0:40:-0.00,-4.30,-42.62	0/1:14:4,10:40:-25.26,-0.00,-8.76	./.	0/1:16:3,13:40:-33.53,-0.00,-5.21	./.	0/0:12:12,0:40:-0.00,-3.70,-36.71	0/1:29:17,12:40:-26.67,0.00,-42.68	0/0:24:24,0:40:-0.00,-7.31,-72.19	0/0:10:10,0:37:-0.00,-3.10,-30.80	0/0:12:12,0:40:-0.00,-3.70,-36.71	0/0:46:46,0:40:-0.00,-13.92,-137.22	0/0:37:37,0:40:-0.00,-11.21,-110.61	0/1:16:12,4:40:-6.92,-0.00,-31.81	./.	./.	0/0:12:12,0:40:-0.00,-3.70,-36.71	0/0:8:8,0:31:-0.00,-2.50,-24.89	./.	1/1:18:1,17:18:-46.08,-1.33,-0.02	./.	0/0:36:36,0:40:-0.00,-10.91,-107.66	0/0:19:19,0:40:-0.00,-5.80,-57.40	./.
3211	123	.	G	T	.	PASS	NS=146;AF=0.113	GT:DP:AD:GQ:GL	0/0:6:6,0:39:-0.00,-3.27,-24.02	0/0:22:22,0:40:-0.00,-8.08,-84.89	1/1:29:2,27:19:-93.93,-1.40,-0.02	0/0:23:23,0:40:-0.00,-8.39,-88.70	0/0:29:29,0:40:-0.00,-10.19,-111.52	0/0:32:32,0:40:-0.00,-11.09,-122.94	0/0:41:40,1:40:-0.00,-10.00,-149.57	0/0:15:14,1:28:-0.00,-2.18,-50.66	0/0:34:34,0:40:-0.00,-11.70,-130.54	1/1:70:1,69:40:-257.50,-17.53,-0.00	0/0:18:18,0:40:-0.00,-6.88,-69.68	0/0:20:20,0:40:-0.00,-7.48,-77.28	0/0:32:32,0:40:-0.00,-11.09,-122.94	0/0:19:19,0:40:-0.00,-7.18,-73.48	0/0:32:31,1:40:-0.00,-7.29,-115.33	0/0:5:5,0:36:-0.00,-2.97,-20.22	0/0:14:14,0:40:-0.00,-5.68,-54.46	0/0:12:12,0:40:-0.00,-5.08,-46.85	./.	0/1:11:9,2:35:-2.84,-0.00,-30.66	./.	1/1:8:0,8:33:-29.24,-2.68,-0.00	0/0:16:16,0:40:-0.00,-6.28,-62.07	0/0:38:36,2:40:-0.00,-5.29,-130.54	1/1:38:0,38:40:-143.37,-11.70,-0.00	1/1:20:1,19:31:-67.28,-2.48,-0.00	0/0:40:39,1:40:-0.00,-9.70,-145.76	0/0:4:4,0:33:-0.00,-2.67,-16.41	0/0:23:23,0:40:-0.00,-8.39,-88.70	1/1:21:0,21:40:-78.69,-6.59,-0.00	0/0:25:25,0:40:-0.00,-8.99,-96.31	./.	0/0:18:18,0:40:-0.00,-6.88,-69.68	0/0:15:15,0:40:-0.00,-5.98,-58.26	0/0:16:16,0:40:-0.00,-6.28,-62.07	0/0:9:9,0:40:-0.00,-4.17,-35.44	0/0:22:22,0:40:-0.00,-8.08,-84.89	0/0:17:17,0:40:-0.00,-6.58,-65.87	0/0:19:19,0:40:-0.00,-7.18,-73.48	0/0:30:30,0:40:-0.00,-10.49,-115.33	0/0:17:17,0:40:-0.00,-6.58,-65.87
1772191	124	.	A	G	.	PASS	NS=51;AF=0.480	GT:DP:AD:GQ:GL	./.	0/1:17:14,3:40:-5.36,-0.00,-39.24	0/1:7:4,3:40:-8.37,-0.00,-12.28	./.	./.	0/1:34:19,15:40:-36.21,0.00,-49.12	./.	0/1:14:10,4:40:-9.26,-0.00,-28.16	./.	./.	./.	./.	./.	./.	./.	./.	./.	0/1:8:7,1:26:-2.08,-0.00,-20.97	0/1:22:14,8:40:-18.84,0.00,-37.74	./.	./.	0/1:16:11,5:40:-11.65,-0.00,-30.55	0/1:7:6,1:30:-2.37,-0.00,-18.28	0/1:10:8,2:40:-4.47,-0.00,-23.37	./.	./.	0/1:19:15,4:40:-7.76,-0.00,-41.64	0/1:4:1,3:40:-9.27,-0.00,-4.19	0/1:11:10,1:16:-1.20,-0.03,-29.09	./.	./.	0/1:16:8,8:40:-20.64,0.00,-21.56	0/0:13:13,0:30:-0.00,-2.43,-39.88	./.	./.	0/1:14:6,8:40:-21.25,0.00,-16.17	0/1:21:14,7:40:-16.14,0.00,-38.04	./.	./.	./.	./.
64619	125	.	A	C	.	PASS	NS=131;AF=0.134	GT:DP:AD:GQ:GL	0/1:5:4,1:25:-1.95,-0.00,-17.16	./.	1/1:9:0,9:35:-41.24,-2.86,-0.00	./.	0/0:6:6,0:37:-0.00,-3.06,-29.33	0/0:7:7,0:40:-0.00,-3.37,-34.04	0/0:9:9,0:40:-0.00,-3.97,-43.45	0/0:7:7,0:40:-0.00,-3.37,-34.04	0/0:10:10,0:40:-0.00,-4.27,-48.15	./.	0/0:8:8,0:40:-0.00,-3.67,-38.74	0/0:9:9,0:40:-0.00,-3.97,-43.45	0/0:9:9,0:40:-0.00,-3.97,-43.45	0/0:6:6,0:37:-0.00,-3.06,-29.33	0/0:14:14,0:40:-0.00,-5.47,-66.97	0/0:14:14,0:40:-0.00,-5.47,-66.97	0/0:10:10,0:40:-0.00,-4.27,-48.15	0/0:6:6,0:37:-0.00,-3.06,-29.33	1/1:7:0,7:29:-31.83,-2.26,-0.00	0/1:6:5,1:22:-1.65,-0.01,-21.57	1/1:9:0,9:35:-41.24,-2.86,-0.00	1/1:7:0,7:29:-31.83,-2.26,-0.00	0/0:8:8,0:40:-0.00,-3.67,-38.74	0/0:9:9,0:40:-0.00,-3.97,-43.45	1/1:5:0,5:22:-22.43,-1.67,-0.01	1/1:5:0,5:22:-22.43,-1.67,-0.01	0/0:11:11,0:40:-0.00,-4.57,-52.86	./.	0/1:13:9,4:40:-13.65,-0.00,-38.28	1/1:9:0,9:35:-41.24,-2.86,-0.00	0/0:16:16,0:40:-0.00,-6.07,-76.38	1/1:11:0,11:40:-50.65,-3.47,-0.00	0/0:9:9,0:40:-0.00,-3.97,-43.45	0/0:14:14,0:40:-0.00,-5.47,-66.97	0/0:5:5,0:34:-0.00,-2.76,-24.63	0/0:9:9,0:40:-0.00,-3.97,-43.45	0/0:5:5,0:34:-0.00,-2.76,-24.63	./.	0/0:19:19,0:40:-0.00,-6.98,-90.50	0/0:16:16,0:40:-0.00,-6.07,-76.38	0/0:4:4,0:31:-0.00,-2.46,-19.92
22674	126	.	T	G	.	PASS	NS=122;AF=0.098	GT:DP:AD:GQ:GL	./.	./.	./.	0/0:10:9,1:14:-0.05,-0.99,-23.70	0/1:23:19,4:38:-3.16,-0.00,-45.48	0/0:10:10,0:40:-0.00,-3.61,-28.99	0/0:8:8,0:37:-0.00,-3.01,-23.65	./.	0/0:23:23,0:40:-0.00,-7.51,-63.66	0/0:30:27,3:21:-0.01,-1.62,-66.34	0/0:13:13,0:40:-0.00,-4.51,-36.99	./.	./.	0/0:19:19,0:40:-0.00,-6.31,-52.99	./.	0/0:20:20,0:40:-0.00,-6.61,-55.66	0/0:36:35,1:40:-0.00,-8.74,-93.00	0/1:122:71,51:40:-98.81,0.00,-154.48	0/0:56:56,0:40:0.00,-17.41,-151.69	0/0:104:104,0:40:0.00,-31.82,-279.72	0/0:70:69,0:40:0.00,-21.31,-186.36	0/1:81:71,10:23:-1.76,-0.01,-166.79	0/0:109:106,0:40:0.00,-32.42,-285.05	./.	0/0:108:107,1:40:0.00,-30.35,-285.05	0/0:28:28,0:40:-0.00,-9.01,-77.00	0/0:46:46,0:40:-0.00,-14.41,-125.01	0/0:21:21,0:40:-0.00,-6.91,-58.33	0/1:53:43,10:40:-10.16,-0.00,-100.50	0/0:10:10,0:40:-0.00,-3.61,-28.99	0/1:35:27,8:40:-10.23,-0.00,-63.22	0/0:11:11,0:40:-0.00,-3.91,-31.66	0/0:26:26,0:40:-0.00,-8.41,-71.67	0/0:13:13,0:40:-0.00,-4.51,-36.99	0/0:28:26,2:40:-0.00,-3.68,-66.33	0/0:13:13,0:40:-0.00,-4.51,-36.99	0/1:45:35,10:40:-12.56,-0.00,-81.56	0/0:15:15,0:40:-0.00,-5.11,-42.33	0/0:68:68,0:40:0.00,-21.01,-183.69	0/1:27:21,6:40:-7.29,-0.00,-49.62	0/0:42:42,0:40:-0.00,-13.21,-114.34
29949	127	.	T	G	.	PASS	NS=60;AF=0.075	GT:DP:AD:GQ:GL	0/0:7:7,0:33:-0.00,-2.69,-27.16	0/1:19:15,4:40:-7.91,-0.00,-49.27	0/0:15:15,0:40:-0.00,-5.09,-55.57	0/1:19:14,5:40:-11.46,-0.00,-45.72	./.	0/0:21:21,0:40:-0.00,-6.90,-76.87	0/0:17:17,0:40:-0.00,-5.69,-62.67	./.	0/0:23:23,0:40:-0.00,-7.50,-83.97	0/0:29:27,2:28:-0.00,-2.21,-91.08	./.	0/0:17:17,0:40:-0.00,-5.69,-62.67	0/0:16:16,0:40:-0.00,-5.39,-59.12	./.	0/0:21:21,0:40:-0.00,-6.90,-76.87	0/0:17:17,0:40:-0.00,-5.69,-62.67	0/0:19:19,0:40:-0.00,-6.30,-69.77	0/1:39:20,19:40:-55.15,0.00,-61.01	./.	./.	./.	./.	0/0:24:24,0:40:-0.00,-7.80,-87.52	./.	0/0:29:29,0:40:-0.00,-9.30,-105.27	0/0:27:27,0:40:-0.00,-8.70,-98.17	0/0:25:25,0:40:-0.00,-8.10,-91.07	./.	./.	./.	./.	./.	./.	./.	./.	./.	./.	./.	./.	./.	./.
2923925	128	.	A	T	.	PASS	NS=45;AF=0.022	GT:DP:AD:GQ:GL	./.	./.	./.	./.	./.	./.	./.	./.	./.	./.	./.	./.	./.	./.	./.	./.	./.	./.	./.	./.	./.	./.	./.	./.	./.	./.	./.	./.	0/0:28:28,0:40:-0.00,-9.61,-137.48	./.	./.	0/0:17:17,0:40:-0.00,-6.30,-84.21	./.	0/0:16:16,0:40:-0.00,-6.00,-79.37	0/0:19:19,0:40:-0.00,-6.90,-93.90	./.	0/0:19:19,0:40:-0.00,-6.90,-93.90	./.	0/0:46:46,0:40:-0.00,-15.03,-224.63	0/0:19:19,0:40:-0.00,-6.90,-93.90	0/0:92:90,2:40:0.00,-19.19,-427.99
34005	129	.	A	C	.	PASS	NS=89;AF=0.056	GT:DP:AD:GQ:GL	0/0:7:7,0:36:-0.00,-2.96,-23.51	0/0:10:10,0:40:-0.00,-3.86,-32.58	0/0:9:9,0:40:-0.00,-3.56,-29.56	./.	./.	0/0:8:8,0:39:-0.00,-3.26,-26.53	./.	0/0:7:7,0:36:-0.00,-2.96,-23.51	./.	./.	./.	./.	./.	./.	./.	./.	./.	0/0:6:6,0:33:-0.00,-2.66,-20.49	0/0:4:4,0:26:-0.00,-2.06,-14.45	0/0:11:11,0:40:-0.00,-4.16,-35.60	0/0:6:6,0:33:-0.00,-2.66,-20.49	0/0:7:7,0:36:-0.00,-2.96,-23.51	./.	0/0:24:23,1:40:-0.00,-5.05,-68.84	./.	./.	./.	./.	./.	0/0:10:10,0:40:-0.00,-3.86,-32.58	0/0:13:13,0:40:-0.00,-4.76,-41.64	0/1:12:9,3:40:-4.60,-0.00,-25.09	./.	0/0:20:20,0:40:-0.00,-6.87,-62.80	0/0:4:4,0:26:-0.00,-2.06,-14.45	0/0:12:12,0:40:-0.00,-4.46,-38.62	0/0:19:19,0:40:-0.00,-6.57,-59.78	0/0:8:8,0:39:-0.00,-3.26,-26.53	./.	0/0:5:5,0:30:-0.00,-2.36,-17.47	./.
87839	130	.	G	A	.	PASS	NS=155;AF=0.039	GT:DP:AD:GQ:GL	0/0:22:21,1:40:-0.00,-6.12,-56.02	0/0:15:15,0:40:-0.00,-6.74,-42.40	1/1:38:0,38:40:-101.93,-12.09,-0.00	0/0:26:26,0:40:-0.00,-10.04,-72.36	0/0:27:27,0:40:-0.00,-10.34,-75.08	0/0:22:22,0:40:-0.00,-8.84,-61.46	0/0:48:46,0:40:0.00,-16.05,-126.82	0/0:22:21,0:40:-0.00,-8.54,-58.74	0/0:23:23,0:40:-0.00,-9.14,-64.19	0/0:31:31,0:40:-0.00,-11.54,-85.97	0/0:19:19,0:40:-0.00,-7.94,-53.30	0/0:36:36,0:40:-0.00,-13.04,-99.59	0/0:31:31,0:40:-0.00,-11.54,-85.97	0/0:26:26,0:40:-0.00,-10.04,-72.36	0/0:29:28,0:40:-0.00,-10.64,-77.80	0/0:18:18,0:40:-0.00,-7.64,-50.57	0/0:22:22,0:40:-0.00,-8.84,-61.46	0/0:19:19,0:40:-0.00,-7.94,-53.30	0/0:11:11,0:40:-0.00,-5.54,-31.51	0/0:33:33,0:40:-0.00,-12.14,-91.42	0/0:15:15,0:40:-0.00,-6.74,-42.40	0/0:21:21,0:40:-0.00,-8.54,-58.74	0/0:34:34,0:40:-0.00,-12.44,-94.14	0/0:31:31,0:40:-0.00,-11.54,-85.97	0/0:64:64,0:40:-0.00,-21.45,-175.84	0/0:28:28,0:40:-0.00,-10.64,-77.80	0/0:49:48,0:40:0.00,-16.65,-132.27	0/0:5:5,0:40:-0.00,-3.74,-15.17	0/0:21:21,0:40:-0.00,-8.54,-58.74	0/0:14:14,0:40:-0.00,-6.44,-39.68	0/0:17:17,0:40:-0.00,-7.34,-47.85	0/0:20:20,0:40:-0.00,-8.24,-56.02	0/0:29:29,0:40:-0.00,-10.94,-80.53	0/0:29:29,0:40:-0.00,-10.94,-80.53	0/0:16:16,0:40:-0.00,-7.04,-45.13	0/0:25:25,0:40:-0.00,-9.74,-69.63	0/0:37:37,0:40:-0.00,-13.34,-102.31	0/0:10:10,0:40:-0.00,-5.24,-28.79	0/0:25:25,0:40:-0.00,-9.74,-69.63	0/0:46:46,0:40:-0.00,-16.05,-126.82	0/0:52:51,0:40:0.00,-17.55,-140.44
8143	131	.	C	T	.	PASS	NS=46;AF=0.011	GT:DP:AD:GQ:GL	./.	./.	./.	./.	./.	./.	./.	./.	./.	./.	./.	./.	./.	./.	./.	./.	./.	0/0:12:12,0:40:-0.00,-5.44,-44.33	./.	0/0:16:16,0:40:-0.00,-6.65,-58.31	0/0:15:15,0:40:-0.00,-6.34,-54.81	0/0:11:11,0:40:-0.00,-5.14,-40.84	./.	0/0:21:21,0:40:-0.00,-8.15,-75.77	0/0:27:27,0:40:-0.00,-9.96,-96.74	./.	./.	./.	./.	./.	./.	./.	./.	./.	./.	./.	./.	0/1:16:13,3:40:-3.84,-0.00,-41.18	0/0:13:13,0:40:-0.00,-5.74,-47.82	0/0:18:18,0:40:-0.00,-7.25,-65.29	./.
45712	132	.	T	G	.	PASS	NS=153;AF=0.023	GT:DP:AD:GQ:GL	0/0:14:14,0:40:-0.00,-5.41,-45.23	0/0:16:16,0:40:-0.00,-6.02,-51.35	0/0:23:23,0:40:-0.00,-8.12,-72.77	0/0:14:14,0:40:-0.00,-5.41,-45.23	0/0:28:28,0:40:-0.00,-9.62,-88.07	0/0:17:16,0:40:-0.00,-6.02,-51.35	0/0:24:24,0:40:-0.00,-8.42,-75.83	0/0:14:14,0:40:-0.00,-5.41,-45.23	0/0:50:50,0:40:0.00,-16.24,-155.39	0/0:29:29,0:40:-0.00,-9.92,-91.13	0/0:24:24,0:40:-0.00,-8.42,-75.83	0/0:30:30,0:40:-0.00,-10.23,-94.19	0/0:11:11,0:40:-0.00,-4.51,-36.05	0/0:22:22,0:40:-0.00,-7.82,-69.71	0/0:29:29,0:40:-0.00,-9.92,-91.13	0/1:22:15,7:40:-13.60,-0.00,-40.47	0/0:11:11,0:40:-0.00,-4.51,-36.05	0/0:89:89,0:40:0.00,-27.96,-274.74	0/0:37:37,0:40:-0.00,-12.33,-115.61	0/0:57:57,0:40:0.00,-18.34,-176.81	0/0:18:18,0:40:-0.00,-6.62,-57.47	0/0:59:59,0:40:0.00,-18.94,-182.93	0/0:66:66,0:40:0.00,-21.05,-204.35	0/0:29:29,0:40:-0.00,-9.92,-91.13	0/0:50:50,0:40:0.00,-16.24,-155.39	0/0:12:12,0:40:-0.00,-4.81,-39.11	0/0:22:22,0:40:-0.00,-7.82,-69.71	0/0:10:10,0:40:-0.00,-4.21,-32.99	0/0:29:29,0:40:-0.00,-9.92,-91.13	0/0:8:8,0:40:-0.00,-3.61,-26.87	0/0:16:16,0:40:-0.00,-6.02,-51.35	0/0:11:10,0:40:-0.00,-4.21,-32.99	0/0:28:28,0:40:-0.00,-9.62,-88.07	0/0:15:15,0:40:-0.00,-5.72,-48.29	0/0:8:8,0:40:-0.00,-3.61,-26.87	0/0:39:39,0:40:-0.00,-12.93,-121.73	0/0:33:32,0:40:-0.00,-10.83,-100.31	0/0:16:16,0:40:-0.00,-6.02,-51.35	0/0:45:45,0:40:-0.00,-14.73,-140.09	0/0:60:60,0:40:0.00,-19.24,-185.99	0/0:30:30,0:40:-0.00,-10.23,-94.19
20557	133	.	A	G	.	PASS	NS=154;AF=0.039	GT:DP:AD:GQ:GL	0/0:23:23,0:40:-0.00,-8.74,-79.56	./.	0/1:24:4,20:40:-58.73,-0.00,-6.13	0/0:40:40,0:40:-0.00,-13.86,-137.17	0/0:42:40,2:40:-0.00,-7.68,-130.39	0/0:40:40,0:40:-0.00,-13.86,-137.17	0/0:30:30,0:40:-0.00,-10.85,-103.28	0/0:27:27,0:40:-0.00,-9.94,-93.11	0/0:43:43,0:40:-0.00,-14.76,-147.33	1/1:56:1,55:40:-181.37,-13.66,-0.00	0/0:44:44,0:40:-0.00,-15.06,-150.72	0/0:24:24,0:40:-0.00,-9.04,-82.95	0/0:24:24,0:40:-0.00,-9.04,-82.95	0/0:34:34,0:40:-0.00,-12.05,-116.83	0/0:73:73,0:40:0.00,-23.78,-248.99	0/0:27:27,0:40:-0.00,-9.94,-93.11	0/0:33:33,0:40:-0.00,-11.75,-113.45	0/0:23:23,0:40:-0.00,-8.74,-79.56	0/0:47:47,0:40:-0.00,-15.96,-160.89	0/0:43:43,0:40:-0.00,-14.76,-147.33	0/0:23:23,0:40:-0.00,-8.74,-79.56	0/0:39:39,0:40:-0.00,-13.55,-133.78	0/0:42:42,0:40:-0.00,-14.46,-143.94	0/0:33:33,0:40:-0.00,-11.75,-113.45	0/0:74:74,0:40:-0.00,-24.08,-252.38	0/0:39:39,0:40:-0.00,-13.55,-133.78	0/0:36:36,0:40:-0.00,-12.65,-123.61	0/0:17:17,0:40:-0.00,-6.94,-59.23	0/0:35:35,0:40:-0.00,-12.35,-120.22	0/0:23:23,0:40:-0.00,-8.74,-79.56	0/0:45:45,0:40:-0.00,-15.36,-154.11	0/0:17:17,0:40:-0.00,-6.94,-59.23	0/0:33:33,0:40:-0.00,-11.75,-113.45	0/0:17:17,0:40:-0.00,-6.94,-59.23	0/0:14:14,0:40:-0.00,-6.03,-49.06	0/0:43:43,0:40:-0.00,-14.76,-147.33	0/0:29:29,0:40:-0.00,-10.55,-99.89	0/0:24:24,0:40:-0.00,-9.04,-82.95	0/0:32:32,0:40:-0.00,-11.45,-110.06	0/0:58:58,0:40:0.00,-19.27,-198.16	0/0:29:29,0:40:-0.00,-10.55,-99.89
45560	134	.	C	T	.	PASS	NS=155;AF=0.058	GT:DP:AD:GQ:GL	0/0:78:78,0:40:0.00,-25.60,-224.80	0/0:118:116,0:40:0.00,-37.02,-333.63	0/0:69:69,0:40:0.00,-22.90,-199.02	0/0:121:121,0:40:0.00,-38.52,-347.95	0/0:149:148,0:40:0.00,-46.63,-425.29	0/0:117:117,0:40:0.00,-37.32,-336.50	0/0:129:129,0:40:0.00,-40.92,-370.87	0/0:64:64,0:40:-0.00,-21.39,-184.70	0/0:95:95,0:40:0.00,-30.71,-273.49	0/0:193:193,0:40:0.00,-60.15,-554.17	0/0:100:100,0:40:-0.00,-32.21,-287.81	0/0:140:140,0:40:0.00,-44.23,-402.37	0/0:133:132,0:40:0.00,-41.82,-379.46	0/0:159:158,0:40:0.00,-49.64,-453.93	0/0:217:217,0:40:0.00,-67.36,-622.91	0/0:36:36,0:40:-0.00,-12.98,-104.50	0/0:141:141,0:40:0.00,-44.53,-405.24	0/0:260:256,4:40:0.00,-68.82,-723.16	1/1:166:4,162:40:-451.14,-39.19,0.00	0/0:166:161,5:40:0.00,-37.72,-448.20	1/1:157:1,156:40:-442.55,-45.08,0.00	1/1:215:3,212:40:-597.21,-56.78,0.00	0/0:213:213,0:40:0.00,-66.16,-611.46	0/0:142:140,0:40:0.00,-44.23,-402.37	1/1:375:9,366:40:-1021.11,-87.66,0.00	1/1:238:9,229:40:-628.72,-46.50,0.00	0/0:197:195,2:40:0.00,-55.62,-554.17	0/0:25:25,0:40:-0.00,-9.68,-73.00	0/0:142:142,0:40:-0.00,-44.83,-408.10	0/0:118:117,1:40:0.00,-34.75,-333.63	0/0:105:104,0:40:0.00,-33.41,-299.26	1/1:104:6,98:40:-262.11,-14.83,0.00	0/0:140:140,0:40:0.00,-44.23,-402.37	0/0:126:126,0:40:0.00,-40.02,-362.28	0/0:62:62,0:40:0.00,-20.79,-178.97	0/0:171:170,0:40:0.00,-53.24,-488.30	0/0:153:153,0:40:0.00,-48.13,-439.61	0/0:98:98,0:40:-0.00,-31.61,-282.08	0/0:189:188,0:40:0.00,-58.65,-539.85	0/0:323:322,0:40:0.00,-98.91,-923.65	0/0:201:201,0:40:0.00,-62.55,-577.09
30409	135	.	G	A	.	PASS	NS=148;AF=0.071	GT:DP:AD:GQ:GL	0/0:5:5,0:40:-0.00,-3.47,-15.83	0/0:21:21,0:40:-0.00,-8.28,-62.31	0/0:8:8,0:40:-0.00,-4.37,-24.55	0/0:6:6,0:40:-0.00,-3.77,-18.74	0/0:19:18,0:40:-0.00,-7.37,-53.60	0/0:23:23,0:40:-0.00,-8.88,-68.12	0/0:5:5,0:40:-0.00,-3.47,-15.83	0/0:4:4,0:38:-0.00,-3.17,-12.93	0/0:4:4,0:38:-0.00,-3.17,-12.93	0/0:15:15,0:40:-0.00,-6.47,-44.88	0/0:17:17,0:40:-0.00,-7.07,-50.69	0/0:4:4,0:38:-0.00,-3.17,-12.93	0/0:29:29,0:40:-0.00,-10.68,-85.55	0/0:19:19,0:40:-0.00,-7.67,-56.50	0/0:21:21,0:40:-0.00,-8.28,-62.31	0/0:5:5,0:40:-0.00,-3.47,-15.83	0/0:15:15,0:40:-0.00,-6.47,-44.88	0/0:14:14,0:40:-0.00,-6.17,-41.98	1/1:23:0,23:40:-65.50,-7.57,-0.00	0/0:29:28,0:40:-0.00,-10.38,-82.65	1/1:21:0,21:40:-59.69,-6.97,-0.00	1/1:64:0,64:40:-184.60,-19.89,0.00	0/0:8:8,0:40:-0.00,-4.37,-24.55	0/0:49:49,0:40:-0.00,-16.69,-143.65	1/1:46:0,46:40:-132.32,-14.48,-0.00	1/1:24:0,24:40:-68.41,-7.87,-0.00	0/0:21:21,0:40:-0.00,-8.28,-62.31	./.	0/0:20:20,0:40:-0.00,-7.97,-59.41	0/0:11:11,0:40:-0.00,-5.27,-33.26	0/0:14:14,0:40:-0.00,-6.17,-41.98	1/1:28:0,28:40:-80.03,-9.07,-0.00	0/0:5:5,0:40:-0.00,-3.47,-15.83	0/0:9:9,0:40:-0.00,-4.67,-27.45	./.	0/0:7:7,0:40:-0.00,-4.07,-21.64	0/0:18:18,0:40:-0.00,-7.37,-53.60	0/0:11:11,0:40:-0.00,-5.27,-33.26	0/0:20:20,0:40:-0.00,-7.97,-59.41	0/0:29:29,0:40:-0.00,-10.68,-85.55	0/0:11:11,0:40:-0.00,-5.27,-33.26
26926	136	.	G	T	.	PASS	NS=99;AF=0.045	GT:DP:AD:GQ:GL	0/0:13:13,0:40:-0.00,-5.23,-61.98	0/1:6:2,4:40:-15.43,-0.00,-7.84	0/0:8:8,0:40:-0.00,-3.73,-38.79	0/0:7:7,0:40:-0.00,-3.42,-34.15	./.	0/0:9:9,0:40:-0.00,-4.03,-43.42	./.	./.	0/0:13:13,0:40:-0.00,-5.23,-61.98	0/0:23:23,0:40:-0.00,-8.24,-108.35	0/0:9:9,0:40:-0.00,-4.03,-43.42	0/0:10:10,0:40:-0.00,-4.33,-48.06	./.	./.	0/0:25:24,1:40:-0.00,-4.21,-108.35	./.	./.	0/0:13:13,0:40:-0.00,-5.23,-61.98	./.	0/0:6:6,0:38:-0.00,-3.12,-29.51	0/0:11:11,0:40:-0.00,-4.63,-52.70	0/0:11:11,0:40:-0.00,-4.63,-52.70	./.	./.	0/0:9:9,0:40:-0.00,-4.03,-43.42	./.	1/1:9:0,9:29:-40.06,-2.34,-0.00	./.	0/0:6:6,0:38:-0.00,-3.12,-29.51	./.	0/0:12:12,0:40:-0.00,-4.93,-57.34	0/0:5:5,0:35:-0.00,-2.82,-24.87	1/1:9:0,9:29:-40.06,-2.34,-0.00	./.	0/0:9:9,0:40:-0.00,-4.03,-43.42	0/0:5:5,0:35:-0.00,-2.82,-24.87	0/0:10:10,0:40:-0.00,-4.33,-48.06	0/0:7:7,0:40:-0.00,-3.42,-34.15	./.	0/0:12:12,0:40:-0.00,-4.93,-57.34	./.
89832	137	.	A	C	.	PASS	NS=62;AF=0.048	GT:DP:AD:GQ:GL	0/0:10:10,0:40:-0.00,-3.76,-34.90	0/0:19:19,0:40:-0.00,-6.47,-64.20	./.	0/0:17:17,0:40:-0.00,-5.86,-57.69	./.	0/0:20:20,0:40:-0.00,-6.77,-67.45	./.	0/0:8:8,0:38:-0.00,-3.16,-28.39	./.	./.	./.	./.	./.	./.	./.	./.	./.	0/0:17:17,0:40:-0.00,-5.86,-57.69	0/1:10:7,3:40:-6.01,-0.00,-21.37	0/0:15:15,0:40:-0.00,-5.26,-51.18	0/0:10:10,0:40:-0.00,-3.76,-34.90	0/0:15:15,0:40:-0.00,-5.26,-51.18	./.	0/0:23:23,0:40:-0.00,-7.67,-77.22	./.	./.	./.	./.	0/0:12:12,0:40:-0.00,-4.36,-41.41	0/0:12:12,0:40:-0.00,-4.36,-41.41	./.	0/1:19:11,8:40:-19.58,0.00,-31.69	./.	0/0:23:23,0:40:-0.00,-7.67,-77.22	./.	0/0:19:19,0:40:-0.00,-6.47,-64.20	./.	0/0:11:11,0:40:-0.00,-4.06,-38.15	0/0:9:9,0:40:-0.00,-3.46,-31.64	0/0:19:19,0:40:-0.00,-6.47,-64.20	./.
5053239	138	.	A	G	.	PASS	NS=99;AF=0.015	GT:DP:AD:GQ:GL	./.	0/0:15:15,0:40:-0.00,-6.00,-70.28	0/0:9:9,0:40:-0.00,-4.20,-43.13	0/0:7:7,0:40:-0.00,-3.59,-34.08	0/0:23:23,0:40:-0.00,-8.41,-106.49	./.	0/0:9:9,0:40:-0.00,-4.20,-43.13	0/0:16:16,0:40:-0.00,-6.30,-74.81	./.	0/0:17:17,0:40:-0.00,-6.60,-79.34	0/0:16:16,0:40:-0.00,-6.30,-74.81	0/0:20:20,0:40:-0.00,-7.51,-92.91	0/0:30:30,0:40:-0.00,-10.52,-138.17	0/0:14:14,0:40:-0.00,-5.70,-65.76	0/0:20:20,0:40:-0.00,-7.51,-92.91	0/0:15:15,0:40:-0.00,-6.00,-70.28	0/0:15:15,0:40:-0.00,-6.00,-70.28	./.	./.	0/0:10:10,0:40:-0.00,-4.50,-47.66	0/0:11:11,0:40:-0.00,-4.80,-52.18	0/0:10:10,0:40:-0.00,-4.50,-47.66	./.	0/0:8:8,0:40:-0.00,-3.90,-38.60	./.	./.	0/0:19:19,0:40:-0.00,-7.21,-88.39	./.	0/0:22:22,0:40:-0.00,-8.11,-101.97	./.	./.	0/0:9:9,0:40:-0.00,-4.20,-43.13	0/0:14:14,0:40:-0.00,-5.70,-65.76	./.	./.	0/1:8:6,2:40:-5.16,-0.00,-25.66	0/0:5:5,0:36:-0.00,-2.99,-25.03	0/0:12:12,0:40:-0.00,-5.10,-56.71	0/0:17:17,0:40:-0.00,-6.60,-79.34	./.	0/1:5:4,1:21:-1.55,-0.01,-17.52
71193	139	.	T	G	.	PASS	NS=117;AF=0.021	GT:DP:AD:GQ:GL	0/0:6:6,0:37:-0.00,-3.05,-20.65	0/0:15:15,0:40:-0.00,-5.76,-48.04	0/0:8:8,0:40:-0.00,-3.65,-26.73	0/0:12:12,0:40:-0.00,-4.85,-38.91	0/0:20:20,0:40:-0.00,-7.26,-63.25	0/0:11:11,0:40:-0.00,-4.55,-35.86	0/0:13:12,0:40:-0.00,-4.85,-38.91	./.	./.	./.	0/0:9:9,0:40:-0.00,-3.95,-29.78	0/0:11:11,0:40:-0.00,-4.55,-35.86	0/0:10:10,0:40:-0.00,-4.25,-32.82	0/0:10:10,0:40:-0.00,-4.25,-32.82	0/0:8:8,0:40:-0.00,-3.65,-26.73	./.	0/0:6:6,0:37:-0.00,-3.05,-20.65	0/0:18:18,0:40:-0.00,-6.66,-57.17	0/0:13:13,0:40:-0.00,-5.16,-41.95	0/0:17:17,0:40:-0.00,-6.36,-54.12	0/0:14:14,0:40:-0.00,-5.46,-44.99	0/0:10:10,0:40:-0.00,-4.25,-32.82	0/0:12:12,0:40:-0.00,-4.85,-38.91	./.	./.	0/0:12:12,0:40:-0.00,-4.85,-38.91	0/0:29:29,0:40:-0.00,-9.97,-90.64	./.	./.	./.	0/0:7:7,0:40:-0.00,-3.35,-23.69	0/0:5:5,0:34:-0.00,-2.75,-17.60	./.	0/0:7:7,0:40:-0.00,-3.35,-23.69	0/0:15:15,0:40:-0.00,-5.76,-48.04	0/0:10:10,0:40:-0.00,-4.25,-32.82	0/0:13:13,0:40:-0.00,-5.16,-41.95	0/0:9:9,0:40:-0.00,-3.95,-29.78	0/0:24:24,0:40:-0.00,-8.46,-75.42	0/0:18:18,0:40:-0.00,-6.66,-57.17	0/0:11:11,0:40:-0.00,-4.55,-35.86
4186739	140	.	T	G	.	PASS	NS=72;AF=0.014	GT:DP:AD:GQ:GL	./.	0/0:8:8,0:40:-0.00,-3.56,-28.51	0/0:8:8,0:40:-0.00,-3.56,-28.51	0/0:3:3,0:26:-0.00,-2.06,-12.18	0/0:6:6,0:36:-0.00,-2.96,-21.98	0/0:3:3,0:26:-0.00,-2.06,-12.18	0/0:4:4,0:30:-0.00,-2.36,-15.45	./.	./.	0/0:10:10,0:40:-0.00,-4.16,-35.05	0/0:5:5,0:33:-0.00,-2.66,-18.71	0/0:6:6,0:36:-0.00,-2.96,-21.98	0/0:10:10,0:40:-0.00,-4.16,-35.05	0/0:11:11,0:40:-0.00,-4.46,-38.31	0/0:8:8,0:40:-0.00,-3.56,-28.51	./.	./.	./.	./.	./.	./.	./.	./.	./.	./.	./.	./.	./.	./.	./.	./.	./.	./.	./.	./.	./.	./.	0/0:4:4,0:30:-0.00,-2.36,-15.45	./.	./.	0/0:10:10,0:40:-0.00,-4.16,-35.05
20646	141	.	G	A	.	PASS	NS=155;AF=0.035	GT:DP:AD:GQ:GL	0/0:72:72,0:40:0.00,-23.65,-206.71	0/0:122:115,7:40:0.00,-18.73,-309.26	1/1:47:0,47:40:-132.26,-14.52,-0.00	0/0:122:122,0:40:0.00,-38.67,-349.14	0/0:126:126,0:40:0.00,-39.87,-360.53	0/0:91:91,0:40:0.00,-29.35,-260.84	0/0:105:105,0:40:0.00,-33.56,-300.72	0/0:67:67,0:40:-0.00,-22.14,-192.47	0/0:127:125,1:40:0.00,-37.02,-354.84	0/0:141:140,0:40:0.00,-44.07,-400.41	0/0:77:77,0:40:0.00,-25.15,-220.96	0/0:84:83,0:40:0.00,-26.95,-238.05	0/0:150:150,0:40:0.00,-47.08,-428.90	0/0:92:91,0:40:0.00,-29.35,-260.84	0/0:183:183,0:40:0.00,-56.99,-522.90	0/0:45:45,0:40:-0.00,-15.54,-129.80	0/0:89:89,0:40:-0.00,-28.75,-255.14	0/0:58:58,0:40:0.00,-19.44,-166.83	0/0:35:35,0:40:-0.00,-12.53,-101.32	0/0:92:91,0:40:0.00,-29.35,-260.84	0/0:50:50,0:40:-0.00,-17.04,-144.05	0/0:78:78,0:40:0.00,-25.45,-223.81	0/0:115:115,0:40:0.00,-36.56,-329.20	0/0:111:110,0:40:0.00,-35.06,-314.96	0/0:179:178,0:40:0.00,-55.49,-508.66	0/0:149:147,1:40:0.00,-43.63,-417.50	0/0:150:150,0:40:0.00,-47.08,-428.90	0/0:14:14,0:40:-0.00,-6.22,-41.50	0/0:46:46,0:40:-0.00,-15.84,-132.65	0/0:76:76,0:40:0.00,-24.85,-218.11	0/0:52:52,0:40:0.00,-17.64,-149.74	0/0:81:81,0:40:-0.00,-26.35,-232.35	0/0:93:93,0:40:-0.00,-29.96,-266.53	0/0:103:103,0:40:0.00,-32.96,-295.02	0/0:56:56,0:40:0.00,-18.84,-161.14	0/0:112:112,0:40:-0.00,-35.66,-320.65	0/0:131:131,0:40:0.00,-41.37,-374.78	0/0:73:73,0:40:0.00,-23.95,-209.56	0/0:72:72,0:40:0.00,-23.65,-206.71	0/0:116:116,0:40:0.00,-36.86,-332.05	0/0:70:70,0:40:0.00,-23.05,-201.02
1197526	142	.	A	C	.	PASS	NS=65;AF=0.046	GT:DP:AD:GQ:GL	./.	0/0:20:20,0:40:-0.00,-8.11,-63.56	./.	0/0:13:13,0:40:-0.00,-6.01,-41.75	0/0:19:19,0:40:-0.00,-7.81,-60.44	0/0:10:10,0:40:-0.00,-5.11,-32.40	0/0:30:30,0:40:-0.00,-11.12,-94.71	./.	./.	1/1:25:1,24:40:-70.42,-5.26,-0.00	0/0:19:19,0:40:-0.00,-7.81,-60.44	./.	0/0:29:29,0:40:-0.00,-10.82,-91.60	0/0:32:32,0:40:-0.00,-11.72,-100.95	0/0:29:29,0:40:-0.00,-10.82,-91.60	0/0:21:21,0:40:-0.00,-8.41,-66.67	./.	./.	./.	./.	./.	./.	./.	./.	./.	./.	./.	./.	./.	./.	./.	./.	./.	./.	./.	./.	./.	./.	./.	0/0:19:19,0:40:-0.00,-7.81,-60.44	0/0:21:21,0:40:-0.00,-8.41,-66.67
1190551	143	.	T	G	.	PASS	NS=122;AF=0.012	GT:DP:AD:GQ:GL	0/0:4:4,0:35:-0.00,-2.86,-14.94	./.	0/0:21:21,0:40:-0.00,-7.97,-68.22	0/0:17:17,0:40:-0.00,-6.77,-55.68	./.	./.	0/0:17:17,0:40:-0.00,-6.77,-55.68	0/0:21:21,0:40:-0.00,-7.97,-68.22	0/0:8:8,0:40:-0.00,-4.06,-27.47	0/0:31:31,0:40:-0.00,-10.98,-99.56	0/0:13:13,0:40:-0.00,-5.57,-43.14	0/0:16:16,0:40:-0.00,-6.47,-52.55	./.	0/0:14:14,0:40:-0.00,-5.87,-46.28	./.	0/0:14:14,0:40:-0.00,-5.87,-46.28	0/0:18:18,0:40:-0.00,-7.07,-58.81	0/0:14:14,0:40:-0.00,-5.87,-46.28	0/0:9:9,0:40:-0.00,-4.36,-30.61	0/0:11:11,0:40:-0.00,-4.97,-36.88	./.	0/0:10:10,0:40:-0.00,-4.67,-33.74	0/0:8:8,0:40:-0.00,-4.06,-27.47	./.	0/0:13:13,0:40:-0.00,-5.57,-43.14	0/0:18:17,1:40:-0.00,-3.94,-52.55	0/1:10:8,2:21:-1.61,-0.01,-22.82	./.	0/0:9:9,0:40:-0.00,-4.36,-30.61	0/0:6:6,0:40:-0.00,-3.46,-21.21	./.	0/0:8:8,0:40:-0.00,-4.06,-27.47	./.	0/0:16:16,0:40:-0.00,-6.47,-52.55	0/0:10:10,0:40:-0.00,-4.67,-33.74	0/0:12:12,0:40:-0.00,-5.27,-40.01	0/0:10:10,0:40:-0.00,-4.67,-33.74	./.	0/0:9:9,0:40:-0.00,-4.36,-30.61	0/0:13:13,0:40:-0.00,-5.57,-43.14	0/0:19:19,0:40:-0.00,-7.37,-61.95
56205	144	.	A	C	.	PASS	NS=148;AF=0.105	GT:DP:AD:GQ:GL	0/0:24:24,0:40:-0.00,-8.68,-96.72	./.	1/1:29:1,28:40:-106.27,-5.01,-0.00	0/0:20:20,0:40:-0.00,-7.47,-80.80	0/0:21:21,0:40:-0.00,-7.77,-84.78	0/0:10:10,0:40:-0.00,-4.46,-41.00	0/0:30:30,0:40:-0.00,-10.48,-120.60	0/0:30:30,0:40:-0.00,-10.48,-120.60	0/0:40:40,0:40:-0.00,-13.49,-160.40	1/1:88:4,84:40:-317.22,-10.82,-0.00	0/0:10:10,0:40:-0.00,-4.46,-41.00	0/0:33:33,0:40:-0.00,-11.39,-132.54	0/0:18:18,0:40:-0.00,-6.87,-72.84	0/0:33:33,0:40:-0.00,-11.39,-132.54	0/0:23:23,0:40:-0.00,-8.38,-92.74	./.	0/0:28:28,0:40:-0.00,-9.88,-112.64	0/0:25:25,0:40:-0.00,-8.98,-100.70	1/1:32:0,32:40:-126.17,-9.89,-0.00	0/1:22:19,3:40:-3.86,-0.00,-68.74	./.	1/1:32:0,32:40:-126.17,-9.89,-0.00	0/0:35:35,0:40:-0.00,-11.99,-140.50	0/0:17:17,0:40:-0.00,-6.57,-68.86	1/1:58:0,58:40:-229.65,-17.71,0.00	0/1:50:5,45:40:-162.60,-0.00,-4.59	0/0:39:39,0:40:-0.00,-13.19,-156.42	./.	0/0:13:13,0:40:-0.00,-5.37,-52.94	./.	0/0:31:31,0:40:-0.00,-10.78,-124.58	1/1:8:0,8:33:-30.65,-2.67,-0.00	0/0:16:16,0:40:-0.00,-6.27,-64.88	0/0:28:28,0:40:-0.00,-9.88,-112.64	0/0:11:11,0:40:-0.00,-4.76,-44.98	0/0:15:15,0:40:-0.00,-5.97,-60.90	0/0:24:24,0:40:-0.00,-8.68,-96.72	0/0:16:16,0:40:-0.00,-6.27,-64.88	0/0:32:32,0:40:-0.00,-11.09,-128.56	0/0:36:36,0:40:-0.00,-12.29,-144.48	0/0:13:13,0:40:-0.00,-5.37,-52.94
48420	145	.	T	G	.	PASS	NS=71;AF=0.028	GT:DP:AD:GQ:GL	0/0:6:6,0:36:-0.00,-2.94,-19.98	0/0:10:10,0:40:-0.00,-4.14,-31.70	0/0:16:16,0:40:-0.00,-5.94,-49.30	0/0:8:8,0:40:-0.00,-3.54,-25.84	./.	0/0:6:6,0:36:-0.00,-2.94,-19.98	0/0:8:8,0:40:-0.00,-3.54,-25.84	./.	./.	0/0:18:18,0:40:-0.00,-6.54,-55.16	0/0:5:5,0:33:-0.00,-2.64,-17.04	0/0:8:8,0:40:-0.00,-3.54,-25.84	./.	./.	0/0:17:16,0:40:-0.00,-5.94,-49.30	0/0:3:3,0:26:-0.00,-2.04,-11.18	./.	0/0:20:20,0:40:-0.00,-7.15,-61.03	./.	0/0:16:16,0:40:-0.00,-5.94,-49.30	./.	./.	0/0:20:20,0:40:-0.00,-7.15,-61.03	0/0:8:8,0:40:-0.00,-3.54,-25.84	./.	0/0:18:18,0:40:-0.00,-6.54,-55.16	0/0:13:13,0:40:-0.00,-5.04,-40.50	./.	./.	0/0:5:5,0:33:-0.00,-2.64,-17.04	0/0:5:5,0:33:-0.00,-2.64,-17.04	0/0:7:7,0:39:-0.00,-3.24,-22.91	./.	0/0:10:10,0:40:-0.00,-4.14,-31.70	./.	0/0:14:14,0:40:-0.00,-5.34,-43.43	0/0:5:5,0:33:-0.00,-2.64,-17.04	./.	./.	./.	./.
48859	146	.	A	C	.	PASS	NS=125;AF=0.060	GT:DP:AD:GQ:GL	0/0:7:7,0:40:-0.00,-3.79,-35.70	0/0:16:16,0:40:-0.00,-6.50,-79.68	0/0:25:25,0:40:-0.00,-9.21,-123.66	0/0:13:13,0:40:-0.00,-5.60,-65.02	0/0:15:15,0:40:-0.00,-6.20,-74.79	0/0:14:14,0:40:-0.00,-5.90,-69.91	0/0:20:20,0:40:-0.00,-7.71,-99.23	0/0:6:6,0:40:-0.00,-3.49,-30.81	0/0:18:18,0:40:-0.00,-7.10,-89.45	0/0:27:26,1:40:-0.00,-4.93,-123.66	./.	0/0:19:19,0:40:-0.00,-7.41,-94.34	0/0:18:18,0:40:-0.00,-7.10,-89.45	0/0:13:13,0:40:-0.00,-5.60,-65.02	0/0:20:20,0:40:-0.00,-7.71,-99.23	./.	0/0:15:15,0:40:-0.00,-6.20,-74.79	./.	./.	./.	1/1:14:0,14:40:-66.93,-4.41,-0.00	1/1:10:0,10:39:-47.38,-3.21,-0.00	0/0:26:26,0:40:-0.00,-9.51,-128.55	0/0:35:35,0:40:-0.00,-12.22,-172.53	1/1:25:0,25:40:-120.69,-7.72,-0.00	./.	0/1:15:13,2:40:-3.57,-0.00,-58.82	./.	0/0:13:13,0:40:-0.00,-5.60,-65.02	0/0:16:16,0:40:-0.00,-6.50,-79.68	0/0:21:21,0:40:-0.00,-8.01,-104.12	./.	0/0:15:15,0:40:-0.00,-6.20,-74.79	0/0:15:15,0:40:-0.00,-6.20,-74.79	0/0:8:8,0:40:-0.00,-4.09,-40.58	0/0:10:10,0:40:-0.00,-4.70,-50.36	0/0:18:18,0:40:-0.00,-7.10,-89.45	0/0:9:9,0:40:-0.00,-4.40,-45.47	0/0:11:11,0:40:-0.00,-5.00,-55.25	0/0:14:14,0:40:-0.00,-5.90,-69.91	0/0:10:10,0:40:-0.00,-4.70,-50.36
4114868	147	.	A	C	.	PASS	NS=125;AF=0.016	GT:DP:AD:GQ:GL	0/1:7:5,2:40:-3.67,-0.00,-17.11	0/0:12:12,0:40:-0.00,-5.20,-46.55	./.	0/0:14:14,0:40:-0.00,-5.80,-53.91	0/0:14:14,0:40:-0.00,-5.80,-53.91	0/0:3:3,0:31:-0.00,-2.49,-13.44	0/0:14:14,0:40:-0.00,-5.80,-53.91	0/0:10:10,0:40:-0.00,-4.59,-39.20	0/0:29:29,0:40:-0.00,-10.31,-109.11	./.	./.	0/0:7:7,0:40:-0.00,-3.69,-28.16	0/0:15:15,0:40:-0.00,-6.10,-57.59	0/0:5:5,0:37:-0.00,-3.09,-20.80	0/0:5:5,0:37:-0.00,-3.09,-20.80	./.	0/0:6:6,0:40:-0.00,-3.39,-24.48	0/0:11:11,0:40:-0.00,-4.90,-42.88	./.	0/0:5:5,0:37:-0.00,-3.09,-20.80	./.	./.	0/0:24:24,0:40:-0.00,-8.81,-90.71	0/0:17:17,0:40:-0.00,-6.70,-64.95	./.	./.	0/0:21:21,0:40:-0.00,-7.91,-79.67	./.	0/0:9:9,0:40:-0.00,-4.29,-35.52	./.	0/0:11:11,0:40:-0.00,-4.90,-42.88	./.	0/0:22:22,0:40:-0.00,-8.21,-83.35	0/0:8:8,0:40:-0.00,-3.99,-31.84	0/0:7:7,0:40:-0.00,-3.69,-28.16	0/0:9:9,0:40:-0.00,-4.29,-35.52	0/0:12:12,0:40:-0.00,-5.20,-46.55	0/0:13:13,0:40:-0.00,-5.50,-50.23	0/0:24:24,0:40:-0.00,-8.81,-90.71	0/0:27:27,0:40:-0.00,-9.71,-101.75	0/0:11:11,0:40:-0.00,-4.90,-42.88
827	148	.	T	G	.	PASS	NS=49;AF=0.112	GT:DP:AD:GQ:GL	./.	./.	./.	./.	./.	./.	./.	./.	./.	./.	./.	./.	./.	./.	./.	./.	./.	0/0:19:19,0:40:-0.00,-7.32,-62.80	0/1:12:2,10:28:-27.38,-0.00,-2.18	0/0:12:12,0:40:-0.00,-5.22,-39.98	1/1:10:0,10:40:-31.72,-3.75,-0.00	1/1:8:0,8:38:-25.20,-3.14,-0.00	./.	./.	./.	./.	./.	./.	./.	./.	./.	./.	./.	./.	./.	./.	./.	0/0:8:8,0:40:-0.00,-4.02,-26.95	0/0:12:12,0:40:-0.00,-5.22,-39.98	0/0:18:18,0:40:-0.00,-7.02,-59.54	0/0:12:12,0:40:-0.00,-5.22,-39.98
31943	149	.	C	A	.	PASS	NS=51;AF=0.020	GT:DP:AD:GQ:GL	0/0:10:10,0:40:-0.00,-4.42,-45.30	./.	0/0:13:13,0:40:-0.00,-5.33,-58.18	0/0:6:6,0:39:-0.00,-3.22,-28.14	0/0:22:22,0:40:-0.00,-8.03,-96.79	./.	./.	0/0:4:4,0:32:-0.00,-2.62,-19.56	./.	./.	./.	./.	./.	./.	./.	./.	./.	./.	./.	./.	./.	./.	./.	./.	./.	./.	./.	./.	./.	./.	0/0:7:7,0:40:-0.00,-3.52,-32.43	./.	0/0:8:8,0:40:-0.00,-3.82,-36.72	./.	0/0:7:7,0:40:-0.00,-3.52,-32.43	0/0:8:8,0:40:-0.00,-3.82,-36.72	0/0:5:5,0:36:-0.00,-2.92,-23.85	./.	./.	./.	./.
15346	150	.	G	T	.	PASS	NS=154;AF=0.042	GT:DP:AD:GQ:GL	0/0:28:27,1:40:-0.00,-6.89,-94.38	1/1:67:2,65:40:-223.36,-13.50,-0.00	0/0:47:45,2:40:-0.00,-9.03,-155.07	0/0:55:54,1:40:-0.00,-15.01,-190.77	0/0:102:102,0:40:-0.00,-32.72,-365.70	0/0:60:59,0:40:0.00,-19.78,-212.19	0/0:65:65,0:40:0.00,-21.59,-233.61	0/0:33:32,1:40:-0.00,-8.39,-112.23	0/0:70:68,2:40:0.00,-15.95,-237.18	0/0:124:124,0:40:0.00,-39.34,-444.25	0/0:41:41,0:40:-0.00,-14.37,-147.93	0/0:26:25,1:40:-0.00,-6.28,-87.23	0/0:41:38,3:40:-0.00,-3.66,-126.51	0/0:83:81,2:40:0.00,-19.87,-283.59	0/0:80:80,0:40:-0.00,-26.10,-287.16	0/0:36:36,0:40:-0.00,-12.86,-130.08	0/0:78:77,1:40:0.00,-21.93,-272.88	0/0:44:44,0:40:-0.00,-15.27,-158.64	0/0:60:60,0:40:0.00,-20.09,-215.76	0/0:22:22,0:40:-0.00,-8.65,-80.09	0/0:40:40,0:40:-0.00,-14.07,-144.36	0/0:48:48,0:40:-0.00,-16.47,-172.92	0/1:80:8,72:40:-230.94,-0.00,-4.01	0/0:45:43,2:40:-0.00,-8.43,-147.93	0/0:77:75,2:40:0.00,-18.06,-262.17	0/0:116:115,1:40:0.00,-33.37,-408.54	1/1:75:4,71:40:-237.65,-8.77,-0.00	0/0:14:14,0:40:-0.00,-6.24,-51.53	0/0:60:60,0:40:0.00,-20.09,-215.76	0/0:8:8,0:40:-0.00,-4.44,-30.11	0/0:48:48,0:40:-0.00,-16.47,-172.92	0/0:33:33,0:40:-0.00,-11.96,-119.37	1/1:73:4,69:40:-230.50,-8.16,-0.00	0/0:44:44,0:40:-0.00,-15.27,-158.64	0/0:32:32,0:40:-0.00,-11.66,-115.80	0/0:35:34,1:40:-0.00,-8.99,-119.37	0/0:41:40,1:40:-0.00,-10.80,-140.79	0/0:58:58,0:40:-0.00,-19.48,-208.62	0/0:99:99,0:40:-0.00,-31.82,-354.99	0/0:63:63,0:40:0.00,-20.99,-226.47	0/0:62:61,1:40:0.00,-17.12,-215.76
3836	151	.	T	A	.	PASS	NS=111;AF=0.014	GT:DP:AD:GQ:GL	0/0:20:20,0:40:-0.00,-7.47,-74.06	0/0:4:4,0:33:-0.00,-2.66,-16.73	0/0:44:43,1:40:-0.00,-11.11,-152.88	0/0:27:27,0:40:-0.00,-9.58,-99.14	0/0:39:39,0:40:-0.00,-13.19,-142.13	0/0:48:48,0:40:-0.00,-15.90,-174.38	0/0:47:47,0:40:-0.00,-15.60,-170.80	0/0:20:20,0:40:-0.00,-7.47,-74.06	0/0:21:21,0:40:-0.00,-7.77,-77.64	0/0:20:20,0:40:-0.00,-7.47,-74.06	0/0:31:30,1:40:-0.00,-7.20,-106.30	./.	0/0:3:3,0:30:-0.00,-2.36,-13.15	0/0:43:43,0:40:-0.00,-14.39,-156.47	0/0:16:16,0:40:-0.00,-6.27,-59.73	./.	0/0:29:28,1:40:-0.00,-6.60,-99.14	0/0:33:33,0:40:-0.00,-11.39,-120.64	0/0:5:5,0:36:-0.00,-2.96,-20.31	./.	0/0:8:8,0:40:-0.00,-3.86,-31.06	0/0:1:1,0:23:-0.01,-1.76,-5.99	0/0:37:37,0:40:-0.00,-12.59,-134.97	./.	0/0:28:28,0:40:-0.00,-9.88,-102.72	./.	0/0:27:27,0:40:-0.00,-9.58,-99.14	0/0:16:16,0:40:-0.00,-6.27,-59.73	0/0:22:22,0:40:-0.00,-8.08,-81.22	./.	0/0:55:55,0:40:0.00,-18.01,-199.46	0/0:5:5,0:36:-0.00,-2.96,-20.31	0/0:5:5,0:36:-0.00,-2.96,-20.31	./.	0/0:7:7,0:40:-0.00,-3.56,-27.48	./.	0/0:53:53,0:40:0.00,-17.40,-192.30	./.	./.	0/0:15:15,0:40:-0.00,-5.97,-56.14	0/0:21:21,0:40:-0.00,-7.77,-77.64
4	152	.	T	C	.	PASS	NS=63;AF=0.016	GT:DP:AD:GQ:GL	./.	0/0:8:8,0:40:-0.00,-4.76,-25.20	0/0:7:7,0:40:-0.00,-4.46,-22.29	./.	./.	0/0:9:9,0:40:-0.00,-5.06,-28.11	0/0:37:37,0:40:-0.00,-13.48,-109.57	0/0:5:5,0:40:-0.00,-3.86,-16.47	0/0:9:9,0:40:-0.00,-5.06,-28.11	0/0:18:18,0:40:-0.00,-7.77,-54.29	0/0:12:12,0:40:-0.00,-5.96,-36.84	./.	0/0:5:5,0:40:-0.00,-3.86,-16.47	0/0:12:12,0:40:-0.00,-5.96,-36.84	0/0:26:26,0:40:-0.00,-10.17,-77.57	./.	./.	./.	./.	./.	./.	./.	./.	./.	./.	./.	./.	./.	./.	1/1:21:0,21:40:-59.16,-6.74,-0.00	0/0:15:15,0:40:-0.00,-6.87,-45.57	./.	0/0:16:16,0:40:-0.00,-7.17,-48.47	./.	./.	0/0:7:7,0:40:-0.00,-4.46,-22.29	0/0:12:12,0:40:-0.00,-5.96,-36.84	./.	./.	./.	./.
3164	153	.	T	G	.	PASS	NS=124;AF=0.250	GT:DP:AD:GQ:GL	./.	1/1:28:0,28:40:-106.92,-9.25,-0.00	./.	0/0:19:19,0:40:-0.00,-6.87,-73.10	0/0:11:11,0:40:-0.00,-4.46,-42.46	0/0:16:16,0:40:-0.00,-5.97,-61.61	0/0:13:13,0:40:-0.00,-5.07,-50.12	0/0:17:17,0:40:-0.00,-6.27,-65.44	0/0:20:20,0:40:-0.00,-7.17,-76.93	1/1:16:0,16:40:-60.96,-5.64,-0.00	./.	0/0:10:10,0:40:-0.00,-4.16,-38.63	./.	1/1:27:0,27:40:-103.09,-8.95,-0.00	1/1:35:0,35:40:-133.73,-11.36,-0.00	0/0:23:22,0:40:-0.00,-7.78,-84.59	0/0:8:8,0:40:-0.00,-3.56,-30.97	0/1:16:14,2:22:-1.70,-0.01,-47.99	1/1:9:0,9:40:-34.14,-3.53,-0.00	0/0:14:13,1:21:-0.01,-1.55,-46.30	1/1:10:0,10:40:-37.97,-3.84,-0.00	1/1:17:0,17:40:-64.79,-5.94,-0.00	./.	0/0:26:26,0:40:-0.00,-8.98,-99.91	1/1:24:1,23:40:-83.94,-4.22,-0.00	1/1:29:0,29:40:-110.75,-9.55,-0.00	./.	./.	0/0:15:15,0:40:-0.00,-5.67,-57.78	1/1:14:0,14:40:-53.30,-5.04,-0.00	0/0:13:13,0:40:-0.00,-5.07,-50.12	./.	1/1:11:0,11:40:-41.80,-4.14,-0.00	0/0:14:14,0:40:-0.00,-5.37,-53.95	0/0:10:10,0:40:-0.00,-4.16,-38.63	./.	0/0:16:16,0:40:-0.00,-5.97,-61.61	0/0:7:7,0:39:-0.00,-3.26,-27.14	0/0:10:10,0:40:-0.00,-4.16,-38.63	0/0:16:16,0:40:-0.00,-5.97,-61.61	./.
5828	154	.	A	C	.	PASS	NS=138;AF=0.022	GT:DP:AD:GQ:GL	0/0:15:15,0:40:-0.00,-6.02,-41.40	0/0:10:10,0:40:-0.00,-4.52,-28.30	0/0:19:19,0:40:-0.00,-7.22,-51.88	1/1:7:0,7:20:-16.26,-1.53,-0.01	0/0:61:61,0:40:0.00,-19.82,-161.93	0/0:23:23,0:40:-0.00,-8.42,-62.36	0/0:31:31,0:40:-0.00,-10.82,-83.32	0/0:15:15,0:40:-0.00,-6.02,-41.40	0/0:46:46,0:40:-0.00,-15.32,-122.63	0/0:79:77,0:40:0.00,-24.62,-203.85	0/0:39:39,0:40:-0.00,-13.22,-104.28	0/0:26:26,0:40:-0.00,-9.32,-70.22	0/0:13:13,0:40:-0.00,-5.42,-36.16	0/0:25:25,0:40:-0.00,-9.02,-67.60	0/0:45:45,0:40:-0.00,-15.02,-120.01	./.	0/0:19:19,0:40:-0.00,-7.22,-51.88	0/0:66:66,0:40:0.00,-21.32,-175.03	0/0:39:39,0:40:-0.00,-13.22,-104.28	0/0:28:27,0:40:-0.00,-9.62,-72.84	0/0:26:26,0:40:-0.00,-9.32,-70.22	0/0:9:9,0:40:-0.00,-4.22,-25.68	0/0:40:40,0:40:-0.00,-13.52,-106.90	./.	0/0:63:63,0:40:0.00,-20.42,-167.17	0/0:53:53,0:40:0.00,-17.42,-140.97	./.	./.	0/0:48:46,1:40:-0.00,-13.00,-120.01	0/0:15:15,0:40:-0.00,-6.02,-41.40	0/0:5:5,0:37:-0.00,-3.02,-15.20	0/0:10:10,0:40:-0.00,-4.52,-28.30	0/0:19:18,0:40:-0.00,-6.92,-49.26	0/0:12:12,0:40:-0.00,-5.12,-33.54	./.	0/0:23:23,0:40:-0.00,-8.42,-62.36	./.	0/0:53:53,0:40:0.00,-17.42,-140.97	0/0:48:48,0:40:-0.00,-15.92,-127.87	0/0:28:28,0:40:-0.00,-9.92,-75.46	0/0:30:30,0:40:-0.00,-10.52,-80.70
1514	155	.	C	G	.	PASS	NS=53;AF=0.019	GT:DP:AD:GQ:GL	./.	./.	./.	./.	./.	./.	./.	./.	0/0:2:2,0:36:-0.00,-2.93,-8.17	0/0:1:1,0:32:-0.00,-2.63,-5.05	./.	./.	0/0:2:2,0:36:-0.00,-2.93,-8.17	0/0:1:1,0:32:-0.00,-2.63,-5.05	1/1:27:2,25:29:-69.89,-2.27,-0.00	0/0:10:10,0:40:-0.00,-5.33,-33.16	./.	./.	./.	./.	./.	./.	./.	./.	./.	./.	./.	./.	0/0:4:4,0:40:-0.00,-3.53,-14.42	0/0:1:1,0:32:-0.00,-2.63,-5.05	./.	0/0:4:4,0:40:-0.00,-3.53,-14.42	./.	./.	0/0:2:2,0:36:-0.00,-2.93,-8.17	0/0:3:3,0:39:-0.00,-3.23,-11.30	0/0:1:1,0:32:-0.00,-2.63,-5.05	./.	./.	./.	./.
46562	156	.	A	T	.	PASS	NS=124;AF=0.097	GT:DP:AD:GQ:GL	0/0:3:3,0:39:-0.00,-3.25,-10.57	1/1:3:0,3:28:-8.47,-2.20,-0.00	0/0:7:7,0:40:-0.00,-4.46,-23.27	0/0:8:8,0:40:-0.00,-4.76,-26.44	0/0:12:12,0:40:-0.00,-5.96,-39.14	0/0:5:5,0:40:-0.00,-3.86,-16.92	./.	./.	0/0:9:9,0:40:-0.00,-5.06,-29.62	0/0:27:24,3:14:-0.05,-1.00,-67.75	1/1:1:0,1:21:-2.14,-1.61,-0.01	1/1:1:0,1:21:-2.14,-1.61,-0.01	./.	./.	1/1:3:0,3:28:-8.47,-2.20,-0.00	./.	./.	0/0:22:22,0:40:-0.00,-8.97,-70.87	0/0:14:14,0:40:-0.00,-6.56,-45.48	0/0:16:16,0:40:-0.00,-7.16,-51.83	0/0:10:10,0:40:-0.00,-5.36,-32.79	0/0:14:14,0:40:-0.00,-6.56,-45.48	0/0:9:9,0:40:-0.00,-5.06,-29.62	0/0:12:12,0:40:-0.00,-5.96,-39.14	0/0:21:21,0:40:-0.00,-8.67,-67.70	0/0:15:15,0:40:-0.00,-6.86,-48.66	0/0:10:10,0:40:-0.00,-5.36,-32.79	./.	0/0:4:4,0:40:-0.00,-3.56,-13.75	1/1:1:0,1:21:-2.14,-1.61,-0.01	0/0:1:1,0:33:-0.00,-2.65,-4.23	0/0:8:8,0:40:-0.00,-4.76,-26.44	0/0:7:7,0:40:-0.00,-4.46,-23.27	0/0:5:5,0:40:-0.00,-3.86,-16.92	./.	1/1:2:0,2:25:-5.30,-1.91,-0.01	0/0:9:9,0:40:-0.00,-5.06,-29.62	0/0:16:16,0:40:-0.00,-7.16,-51.83	0/0:18:18,0:40:-0.00,-7.77,-58.18	0/0:17:17,0:40:-0.00,-7.47,-55.00	0/0:14:14,0:40:-0.00,-6.56,-45.48
8321	157	.	G	T	.	PASS	NS=148;AF=0.010	GT:DP:AD:GQ:GL	0/0:48:48,0:40:-0.00,-15.75,-170.54	0/0:58:58,0:40:0.00,-18.76,-205.57	0/0:47:47,0:40:-0.00,-15.45,-167.04	0/0:41:41,0:40:-0.00,-13.64,-146.02	0/0:51:49,2:40:-0.00,-9.65,-167.04	0/0:61:61,0:40:-0.00,-19.66,-216.08	0/0:39:39,0:40:-0.00,-13.04,-139.01	0/0:23:23,0:40:-0.00,-8.23,-82.96	0/0:61:60,1:40:0.00,-16.16,-209.07	./.	0/0:42:42,0:40:-0.00,-13.95,-149.52	0/0:39:38,1:40:-0.00,-9.54,-132.01	0/0:42:42,0:40:-0.00,-13.95,-149.52	0/0:25:25,0:40:-0.00,-8.83,-89.97	0/0:59:58,1:40:0.00,-15.56,-202.07	0/0:19:19,0:40:-0.00,-7.03,-68.95	0/0:31:31,0:40:-0.00,-10.64,-110.99	0/0:70:70,0:40:0.00,-22.37,-247.61	0/0:42:42,0:40:-0.00,-13.95,-149.52	0/0:31:31,0:40:-0.00,-10.64,-110.99	0/0:29:29,0:40:-0.00,-10.03,-103.98	0/0:16:16,0:40:-0.00,-6.12,-58.44	0/0:74:74,0:40:-0.00,-23.57,-261.62	0/0:55:55,0:40:0.00,-17.86,-195.06	0/0:84:83,1:40:0.00,-23.08,-289.64	0/0:43:43,0:40:-0.00,-14.25,-153.02	0/0:52:51,1:40:-0.00,-13.45,-177.55	./.	0/0:27:27,0:40:-0.00,-9.43,-96.97	0/0:28:28,0:40:-0.00,-9.73,-100.48	0/0:26:26,0:40:-0.00,-9.13,-93.47	0/0:41:41,0:40:-0.00,-13.64,-146.02	0/0:22:22,0:40:-0.00,-7.93,-79.46	0/0:72:72,0:40:0.00,-22.97,-254.61	0/0:13:12,1:23:-0.01,-1.73,-40.93	0/0:47:47,0:40:-0.00,-15.45,-167.04	0/0:66:66,0:40:0.00,-21.17,-233.60	0/0:26:25,1:40:-0.00,-5.63,-86.47	0/0:9:9,0:40:-0.00,-4.02,-33.92	0/0:70:70,0:40:0.00,-22.37,-247.61	0/0:31:31,0:40:-0.00,-10.64,-110.99
7432	158	.	C	A	.	PASS	NS=43;AF=0.023	GT:DP:AD:GQ:GL	0/0:1:1,0:30:-0.00,-2.43,-6.17	0/0:3:3,0:37:-0.00,-3.03,-14.66	0/0:8:8,0:40:-0.00,-4.53,-35.89	0/0:7:7,0:40:-0.00,-4.23,-31.64	./.	0/0:1:1,0:30:-0.00,-2.43,-6.17	./.	0/0:15:15,0:40:-0.00,-6.64,-65.60	./.	./.	./.	0/0:6:6,0:40:-0.00,-3.93,-27.40	0/0:8:8,0:40:-0.00,-4.53,-35.89	./.	0/0:8:8,0:40:-0.00,-4.53,-35.89	0/0:18:18,0:40:-0.00,-7.54,-78.34	0/0:21:21,0:40:-0.00,-8.44,-91.07	./.	./.	./.	./.	./.	./.	./.	./.	./.	./.	./.	./.	./.	./.	./.	./.	./.	./.	./.	./.	./.	./.	0/0:16:16,0:40:-0.00,-6.94,-69.85	0/0:8:8,0:40:-0.00,-4.53,-35.89
21304	159	.	T	A	.	PASS	NS=81;AF=0.012	GT:DP:AD:GQ:GL	0/0:13:13,0:40:-0.00,-5.25,-43.22	./.	0/0:10:10,0:40:-0.00,-4.35,-33.80	./.	0/0:25:25,0:40:-0.00,-8.86,-80.91	0/0:12:12,0:40:-0.00,-4.95,-40.08	0/0:23:23,0:40:-0.00,-8.26,-74.63	./.	0/0:3:3,0:28:-0.00,-2.25,-11.82	0/0:19:19,0:40:-0.00,-7.05,-62.06	0/0:8:8,0:40:-0.00,-3.75,-27.52	0/0:13:13,0:40:-0.00,-5.25,-43.22	./.	./.	0/0:2:2,0:25:-0.00,-1.95,-8.68	./.	0/0:21:20,0:40:-0.00,-7.36,-65.20	./.	0/0:5:5,0:35:-0.00,-2.85,-18.10	0/0:11:11,0:40:-0.00,-4.65,-36.94	0/0:1:1,0:22:-0.01,-1.65,-5.54	0/0:19:19,0:40:-0.00,-7.05,-62.06	0/0:9:9,0:40:-0.00,-4.05,-30.66	./.	0/0:31:31,0:40:-0.00,-10.66,-99.75	0/0:1:1,0:22:-0.01,-1.65,-5.54	./.	./.	./.	./.	./.	./.	./.	./.	./.	./.	./.	0/0:3:3,0:28:-0.00,-2.25,-11.82	0/0:19:19,0:40:-0.00,-7.05,-62.06	0/0:2:2,0:25:-0.00,-1.95,-8.68	0/0:10:10,0:40:-0.00,-4.35,-33.80
30416	160	.	T	C	.	PASS	NS=70;AF=0.021	GT:DP:AD:GQ:GL	./.	0/0:23:23,0:40:-0.00,-8.74,-74.45	./.	0/0:15:15,0:40:-0.00,-6.33,-49.22	0/0:28:27,0:40:-0.00,-9.94,-87.06	0/0:20:20,0:40:-0.00,-7.84,-64.99	./.	0/0:39:39,0:40:-0.00,-13.55,-124.90	./.	./.	./.	./.	./.	./.	./.	./.	./.	0/0:8:8,0:40:-0.00,-4.23,-27.15	0/0:10:10,0:40:-0.00,-4.83,-33.46	0/0:5:5,0:40:-0.00,-3.33,-17.69	0/0:11:11,0:40:-0.00,-5.13,-36.61	0/0:10:10,0:40:-0.00,-4.83,-33.46	0/0:13:13,0:40:-0.00,-5.73,-42.92	0/0:20:20,0:40:-0.00,-7.84,-64.99	0/0:25:25,0:40:-0.00,-9.34,-80.75	./.	0/0:14:14,0:40:-0.00,-6.03,-46.07	0/0:6:6,0:40:-0.00,-3.63,-20.84	0/0:18:18,0:40:-0.00,-7.24,-58.68	1/1:31:0,31:40:-95.82,-9.22,-0.00	0/0:12:12,0:40:-0.00,-5.43,-39.76	0/0:25:25,0:40:-0.00,-9.34,-80.75	0/1:15:12,3:38:-3.12,-0.00,-33.43	0/0:28:28,0:40:-0.00,-10.24,-90.21	0/0:25:25,0:40:-0.00,-9.34,-80.75	0/0:15:15,0:40:-0.00,-6.33,-49.22	./.	0/0:28:28,0:40:-0.00,-10.24,-90.21	0/0:14:14,0:40:-0.00,-6.03,-46.07	0/0:15:15,0:40:-0.00,-6.33,-49.22	0/0:18:18,0:40:-0.00,-7.24,-58.68
18355	161	.	C	G	.	PASS	NS=107;AF=0.014	GT:DP:AD:GQ:GL	0/0:21:21,0:40:-0.00,-7.65,-38.92	0/0:10:10,0:40:-0.00,-4.43,-19.63	0/0:7:6,0:39:-0.00,-3.25,-12.62	0/0:3:3,0:30:-0.00,-2.37,-7.36	./.	0/0:1:1,0:23:-0.01,-1.79,-3.86	0/0:6:6,0:39:-0.00,-3.25,-12.62	./.	0/0:2:2,0:27:-0.00,-2.08,-5.61	0/0:14:13,0:40:-0.00,-5.31,-24.89	./.	./.	0/0:12:12,0:40:-0.00,-5.01,-23.14	0/0:2:2,0:27:-0.00,-2.08,-5.61	./.	0/0:19:19,0:40:-0.00,-7.07,-35.41	0/0:1:1,0:23:-0.01,-1.79,-3.86	./.	0/0:5:5,0:36:-0.00,-2.96,-10.86	0/0:7:7,0:40:-0.00,-3.55,-14.37	0/0:22:22,0:40:-0.00,-7.95,-40.67	0/0:1:1,0:23:-0.01,-1.79,-3.86	0/0:2:2,0:27:-0.00,-2.08,-5.61	./.	0/0:22:21,0:40:-0.00,-7.65,-38.92	0/0:1:.:20:-0.02,-1.51,-2.11	./.	./.	0/0:3:3,0:30:-0.00,-2.37,-7.36	0/0:11:11,0:40:-0.00,-4.72,-21.38	0/0:13:13,0:40:-0.00,-5.31,-24.89	0/0:2:2,0:27:-0.00,-2.08,-5.61	0/0:2:2,0:27:-0.00,-2.08,-5.61	./.	0/0:16:16,0:40:-0.00,-6.19,-30.15	0/0:13:13,0:40:-0.00,-5.31,-24.89	0/0:13:13,0:40:-0.00,-5.31,-24.89	0/0:1:1,0:23:-0.01,-1.79,-3.86	./.	0/0:12:12,0:40:-0.00,-5.01,-23.14	0/0:21:20,0:40:-0.00,-7.36,-37.17
18582	162	.	A	C	.	PASS	NS=109;AF=0.174	GT:DP:AD:GQ:GL	0/0:15:15,0:40:-0.00,-4.89,-25.59	0/0:20:19,1:40:-0.00,-4.68,-30.57	0/0:9:9,0:38:-0.00,-3.14,-15.62	0/1:32:24,8:40:-3.44,-0.00,-30.69	./.	0/0:23:23,0:40:-0.00,-7.22,-38.87	0/0:23:21,2:40:-0.00,-3.90,-32.23	0/0:3:3,0:19:-0.02,-1.40,-5.68	0/0:32:27,5:21:-0.01,-1.55,-37.22	./.	0/0:12:12,0:40:-0.00,-4.01,-20.60	0/0:22:22,0:40:-0.00,-6.93,-37.21	0/1:29:21,8:40:-4.32,-0.00,-26.58	./.	1/1:31:0,31:40:-50.81,-8.88,-0.00	0/0:14:14,0:40:-0.00,-4.60,-23.93	0/0:22:22,0:40:-0.00,-6.93,-37.21	0/0:19:17,2:34:-0.00,-2.73,-25.59	./.	0/1:29:20,9:40:-5.98,-0.00,-24.92	./.	./.	0/0:19:19,0:40:-0.00,-6.05,-32.23	0/0:27:27,0:40:-0.00,-8.39,-45.52	1/1:9:0,9:31:-14.27,-2.46,-0.00	1/1:28:2,26:40:-39.18,-4.68,-0.00	./.	0/1:8:3,5:34:-5.46,-0.00,-2.81	0/0:15:15,0:40:-0.00,-4.89,-25.59	0/0:6:6,0:29:-0.00,-2.26,-10.64	0/0:27:27,0:40:-0.00,-8.39,-45.52	./.	0/0:18:18,0:40:-0.00,-5.76,-30.57	0/0:19:19,0:40:-0.00,-6.05,-32.23	0/0:11:11,0:40:-0.00,-3.72,-18.94	0/0:12:12,0:40:-0.00,-4.01,-20.60	0/0:26:24,2:40:-0.00,-4.77,-37.21	0/0:12:12,0:40:-0.00,-4.01,-20.60	0/1:27:19,8:40:-4.90,-0.00,-23.84	0/1:18:13,5:32:-2.54,-0.00,-16.50	./.
79983	163	.	C	A	.	PASS	NS=117;AF=0.060	GT:DP:AD:GQ:GL	0/0:18:18,0:40:-0.00,-6.11,-43.38	0/0:28:28,0:40:-0.00,-9.10,-66.77	0/0:1:1,0:15:-0.04,-1.07,-3.66	0/0:5:5,0:28:-0.00,-2.23,-12.98	0/0:4:4,0:25:-0.01,-1.93,-10.64	1/1:21:0,21:40:-47.84,-5.73,-0.00	./.	0/0:12:12,0:40:-0.00,-4.32,-29.35	./.	./.	./.	./.	./.	./.	./.	./.	./.	0/0:35:35,0:40:-0.00,-11.19,-83.14	0/0:17:17,0:40:-0.00,-5.81,-41.04	./.	0/0:22:22,0:40:-0.00,-7.31,-52.74	0/0:4:4,0:25:-0.01,-1.93,-10.64	0/0:28:28,0:40:-0.00,-9.10,-66.77	0/0:40:39,1:40:-0.00,-10.35,-90.16	./.	./.	0/0:3:3,0:22:-0.01,-1.64,-8.31	0/0:4:4,0:25:-0.01,-1.93,-10.64	0/0:17:17,0:40:-0.00,-5.81,-41.04	0/1:34:22,12:40:-17.17,0.00,-41.84	0/1:25:11,14:40:-24.54,0.00,-18.80	./.	./.	0/0:23:23,0:40:-0.00,-7.61,-55.08	0/0:1:1,0:15:-0.04,-1.07,-3.66	./.	0/0:27:27,0:40:-0.00,-8.80,-64.43	0/0:12:12,0:40:-0.00,-4.32,-29.35	0/0:11:11,0:40:-0.00,-4.02,-27.01	0/0:5:5,0:28:-0.00,-2.23,-12.98	./.
1043	164	.	T	C	.	PASS	NS=97;AF=0.052	GT:DP:AD:GQ:GL	0/0:10:10,0:40:-0.00,-5.10,-23.27	0/0:13:13,0:40:-0.00,-6.00,-29.97	0/0:17:17,0:40:-0.00,-7.19,-38.90	0/0:11:11,0:40:-0.00,-5.40,-25.50	./.	0/0:18:18,0:40:-0.00,-7.49,-41.13	./.	0/0:11:11,0:40:-0.00,-5.40,-25.50	0/0:24:24,0:40:-0.00,-9.28,-54.52	./.	0/0:15:15,0:40:-0.00,-6.59,-34.43	0/0:7:7,0:40:-0.00,-4.20,-16.57	0/0:11:11,0:40:-0.00,-5.40,-25.50	0/0:6:5,0:40:-0.00,-3.61,-12.11	0/0:17:17,0:40:-0.00,-7.19,-38.90	./.	0/0:13:13,0:40:-0.00,-6.00,-29.97	0/0:13:13,0:40:-0.00,-6.00,-29.97	./.	0/0:8:8,0:40:-0.00,-4.50,-18.81	0/0:13:13,0:40:-0.00,-6.00,-29.97	0/0:22:22,0:40:-0.00,-8.68,-50.06	./.	0/0:19:19,0:40:-0.00,-7.79,-43.36	0/0:40:40,0:40:-0.00,-14.05,-90.24	./.	0/0:16:16,0:40:-0.00,-6.89,-36.66	./.	0/0:13:13,0:40:-0.00,-6.00,-29.97	./.	./.	./.	0/0:23:23,0:40:-0.00,-8.98,-52.29	0/0:11:11,0:40:-0.00,-5.40,-25.50	1/1:8:0,8:40:-16.91,-3.55,-0.00	0/0:16:16,0:40:-0.00,-6.89,-36.66	0/0:17:17,0:40:-0.00,-7.19,-38.90	0/0:13:13,0:40:-0.00,-6.00,-29.97	./.	./.	0/0:16:16,0:40:-0.00,-6.89,-36.66
37267	165	.	C	A	.	PASS	NS=132;AF=0.023	GT:DP:AD:GQ:GL	0/0:7:7,0:40:-0.00,-4.11,-23.26	0/0:4:4,0:39:-0.00,-3.21,-14.02	0/0:12:12,0:40:-0.00,-5.62,-38.65	0/0:11:10,0:40:-0.00,-5.02,-32.49	0/0:13:13,0:40:-0.00,-5.92,-41.73	./.	0/0:12:12,0:40:-0.00,-5.62,-38.65	0/0:4:4,0:39:-0.00,-3.21,-14.02	0/0:17:17,0:40:-0.00,-7.12,-54.05	0/0:10:10,0:40:-0.00,-5.02,-32.49	0/0:9:9,0:40:-0.00,-4.72,-29.42	0/0:9:9,0:40:-0.00,-4.72,-29.42	0/0:11:11,0:40:-0.00,-5.32,-35.57	0/0:8:8,0:40:-0.00,-4.42,-26.34	0/0:11:11,0:40:-0.00,-5.32,-35.57	./.	0/0:9:9,0:40:-0.00,-4.72,-29.42	0/0:23:23,0:40:-0.00,-8.93,-72.53	0/0:14:14,0:40:-0.00,-6.22,-44.81	0/0:19:19,0:40:-0.00,-7.72,-60.21	0/0:5:5,0:40:-0.00,-3.51,-17.10	0/0:18:18,0:40:-0.00,-7.42,-57.13	0/0:16:16,0:40:-0.00,-6.82,-50.97	0/0:17:17,0:40:-0.00,-7.12,-54.05	0/0:28:28,0:40:-0.00,-10.43,-87.92	0/0:14:13,1:38:-0.00,-3.14,-38.65	0/0:15:15,0:40:-0.00,-6.52,-47.89	./.	0/0:3:3,0:36:-0.00,-2.91,-10.94	./.	0/0:6:6,0:40:-0.00,-3.81,-20.18	0/0:7:7,0:40:-0.00,-4.11,-23.26	0/0:10:10,0:40:-0.00,-5.02,-32.49	0/0:3:3,0:36:-0.00,-2.91,-10.94	0/0:5:5,0:40:-0.00,-3.51,-17.10	0/0:8:8,0:40:-0.00,-4.42,-26.34	0/0:12:12,0:40:-0.00,-5.62,-38.65	0/0:15:15,0:40:-0.00,-6.52,-47.89	0/0:20:20,0:40:-0.00,-8.02,-63.29	0/0:20:20,0:40:-0.00,-8.02,-63.29	0/0:12:12,0:40:-0.00,-5.62,-38.65
97540	166	.	A	G	.	PASS	NS=80;AF=0.212	GT:DP:AD:GQ:GL	1/1:2:0,2:26:-2.84,-1.99,-0.01	0/0:1:1,0:30:-0.00,-2.39,-2.47	0/0:1:1,0:30:-0.00,-2.39,-2.47	./.	1/1:2:0,2:26:-2.84,-1.99,-0.01	0/0:1:1,0:30:-0.00,-2.39,-2.47	0/0:1:1,0:30:-0.00,-2.39,-2.47	./.	1/1:16:0,16:40:-27.56,-6.10,-0.00	./.	0/0:1:1,0:30:-0.00,-2.39,-2.47	1/1:2:0,2:26:-2.84,-1.99,-0.01	./.	0/0:1:1,0:30:-0.00,-2.39,-2.47	0/0:1:1,0:30:-0.00,-2.39,-2.47	./.	0/0:1:1,0:30:-0.00,-2.39,-2.47	./.	0/0:1:1,0:30:-0.00,-2.39,-2.47	./.	0/0:4:4,0:39:-0.00,-3.27,-7.76	./.	0/0:2:2,0:33:-0.00,-2.68,-4.23	./.	0/0:2:2,0:33:-0.00,-2.68,-4.23	./.	1/1:1:0,1:15:-1.11,-1.73,-0.04	./.	./.	./.	./.	./.	./.	./.	./.	./.	./.	./.	1/1:14:0,12:40:-20.50,-4.92,-0.00	0/0:1:1,0:30:-0.00,-2.39,-2.47	0/0:4:4,0:39:-0.00,-3.27,-7.76
2581	167	.	T	C	.	PASS	NS=93;AF=0.065	GT:DP:AD:GQ:GL	0/0:20:20,0:40:-0.00,-7.02,-45.72	0/0:22:22,0:40:-0.00,-7.62,-50.18	./.	./.	1/1:35:0,33:40:-72.55,-9.81,-0.00	./.	./.	0/0:37:37,0:40:-0.00,-12.10,-83.66	./.	./.	./.	./.	./.	./.	./.	./.	./.	0/0:103:101,0:40:0.00,-31.20,-226.48	0/0:103:102,0:40:0.00,-31.50,-228.71	0/0:158:158,0:40:0.00,-48.22,-353.67	0/0:58:58,0:40:0.00,-18.37,-130.52	0/0:142:141,0:40:0.00,-43.14,-315.74	./.	./.	0/0:26:26,0:40:-0.00,-8.81,-59.11	./.	0/0:38:38,0:40:-0.00,-12.40,-85.89	0/0:17:16,0:40:-0.00,-5.83,-36.79	0/0:21:21,0:40:-0.00,-7.32,-47.95	./.	./.	0/0:24:24,0:40:-0.00,-8.22,-54.65	0/0:53:52,0:40:-0.00,-16.58,-117.13	0/0:48:48,0:40:-0.00,-15.38,-108.20	0/0:17:17,0:40:-0.00,-6.13,-39.03	0/0:17:17,0:40:-0.00,-6.13,-39.03	0/0:23:23,0:40:-0.00,-7.92,-52.42	0/0:64:64,0:40:0.00,-20.16,-143.91	0/0:45:45,0:40:-0.00,-14.49,-101.51	0/0:24:24,0:40:-0.00,-8.22,-54.65	0/0:89:89,0:40:0.00,-27.62,-199.70
76103	168	.	G	A	.	PASS	NS=110;AF=0.059	GT:DP:AD:GQ:GL	0/0:3:3,0:30:-0.00,-2.43,-10.17	0/0:14:14,0:40:-0.00,-5.73,-41.55	0/0:4:4,0:34:-0.00,-2.73,-13.02	0/0:4:4,0:34:-0.00,-2.73,-13.02	0/0:3:3,0:30:-0.00,-2.43,-10.17	0/0:12:12,0:40:-0.00,-5.13,-35.84	./.	./.	./.	./.	./.	./.	./.	./.	./.	./.	./.	0/0:3:3,0:30:-0.00,-2.43,-10.17	1/1:17:0,17:40:-46.88,-5.02,-0.00	./.	1/1:22:0,21:40:-58.29,-6.22,-0.00	1/1:22:0,22:40:-61.14,-6.52,-0.00	./.	0/0:4:4,0:34:-0.00,-2.73,-13.02	0/1:33:7,26:40:-62.73,-0.00,-10.14	0/1:24:6,18:40:-42.61,-0.00,-9.99	0/0:19:19,0:40:-0.00,-7.23,-55.81	./.	0/0:5:5,0:37:-0.00,-3.03,-15.88	0/0:9:9,0:40:-0.00,-4.23,-27.29	0/0:6:6,0:40:-0.00,-3.33,-18.73	0/1:5:1,4:19:-8.40,-0.02,-1.45	./.	0/0:8:8,0:40:-0.00,-3.93,-24.43	./.	0/0:5:5,0:37:-0.00,-3.03,-15.88	0/0:5:5,0:37:-0.00,-3.03,-15.88	0/0:11:11,0:40:-0.00,-4.83,-32.99	0/0:7:7,0:40:-0.00,-3.63,-21.58	0/0:9:9,0:40:-0.00,-4.23,-27.29	0/0:7:7,0:40:-0.00,-3.63,-21.58
78414	169	.	T	A	.	PASS	NS=117;AF=0.017	GT:DP:AD:GQ:GL	0/0:2:2,0:30:-0.00,-2.42,-8.74	0/0:4:4,0:37:-0.00,-3.02,-15.38	0/0:12:12,0:40:-0.00,-5.42,-41.93	./.	0/0:13:13,0:40:-0.00,-5.72,-45.24	0/0:4:4,0:37:-0.00,-3.02,-15.38	0/0:2:2,0:30:-0.00,-2.42,-8.74	0/0:6:6,0:40:-0.00,-3.62,-22.01	0/0:20:20,0:40:-0.00,-7.83,-68.48	0/0:8:8,0:40:-0.00,-4.22,-28.65	0/0:9:9,0:40:-0.00,-4.52,-31.97	0/0:13:13,0:40:-0.00,-5.72,-45.24	0/0:14:14,0:40:-0.00,-6.03,-48.56	./.	0/0:14:14,0:40:-0.00,-6.03,-48.56	0/0:10:10,0:40:-0.00,-4.82,-35.29	0/0:5:5,0:40:-0.00,-3.32,-18.70	0/0:19:19,0:40:-0.00,-7.53,-65.16	0/0:6:6,0:40:-0.00,-3.62,-22.01	0/0:4:4,0:37:-0.00,-3.02,-15.38	./.	0/0:9:9,0:40:-0.00,-4.52,-31.97	0/0:13:13,0:40:-0.00,-5.72,-45.24	0/0:11:11,0:40:-0.00,-5.12,-38.61	0/0:7:7,0:40:-0.00,-3.92,-25.33	0/0:7:7,0:40:-0.00,-3.92,-25.33	0/0:7:7,0:40:-0.00,-3.92,-25.33	./.	0/0:16:16,0:40:-0.00,-6.63,-55.20	0/0:9:9,0:40:-0.00,-4.52,-31.97	0/0:15:15,0:40:-0.00,-6.33,-51.88	0/1:19:5,14:40:-38.93,-0.00,-11.17	0/0:3:3,0:33:-0.00,-2.72,-12.06	./.	0/0:12:12,0:40:-0.00,-5.42,-41.93	0/0:6:6,0:40:-0.00,-3.62,-22.01	0/0:4:4,0:37:-0.00,-3.02,-15.38	./.	0/0:15:15,0:40:-0.00,-6.33,-51.88	0/0:11:11,0:40:-0.00,-5.12,-38.61	0/0:12:12,0:40:-0.00,-5.42,-41.93
15507	170	.	C	G	.	PASS	NS=78;AF=0.462	GT:DP:AD:GQ:GL	0/0:3:3,0:34:-0.00,-2.81,-5.73	0/0:2:2,0:31:-0.00,-2.52,-3.79	./.	1/1:3:0,3:36:-5.95,-2.92,-0.00	./.	0/0:1:1,0:24:-0.01,-2.23,-1.85	./.	1/1:2:0,2:32:-4.00,-2.63,-0.00	0/0:2:2,0:31:-0.00,-2.52,-3.79	./.	0/0:1:1,0:24:-0.01,-2.23,-1.85	0/0:2:2,0:31:-0.00,-2.52,-3.79	1/1:1:0,1:26:-2.06,-2.33,-0.01	./.	0/0:2:2,0:31:-0.00,-2.52,-3.79	0/0:1:1,0:24:-0.01,-2.23,-1.85	./.	1/1:1:0,1:26:-2.06,-2.33,-0.01	1/1:1:0,1:26:-2.06,-2.33,-0.01	0/0:1:1,0:24:-0.01,-2.23,-1.85	./.	0/0:1:1,0:24:-0.01,-2.23,-1.85	0/0:1:1,0:24:-0.01,-2.23,-1.85	1/1:3:0,3:36:-5.95,-2.92,-0.00	./.	./.	./.	./.	0/0:2:2,0:31:-0.00,-2.52,-3.79	0/0:3:3,0:34:-0.00,-2.81,-5.73	./.	0/0:1:1,0:24:-0.01,-2.23,-1.85	./.	0/0:1:1,0:24:-0.01,-2.23,-1.85	1/1:1:0,1:26:-2.06,-2.33,-0.01	1/1:2:0,2:32:-4.00,-2.63,-0.00	./.	./.	./.	./.	./.
17914	171	.	C	T	.	PASS	NS=124;AF=0.052	GT:DP:AD:GQ:GL	0/0:7:6,0:33:-0.00,-2.68,-9.13	0/0:19:18,0:40:-0.00,-6.02,-24.49	./.	0/0:11:10,0:40:-0.00,-3.79,-14.25	0/0:11:11,0:40:-0.00,-4.07,-15.53	0/0:14:14,0:40:-0.00,-4.91,-19.37	0/0:23:21,0:40:-0.00,-6.86,-28.33	0/0:7:7,0:36:-0.00,-2.96,-10.41	0/0:24:21,3:40:-0.00,-3.86,-24.49	0/0:28:28,0:40:-0.00,-8.81,-37.28	./.	0/0:17:17,0:40:-0.00,-5.75,-23.21	0/0:23:23,0:40:-0.00,-7.42,-30.88	./.	./.	./.	0/0:13:13,0:40:-0.00,-4.63,-18.09	0/0:24:21,0:40:-0.00,-6.86,-28.33	0/0:12:12,0:40:-0.00,-4.35,-16.81	0/0:18:14,4:13:-0.05,-0.96,-14.30	0/0:14:14,0:40:-0.00,-4.91,-19.37	0/0:15:15,0:40:-0.00,-5.19,-20.65	0/0:29:25,4:40:-0.00,-3.97,-28.33	0/0:13:13,0:40:-0.00,-4.63,-18.09	0/0:26:24,0:40:-0.00,-7.70,-32.16	0/0:10:10,0:40:-0.00,-3.79,-14.25	./.	./.	./.	0/0:16:16,0:40:-0.00,-5.47,-21.93	0/0:15:15,0:40:-0.00,-5.19,-20.65	0/0:1:1,0:18:-0.02,-1.31,-2.76	0/0:8:8,0:39:-0.00,-3.24,-11.69	0/0:7:7,0:36:-0.00,-2.96,-10.41	0/0:9:8,1:28:-0.00,-2.24,-10.41	0/0:14:14,0:40:-0.00,-4.91,-19.37	0/0:13:13,0:40:-0.00,-4.63,-18.09	0/0:14:13,1:40:-0.00,-3.63,-16.81	0/0:20:20,0:40:-0.00,-6.58,-27.05	0/0:16:16,0:40:-0.00,-5.47,-21.93	0/0:8:8,0:39:-0.00,-3.24,-11.69
45161	172	.	C	A	.	PASS	NS=84;AF=0.012	GT:DP:AD:GQ:GL	0/0:2:2,0:26:-0.00,-2.03,-11.49	./.	0/0:3:3,0:29:-0.00,-2.33,-16.03	./.	0/0:8:8,0:40:-0.00,-3.83,-38.75	0/0:5:5,0:36:-0.00,-2.93,-25.12	0/0:2:2,0:26:-0.00,-2.03,-11.49	0/0:13:13,0:40:-0.00,-5.34,-61.47	0/0:23:23,0:40:-0.00,-8.35,-106.91	0/0:8:8,0:40:-0.00,-3.83,-38.75	0/0:7:7,0:40:-0.00,-3.53,-34.20	0/0:11:11,0:40:-0.00,-4.73,-52.38	0/0:7:7,0:40:-0.00,-3.53,-34.20	0/0:14:14,0:40:-0.00,-5.64,-66.01	0/0:23:23,0:40:-0.00,-8.35,-106.91	0/0:6:6,0:39:-0.00,-3.23,-29.66	0/0:2:2,0:26:-0.00,-2.03,-11.49	./.	./.	./.	./.	./.	./.	./.	./.	./.	./.	./.	0/0:10:10,0:40:-0.00,-4.43,-47.84	0/1:5:4,1:21:-1.63,-0.01,-17.65	0/1:7:1,6:40:-23.73,-0.00,-3.41	./.	0/0:9:9,0:40:-0.00,-4.13,-43.29	0/0:8:8,0:40:-0.00,-3.83,-38.75	0/0:3:3,0:29:-0.00,-2.33,-16.03	./.	0/0:11:11,0:40:-0.00,-4.73,-52.38	./.	./.	./.	./.
2195	173	.	A	C	.	PASS	NS=140;AF=0.079	GT:DP:AD:GQ:GL	0/0:9:9,0:40:-0.00,-3.41,-23.86	0/0:6:6,0:31:-0.00,-2.51,-16.53	0/0:12:12,0:40:-0.00,-4.30,-31.20	0/0:8:8,0:38:-0.00,-3.11,-21.42	0/0:19:19,0:40:-0.00,-6.40,-48.31	0/0:12:12,0:40:-0.00,-4.30,-31.20	0/0:17:17,0:40:-0.00,-5.80,-43.42	0/1:8:6,2:23:-1.79,-0.01,-13.43	./.	0/0:17:17,0:40:-0.00,-5.80,-43.42	0/0:17:17,0:40:-0.00,-5.80,-43.42	0/0:25:25,0:40:-0.00,-8.20,-62.98	0/0:17:17,0:40:-0.00,-5.80,-43.42	0/0:27:27,0:40:-0.00,-8.80,-67.87	0/0:35:35,0:40:-0.00,-11.19,-87.43	0/0:6:6,0:31:-0.00,-2.51,-16.53	0/0:15:14,1:34:-0.00,-2.76,-33.64	./.	0/0:3:3,0:21:-0.01,-1.62,-9.20	0/0:5:5,0:28:-0.00,-2.21,-14.08	0/0:13:13,0:40:-0.00,-4.60,-33.64	0/0:11:11,0:40:-0.00,-4.00,-28.75	0/0:20:20,0:40:-0.00,-6.70,-50.76	0/0:12:12,0:40:-0.00,-4.30,-31.20	0/1:28:16,12:40:-20.25,0.00,-31.88	0/0:19:19,0:40:-0.00,-6.40,-48.31	0/0:16:16,0:40:-0.00,-5.50,-40.98	./.	0/0:10:10,0:40:-0.00,-3.70,-26.31	0/0:6:6,0:31:-0.00,-2.51,-16.53	0/0:10:9,1:17:-0.02,-1.28,-21.44	0/0:5:5,0:28:-0.00,-2.21,-14.08	0/0:7:7,0:34:-0.00,-2.81,-18.97	./.	0/0:5:5,0:28:-0.00,-2.21,-14.08	./.	0/0:11:11,0:40:-0.00,-4.00,-28.75	0/0:6:6,0:31:-0.00,-2.51,-16.53	0/1:22:16,6:40:-7.37,-0.00,-33.68	0/0:24:24,0:40:-0.00,-7.90,-60.54	0/0:9:9,0:40:-0.00,-3.41,-23.86
14845	174	.	G	T	.	PASS	NS=90;AF=0.022	GT:DP:AD:GQ:GL	./.	./.	./.	./.	./.	./.	./.	./.	0/0:105:105,0:40:-0.00,-33.34,-374.74	0/0:82:80,2:40:0.00,-19.32,-278.81	0/0:39:38,1:40:-0.00,-9.93,-133.15	0/0:21:21,0:40:-0.00,-8.07,-76.31	0/0:69:69,0:40:0.00,-22.51,-246.84	./.	0/0:57:56,1:40:0.00,-15.35,-197.10	0/0:22:22,0:40:-0.00,-8.37,-79.86	0/0:22:22,0:40:-0.00,-8.37,-79.86	./.	./.	./.	./.	./.	./.	./.	./.	./.	./.	0/0:20:20,0:40:-0.00,-7.77,-72.75	./.	0/0:16:16,0:40:-0.00,-6.56,-58.54	0/0:16:16,0:40:-0.00,-6.56,-58.54	0/0:24:24,0:40:-0.00,-8.97,-86.96	./.	./.	0/0:12:12,0:40:-0.00,-5.36,-44.33	./.	./.	./.	0/0:51:50,1:40:-0.00,-13.54,-175.78	./.	0/0:26:26,0:40:-0.00,-9.57,-94.07
75465	175	.	A	G	.	PASS	NS=77;AF=0.013	GT:DP:AD:GQ:GL	0/0:4:4,0:33:-0.00,-2.66,-19.68	0/0:2:2,0:26:-0.00,-2.06,-11.04	0/0:9:9,0:40:-0.00,-4.16,-41.29	0/0:1:1,0:23:-0.01,-1.76,-6.73	0/0:21:21,0:40:-0.00,-7.78,-93.15	0/0:3:3,0:30:-0.00,-2.36,-15.36	0/0:4:4,0:33:-0.00,-2.66,-19.68	0/0:8:8,0:40:-0.00,-3.86,-36.97	0/0:7:7,0:40:-0.00,-3.56,-32.65	0/0:8:8,0:40:-0.00,-3.86,-36.97	0/0:3:3,0:30:-0.00,-2.36,-15.36	0/0:5:5,0:36:-0.00,-2.96,-24.00	0/0:8:8,0:40:-0.00,-3.86,-36.97	0/0:4:4,0:33:-0.00,-2.66,-19.68	0/0:2:2,0:26:-0.00,-2.06,-11.04	./.	0/0:5:5,0:36:-0.00,-2.96,-24.00	./.	0/0:30:30,0:40:-0.00,-10.49,-132.04	./.	0/0:18:18,0:40:-0.00,-6.87,-80.18	0/0:21:21,0:40:-0.00,-7.78,-93.15	./.	./.	0/0:14:14,0:40:-0.00,-5.67,-62.90	0/0:11:11,0:40:-0.00,-4.77,-49.93	0/0:5:5,0:36:-0.00,-2.96,-24.00	0/0:4:4,0:33:-0.00,-2.66,-19.68	0/0:2:2,0:26:-0.00,-2.06,-11.04	./.	./.	0/0:8:8,0:40:-0.00,-3.86,-36.97	0/0:5:5,0:36:-0.00,-2.96,-24.00	./.	0/0:5:5,0:36:-0.00,-2.96,-24.00	0/0:8:8,0:40:-0.00,-3.86,-36.97	0/0:11:11,0:40:-0.00,-4.77,-49.93	./.	./.	./.	./.
4606	176	.	C	A	.	PASS	NS=98;AF=0.020	GT:DP:AD:GQ:GL	./.	0/0:13:13,0:40:-0.00,-5.20,-63.35	0/0:14:14,0:40:-0.00,-5.50,-68.04	0/0:1:1,0:21:-0.01,-1.60,-7.09	0/0:2:2,0:24:-0.01,-1.89,-11.77	./.	0/0:9:9,0:40:-0.00,-4.00,-44.59	./.	0/1:21:19,2:23:-1.78,-0.01,-83.89	0/0:44:43,1:40:-0.00,-9.84,-199.34	0/0:15:15,0:40:-0.00,-5.80,-72.73	0/0:2:2,0:24:-0.01,-1.89,-11.77	0/0:4:4,0:31:-0.00,-2.49,-21.15	0/0:10:10,0:40:-0.00,-4.30,-49.28	0/0:20:20,0:40:-0.00,-7.31,-96.18	0/0:2:2,0:24:-0.01,-1.89,-11.77	./.	./.	0/0:15:15,0:40:-0.00,-5.80,-72.73	0/0:2:2,0:24:-0.01,-1.89,-11.77	0/0:15:15,0:40:-0.00,-5.80,-72.73	0/1:21:3,18:40:-76.80,-0.00,-8.85	0/0:22:22,0:40:-0.00,-7.91,-105.55	0/0:11:11,0:40:-0.00,-4.60,-53.97	0/0:32:32,0:40:-0.00,-10.92,-152.45	0/0:7:7,0:40:-0.00,-3.39,-35.22	0/0:1:1,0:21:-0.01,-1.60,-7.09	./.	0/0:27:26,1:40:-0.00,-4.72,-119.62	0/0:2:2,0:24:-0.01,-1.89,-11.77	./.	./.	0/0:11:11,0:40:-0.00,-4.60,-53.97	./.	./.	0/0:11:11,0:40:-0.00,-4.60,-53.97	0/0:1:1,0:21:-0.01,-1.60,-7.09	./.	0/0:18:18,0:40:-0.00,-6.71,-86.80	0/0:12:12,0:40:-0.00,-4.90,-58.66	./.
11301	177	.	G	C	.	PASS	NS=122;AF=0.320	GT:DP:AD:GQ:GL	0/1:69:26,25:40:-9.77,-0.00,-11.57	./.	./.	0/1:51:21,25:40:-11.02,-0.00,-8.35	0/0:18:15,3:22:-0.01,-1.67,-11.63	0/1:106:44,29:40:-7.87,-0.00,-22.17	0/1:93:30,34:40:-14.57,-0.00,-11.91	0/0:37:25,0:40:-0.00,-6.08,-23.23	0/1:111:54,23:20:-1.53,-0.01,-30.12	./.	0/1:68:35,17:30:-2.38,-0.00,-19.36	0/0:60:36,0:40:-0.00,-8.82,-33.05	0/1:54:24,30:40:-13.49,-0.00,-9.04	0/1:22:14,8:24:-1.81,-0.01,-8.07	0/0:37:33,4:40:-0.00,-5.50,-26.80	0/1:55:10,21:28:-11.18,-0.00,-2.26	0/0:38:13,1:31:-0.00,-2.46,-11.62	0/1:13:6,7:38:-3.15,-0.00,-3.16	./.	./.	./.	0/1:15:9,6:23:-1.77,-0.01,-5.35	0/0:45:13,3:16:-0.03,-1.19,-9.86	0/1:80:37,27:40:-8.32,-0.00,-18.16	0/0:61:52,8:40:-0.00,-7.65,-40.19	./.	./.	./.	0/0:56:36,0:40:-0.00,-8.82,-33.05	0/0:42:20,4:29:-0.00,-2.26,-15.19	0/0:31:13,0:37:-0.00,-3.10,-12.51	./.	0/0:13:11,1:25:-0.00,-1.96,-9.84	0/0:44:20,1:40:-0.00,-4.19,-17.87	0/1:61:30,15:29:-2.34,-0.00,-16.63	./.	0/0:56:28,4:40:-0.00,-4.25,-22.33	0/1:45:25,20:40:-6.80,-0.00,-12.17	0/1:26:14,12:40:-4.38,-0.00,-7.07	./.	0/0:51:45,6:40:-0.00,-7.19,-35.73
6025352	178	.	C	A	.	PASS	NS=80;AF=0.025	GT:DP:AD:GQ:GL	0/0:1:1,0:30:-0.00,-2.39,-3.25	0/0:3:3,0:36:-0.00,-2.98,-7.03	0/0:12:12,0:40:-0.00,-5.64,-24.09	0/0:35:35,0:40:-0.00,-12.44,-67.67	0/0:2:2,0:33:-0.00,-2.69,-5.14	./.	0/0:17:17,0:40:-0.00,-7.12,-33.56	0/0:32:32,0:40:-0.00,-11.55,-61.99	0/0:30:30,0:40:-0.00,-10.96,-58.20	0/0:43:43,0:40:-0.00,-14.80,-82.83	0/0:12:12,0:40:-0.00,-5.64,-24.09	./.	./.	0/0:1:1,0:30:-0.00,-2.39,-3.25	0/0:2:2,0:33:-0.00,-2.69,-5.14	./.	0/0:36:36,0:40:-0.00,-12.73,-69.57	./.	./.	./.	./.	./.	./.	./.	./.	./.	./.	0/0:10:10,0:40:-0.00,-5.05,-20.30	0/0:1:1,0:30:-0.00,-2.39,-3.25	./.	0/0:1:1,0:30:-0.00,-2.39,-3.25	0/0:22:22,0:40:-0.00,-8.60,-43.04	0/0:24:24,0:40:-0.00,-9.19,-46.83	1/1:6:0,3:22:-4.35,-1.64,-0.01	0/0:3:3,0:36:-0.00,-2.98,-7.03	./.	0/0:3:3,0:36:-0.00,-2.98,-7.03	./.	0/0:3:3,0:36:-0.00,-2.98,-7.03	0/0:2:2,0:33:-0.00,-2.69,-5.14	0/0:41:41,0:40:-0.00,-14.21,-79.04
12654	180	.	A	C	.	PASS	NS=145;AF=0.021	GT:DP:AD:GQ:GL	0/0:48:48,0:40:-0.00,-15.73,-154.52	0/0:26:26,0:40:-0.00,-9.12,-84.80	0/0:12:12,0:40:-0.00,-4.91,-40.42	0/1:29:25,4:33:-2.66,-0.00,-71.61	0/0:19:19,0:40:-0.00,-7.01,-62.61	0/0:4:4,0:31:-0.00,-2.50,-15.07	0/0:10:10,0:40:-0.00,-4.31,-34.09	0/0:17:17,0:40:-0.00,-6.41,-56.27	0/0:7:7,0:40:-0.00,-3.40,-24.58	0/0:21:21,0:40:-0.00,-7.61,-68.95	0/0:6:6,0:38:-0.00,-3.10,-21.41	0/0:28:28,0:40:-0.00,-9.72,-91.14	0/0:10:10,0:40:-0.00,-4.31,-34.09	0/0:45:45,0:40:-0.00,-14.83,-145.02	0/0:5:5,0:34:-0.00,-2.80,-18.24	0/0:8:8,0:40:-0.00,-3.70,-27.75	0/0:12:12,0:40:-0.00,-4.91,-40.42	0/0:32:32,0:40:-0.00,-10.92,-103.81	0/0:13:13,0:40:-0.00,-5.21,-43.59	0/0:8:8,0:40:-0.00,-3.70,-27.75	0/0:8:8,0:40:-0.00,-3.70,-27.75	0/0:8:8,0:40:-0.00,-3.70,-27.75	0/0:13:13,0:40:-0.00,-5.21,-43.59	0/1:71:61,10:40:-9.04,-0.00,-173.08	0/0:22:22,0:40:-0.00,-7.91,-72.12	0/0:34:34,0:40:-0.00,-11.52,-110.15	0/0:26:26,0:40:-0.00,-9.12,-84.80	0/0:13:13,0:40:-0.00,-5.21,-43.59	0/0:7:7,0:40:-0.00,-3.40,-24.58	0/0:26:26,0:40:-0.00,-9.12,-84.80	0/0:5:5,0:34:-0.00,-2.80,-18.24	0/0:21:21,0:40:-0.00,-7.61,-68.95	./.	0/0:47:47,0:40:-0.00,-15.43,-151.36	0/0:15:15,0:40:-0.00,-5.81,-49.93	0/0:29:29,0:40:-0.00,-10.02,-94.30	./.	0/0:27:27,0:40:-0.00,-9.42,-87.97	0/0:35:35,0:40:-0.00,-11.82,-113.32	0/0:8:8,0:40:-0.00,-3.70,-27.75	0/0:7:7,0:40:-0.00,-3.40,-24.58
22526	181	.	T	G	.	PASS	NS=140;AF=0.011	GT:DP:AD:GQ:GL	0/0:18:18,0:40:-0.00,-7.07,-51.30	0/0:27:27,0:40:-0.00,-9.78,-75.75	0/0:12:12,0:40:-0.00,-5.27,-35.00	0/0:36:36,0:40:-0.00,-12.48,-100.20	0/0:19:19,0:40:-0.00,-7.37,-54.02	0/0:17:17,0:40:-0.00,-6.77,-48.59	0/0:9:9,0:40:-0.00,-4.37,-26.85	0/0:26:26,0:40:-0.00,-9.48,-73.04	0/0:30:30,0:40:-0.00,-10.68,-83.90	0/0:10:10,0:40:-0.00,-4.67,-29.57	0/0:8:8,0:40:-0.00,-4.07,-24.14	0/0:58:57,1:40:0.00,-16.37,-154.54	0/0:20:20,0:40:-0.00,-7.68,-56.74	0/0:48:48,0:40:-0.00,-16.08,-132.80	0/0:58:57,1:40:0.00,-16.37,-154.54	0/0:26:26,0:40:-0.00,-9.48,-73.04	./.	0/0:44:44,0:40:-0.00,-14.88,-121.94	0/0:31:31,0:40:-0.00,-10.98,-86.62	0/0:44:44,0:40:-0.00,-14.88,-121.94	0/0:30:29,0:40:-0.00,-10.38,-81.19	0/0:26:26,0:40:-0.00,-9.48,-73.04	0/0:21:21,0:40:-0.00,-7.98,-59.45	0/0:35:35,0:40:-0.00,-12.18,-97.49	0/0:52:52,0:40:-0.00,-17.28,-143.67	0/0:31:31,0:40:-0.00,-10.98,-86.62	0/0:25:25,0:40:-0.00,-9.18,-70.32	./.	0/0:17:17,0:40:-0.00,-6.77,-48.59	./.	0/0:27:27,0:40:-0.00,-9.78,-75.75	0/0:29:28,1:40:-0.00,-7.66,-75.75	0/0:13:12,0:40:-0.00,-5.27,-35.00	0/0:14:14,0:40:-0.00,-5.87,-40.44	0/0:14:14,0:40:-0.00,-5.87,-40.44	./.	0/0:19:19,0:40:-0.00,-7.37,-54.02	0/0:10:10,0:40:-0.00,-4.67,-29.57	0/0:23:23,0:40:-0.00,-8.58,-64.89	0/0:43:43,0:40:-0.00,-14.58,-119.22	0/0:26:26,0:40:-0.00,-9.48,-73.04
9096	182	.	G	T	.	PASS	NS=135;AF=0.011	GT:DP:AD:GQ:GL	0/0:20:20,0:40:-0.00,-8.12,-68.05	0/0:16:16,0:40:-0.00,-6.92,-54.86	./.	./.	0/0:27:27,0:40:-0.00,-10.23,-91.14	./.	0/0:17:17,0:40:-0.00,-7.22,-58.16	./.	0/0:13:12,1:33:-0.00,-2.72,-38.38	0/0:32:32,0:40:-0.00,-11.73,-107.62	0/0:3:3,0:37:-0.00,-3.01,-12.00	0/0:8:8,0:40:-0.00,-4.51,-28.48	0/0:12:12,0:40:-0.00,-5.72,-41.67	0/0:19:19,0:40:-0.00,-7.82,-64.76	0/0:23:23,0:40:-0.00,-9.03,-77.95	./.	0/0:14:14,0:40:-0.00,-6.32,-48.27	0/0:38:37,1:40:-0.00,-10.24,-120.81	0/0:5:5,0:40:-0.00,-3.61,-18.59	0/0:47:47,0:40:-0.00,-16.25,-157.08	0/0:10:10,0:40:-0.00,-5.12,-35.08	0/0:13:13,0:40:-0.00,-6.02,-44.97	0/0:16:16,0:40:-0.00,-6.92,-54.86	0/0:4:4,0:40:-0.00,-3.31,-15.30	0/0:40:40,0:40:-0.00,-14.14,-134.00	0/0:27:27,0:40:-0.00,-10.23,-91.14	0/0:39:39,0:40:-0.00,-13.84,-130.70	./.	./.	./.	./.	0/0:16:16,0:40:-0.00,-6.92,-54.86	0/0:11:11,0:40:-0.00,-5.42,-38.38	0/0:21:21,0:40:-0.00,-8.43,-71.35	./.	0/0:13:12,1:33:-0.00,-2.72,-38.38	0/0:23:23,0:40:-0.00,-9.03,-77.95	0/0:15:15,0:40:-0.00,-6.62,-51.57	0/0:24:24,0:40:-0.00,-9.33,-81.24	0/0:33:33,0:40:-0.00,-12.03,-110.92	0/0:27:27,0:40:-0.00,-10.23,-91.14
8386	183	.	A	T	.	PASS	NS=63;AF=0.016	GT:DP:AD:GQ:GL	./.	./.	./.	./.	./.	./.	./.	./.	0/0:5:5,0:40:-0.00,-3.55,-18.23	0/0:22:21,1:40:-0.00,-5.40,-67.16	./.	./.	0/0:21:21,0:40:-0.00,-8.36,-70.42	0/0:13:13,0:40:-0.00,-5.96,-44.33	0/0:20:20,0:40:-0.00,-8.06,-67.16	0/0:1:1,0:29:-0.00,-2.35,-5.19	0/0:3:3,0:36:-0.00,-2.95,-11.71	./.	./.	./.	./.	./.	0/0:11:11,0:40:-0.00,-5.35,-37.80	0/0:8:8,0:40:-0.00,-4.45,-28.02	0/0:6:6,0:40:-0.00,-3.85,-21.50	0/0:12:12,0:40:-0.00,-5.66,-41.06	0/0:6:6,0:40:-0.00,-3.85,-21.50	./.	1/1:9:0,9:35:-27.43,-2.83,-0.00	0/0:2:2,0:33:-0.00,-2.65,-8.45	./.	./.	0/0:8:8,0:40:-0.00,-4.45,-28.02	0/0:4:4,0:39:-0.00,-3.25,-14.97	0/0:2:2,0:33:-0.00,-2.65,-8.45	./.	./.	./.	./.	./.	./.
7834	184	.	A	G	.	PASS	NS=85;AF=0.406	GT:DP:AD:GQ:GL	./.	1/1:5:0,5:17:-14.32,-1.21,-0.03	./.	0/0:4:4,0:18:-0.02,-1.35,-12.26	./.	0/0:4:4,0:18:-0.02,-1.35,-12.26	1/1:4:0,4:13:-11.40,-0.94,-0.05	./.	0/1:9:3,6:40:-14.86,-0.00,-6.46	1/1:5:0,5:17:-14.32,-1.21,-0.03	0/0:4:4,0:18:-0.02,-1.35,-12.26	1/1:5:0,5:17:-14.32,-1.21,-0.03	0/0:7:7,0:28:-0.00,-2.23,-21.09	./.	./.	./.	./.	1/1:6:0,6:20:-17.26,-1.50,-0.01	./.	./.	0/0:3:3,0:15:-0.04,-1.07,-9.33	0/0:9:9,0:35:-0.00,-2.83,-26.98	./.	./.	0/1:14:6,8:40:-19.25,-0.00,-13.80	1/1:6:0,6:20:-17.26,-1.50,-0.01	0/1:11:6,5:40:-11.31,-0.00,-14.70	./.	./.	./.	./.	./.	./.	./.	./.	./.	./.	./.	0/0:9:9,0:35:-0.00,-2.83,-26.98	./.	1/1:6:0,6:20:-17.26,-1.50,-0.01
6373	186	.	A	T	.	PASS	NS=64;AF=0.219	GT:DP:AD:GQ:GL	0/0:10:10,0:36:-0.00,-2.93,-20.53	0/1:18:13,5:40:-4.92,-0.00,-21.37	./.	0/0:6:6,0:23:-0.01,-1.74,-12.36	./.	0/0:5:5,0:19:-0.02,-1.46,-10.32	./.	0/0:5:5,0:19:-0.02,-1.46,-10.32	0/0:8:8,0:29:-0.00,-2.33,-16.45	./.	0/1:8:6,2:23:-1.77,-0.01,-10.03	0/0:3:3,0:13:-0.06,-0.90,-6.28	./.	0/0:18:18,0:40:-0.00,-5.30,-36.90	0/0:10:10,0:36:-0.00,-2.93,-20.53	0/0:11:3,0:13:-0.06,-0.90,-6.28	0/0:14:13,0:40:-0.00,-3.82,-26.67	./.	./.	./.	./.	./.	./.	./.	./.	./.	./.	./.	./.	./.	0/0:6:6,0:23:-0.01,-1.74,-12.36	./.	0/0:12:11,0:39:-0.00,-3.22,-22.58	0/0:8:8,0:29:-0.00,-2.33,-16.45	0/0:10:10,0:36:-0.00,-2.93,-20.53	./.	0/0:8:8,0:29:-0.00,-2.33,-16.45	0/1:17:12,5:40:-5.22,-0.00,-19.62	./.	0/0:27:27,0:40:-0.00,-7.98,-55.30	0/0:23:23,0:40:-0.00,-6.79,-47.12
83008	189	.	C	T	.	PASS	NS=72;AF=0.028	GT:DP:AD:GQ:GL	./.	./.	./.	./.	./.	./.	./.	./.	0/0:11:11,0:40:-0.00,-4.45,-23.31	0/0:9:8,0:40:-0.00,-3.55,-17.22	0/0:10:10,0:40:-0.00,-4.15,-21.28	0/0:8:8,0:40:-0.00,-3.55,-17.22	./.	0/0:9:9,0:40:-0.00,-3.85,-19.25	0/0:12:12,0:40:-0.00,-4.74,-25.33	./.	./.	./.	./.	0/0:1:1,0:20:-0.01,-1.49,-3.03	0/0:7:7,0:39:-0.00,-3.26,-15.19	./.	0/0:6:6,0:36:-0.00,-2.96,-13.16	./.	0/1:24:9,15:40:-22.13,-0.00,-10.94	0/0:1:.:14:-0.07,-1.25,-1.05	0/0:9:9,0:40:-0.00,-3.85,-19.25	./.	./.	./.	./.	./.	./.	./.	./.	./.	./.	./.	./.	0/0:2:2,0:23:-0.01,-1.78,-5.05	0/0:8:8,0:40:-0.00,-3.55,-17.22
[truncated: 114 more columns]
