# Supplementary material for: A Comparative Study of Genetic Responses to Short- and Long-Term Habitat Fragmentation in a Distylous Herb Hedyotis chyrsotricha (Rubiaceae)
Source: Plants (Basel). 2022 Jul 7;11(14):1800. doi: 10.3390/plants11141800 (PMC9323511; doi:10.3390/plants11141800)
Supplement: Supplementary file 1 [file plants-11-01800-s001.zip › Table S3.xlsx]

## Sheet: ZSpopulations.snps
##fileformat=VCFv4.2
##fileDate=20200528
##source="Stacks v2.2"
##INFO=<ID=AD,Number=R,Type=Integer,Description="Total Depth for Each Allele">
##INFO=<ID=AF,Number=A,Type=Float,Description="Allele Frequency">
##INFO=<ID=DP,Number=1,Type=Integer,Description="Total Depth">
##INFO=<ID=NS,Number=1,Type=Integer,Description="Number of Samples With Data">
##FORMAT=<ID=AD,Number=R,Type=Integer,Description="Allele Depth">
##FORMAT=<ID=DP,Number=1,Type=Integer,Description="Read Depth">
##FORMAT=<ID=HQ,Number=2,Type=Integer,Description="Haplotype Quality">
##FORMAT=<ID=GL,Number=G,Type=Float,Description="Genotype Likelihood">
##FORMAT=<ID=GQ,Number=1,Type=Integer,Description="Genotype Quality">
##FORMAT=<ID=GT,Number=1,Type=String,Description="Genotype">
##INFO=<ID=loc_strand,Number=1,Type=Character,Description="Genomic strand the corresponding Stacks locus aligns on">
#CHROM	POS	ID	REF	ALT	QUAL	FILTER	INFO	FORMAT	ZI07_10_1_clean	ZI07_1_1_clean	ZI07_2_1_clean	ZI07_3_1_clean	ZI07_4_1_clean	ZI07_5_1_clean	ZI07_6_1_clean	ZI07_7_1_clean	ZI07_8_1_clean	ZI07_9_1_clean	ZM04_10_1_clean	ZM04_1_1_clean	ZM04_3_1_clean	ZM04_4_1_clean	ZM04_5_1_clean	ZM04_6_1_clean	ZM04_7_1_clean	ZM04_8_1_clean	ZM04_9_1_clean	ZM03_10_1_clean	ZM03_1_1_clean	ZM03_2_1_clean	ZM03_3_1_clean	ZM03_4_1_clean	ZM03_5_1_clean	ZM03_6_1_clean	ZM03_7_1_clean	ZM03_8_1_clean	ZM03_9_1_clean	ZI01_10_1_clean	ZI01_7_1_clean	ZI01_8_1_clean	ZI01_9_1_clean	ZM02_10_1_clean	ZM02_1_1_clean	ZM02_2_1_clean	ZM02_3_1_clean	ZM02_4_1_clean	ZM02_5_1_clean	ZM02_6_1_clean	ZM02_7_1_clean
29	1	.	C	G	.	PASS	NS=51;AF=0.098	GT:DP:AD:GQ:GL	0/0:17:17,0:40:-0.00,-6.19,-77.46	0/0:18:18,0:40:-0.00,-6.49,-81.97	./.	0/0:8:8,0:40:-0.00,-3.48,-36.89	0/0:11:11,0:40:-0.00,-4.38,-50.41	./.	0/0:7:7,0:38:-0.00,-3.18,-32.38	0/0:9:9,0:40:-0.00,-3.78,-41.39	./.	0/0:29:29,0:40:-0.00,-9.80,-131.57	./.	./.	0/0:12:12,0:40:-0.00,-4.69,-54.92	0/0:1:1,0:19:-0.02,-1.39,-5.34	0/0:14:14,0:40:-0.00,-5.29,-63.94	0/0:10:10,0:40:-0.00,-4.08,-45.90	0/0:13:13,0:40:-0.00,-4.99,-59.43	0/0:11:11,0:40:-0.00,-4.38,-50.41	0/0:12:12,0:40:-0.00,-4.69,-54.92	./.	0/0:6:6,0:35:-0.00,-2.88,-27.87	0/0:8:8,0:40:-0.00,-3.48,-36.89	0/0:11:11,0:40:-0.00,-4.38,-50.41	0/0:16:16,0:40:-0.00,-5.89,-72.95	./.	0/0:19:19,0:40:-0.00,-6.79,-86.48	./.	./.	0/0:16:16,0:40:-0.00,-5.89,-72.95	0/0:17:17,0:40:-0.00,-6.19,-77.46	./.	./.	0/0:12:12,0:40:-0.00,-4.69,-54.92	0/0:19:19,0:40:-0.00,-6.79,-86.48	./.	./.	./.	0/1:9:7,2:40:-5.23,-0.00,-28.59	0/0:10:10,0:40:-0.00,-4.08,-45.90	0/0:11:11,0:40:-0.00,-4.38,-50.41	0/0:26:25,1:40:-0.00,-4.39,-109.02
499	2	.	C	G	.	PASS	NS=80;AF=0.069	GT:DP:AD:GQ:GL	0/0:8:8,0:37:-0.00,-3.02,-27.18	0/1:6:3,3:40:-7.30,-0.00,-8.56	./.	./.	0/0:3:3,0:20:-0.01,-1.53,-10.99	0/0:20:20,0:40:-0.00,-6.63,-66.05	0/0:17:17,0:40:-0.00,-5.73,-56.33	./.	./.	./.	0/0:33:33,0:40:-0.00,-10.54,-108.16	0/0:3:3,0:20:-0.01,-1.53,-10.99	0/0:13:13,0:40:-0.00,-4.53,-43.37	0/0:3:3,0:20:-0.01,-1.53,-10.99	0/0:14:14,0:40:-0.00,-4.83,-46.61	./.	0/0:11:11,0:40:-0.00,-3.92,-36.89	./.	0/0:20:20,0:40:-0.00,-6.63,-66.05	0/0:3:3,0:20:-0.01,-1.53,-10.99	0/0:7:7,0:33:-0.00,-2.72,-23.94	0/0:5:5,0:27:-0.00,-2.12,-17.46	0/0:7:7,0:33:-0.00,-2.72,-23.94	0/0:32:32,0:40:-0.00,-10.24,-104.92	0/0:4:4,0:24:-0.01,-1.83,-14.22	0/1:9:5,3:40:-6.70,-0.00,-14.43	0/0:10:10,0:40:-0.00,-3.62,-33.65	0/0:13:13,0:40:-0.00,-4.53,-43.37	0/0:4:4,0:24:-0.01,-1.83,-14.22	./.	0/1:15:12,2:22:-1.66,-0.01,-35.32	0/0:7:7,0:33:-0.00,-2.72,-23.94	0/1:9:5,4:40:-9.63,-0.00,-14.13	0/0:16:16,0:40:-0.00,-5.43,-53.09	./.	0/0:3:3,0:20:-0.01,-1.53,-10.99	0/0:5:5,0:27:-0.00,-2.12,-17.46	./.	0/0:3:3,0:20:-0.01,-1.53,-10.99	0/0:17:17,0:40:-0.00,-5.73,-56.33	0/0:17:17,0:40:-0.00,-5.73,-56.33
15586	3	.	C	T	.	PASS	NS=39;AF=0.013	GT:DP:AD:GQ:GL	./.	./.	./.	./.	./.	./.	./.	./.	./.	./.	0/0:4:4,0:35:-0.00,-2.88,-18.18	0/0:6:6,0:40:-0.00,-3.48,-26.06	0/0:19:19,0:40:-0.00,-7.39,-77.33	./.	0/0:25:25,0:40:-0.00,-9.20,-100.99	0/0:3:3,0:32:-0.00,-2.58,-14.23	./.	./.	0/0:4:4,0:35:-0.00,-2.88,-18.18	0/0:5:5,0:38:-0.00,-3.18,-22.12	./.	0/0:9:9,0:40:-0.00,-4.38,-37.89	./.	./.	0/0:4:4,0:35:-0.00,-2.88,-18.18	0/0:5:5,0:38:-0.00,-3.18,-22.12	0/0:7:7,0:40:-0.00,-3.78,-30.01	./.	./.	0/0:4:4,0:35:-0.00,-2.88,-18.18	./.	./.	0/0:7:7,0:40:-0.00,-3.78,-30.01	./.	./.	./.	./.	./.	./.	./.	./.
10272	4	.	T	G	.	PASS	NS=33;AF=0.015	GT:DP:AD:GQ:GL	./.	0/0:10:10,0:40:-0.00,-4.83,-30.90	0/0:15:15,0:40:-0.00,-6.34,-45.15	./.	0/0:3:3,0:34:-0.00,-2.73,-10.96	./.	0/0:7:7,0:40:-0.00,-3.93,-22.35	0/0:13:13,0:40:-0.00,-5.74,-39.45	./.	./.	./.	./.	./.	./.	./.	./.	./.	./.	./.	0/0:10:10,0:40:-0.00,-4.83,-30.90	0/0:1:1,0:27:-0.00,-2.13,-5.26	0/0:2:2,0:30:-0.00,-2.43,-8.11	./.	./.	./.	./.	0/0:2:2,0:30:-0.00,-2.43,-8.11	0/0:2:2,0:30:-0.00,-2.43,-8.11	./.	./.	./.	./.	./.	./.	./.	./.	./.	./.	./.	./.	./.
9547	5	.	A	T	.	PASS	NS=96;AF=0.010	GT:DP:AD:GQ:GL	0/0:34:34,0:40:-0.00,-11.70,-168.64	./.	0/0:9:9,0:40:-0.00,-4.17,-46.40	0/0:7:7,0:40:-0.00,-3.57,-36.62	0/0:10:10,0:40:-0.00,-4.47,-51.29	0/0:24:24,0:40:-0.00,-8.69,-119.74	0/0:9:9,0:40:-0.00,-4.17,-46.40	0/0:27:27,0:40:-0.00,-9.59,-134.41	0/0:25:25,0:40:-0.00,-8.99,-124.63	0/0:36:36,0:40:-0.00,-12.30,-178.42	./.	0/0:9:9,0:40:-0.00,-4.17,-46.40	0/0:41:41,0:40:-0.00,-13.81,-202.86	0/0:6:6,0:39:-0.00,-3.27,-31.73	0/0:84:84,0:40:0.00,-26.75,-413.11	0/0:14:14,0:40:-0.00,-5.68,-70.85	0/0:20:20,0:40:-0.00,-7.48,-100.19	0/0:4:4,0:33:-0.00,-2.67,-21.96	0/0:8:8,0:40:-0.00,-3.87,-41.51	0/0:18:18,0:40:-0.00,-6.88,-90.41	0/0:6:6,0:39:-0.00,-3.27,-31.73	0/0:17:17,0:40:-0.00,-6.58,-85.52	0/0:9:9,0:40:-0.00,-4.17,-46.40	0/0:14:14,0:40:-0.00,-5.68,-70.85	0/0:11:11,0:40:-0.00,-4.77,-56.18	0/0:12:12,0:40:-0.00,-5.08,-61.07	0/0:16:16,0:40:-0.00,-6.28,-80.63	0/0:3:3,0:30:-0.00,-2.37,-17.07	0/0:8:8,0:40:-0.00,-3.87,-41.51	0/0:12:12,0:40:-0.00,-5.08,-61.07	0/0:16:16,0:40:-0.00,-6.28,-80.63	0/0:8:8,0:40:-0.00,-3.87,-41.51	0/0:15:15,0:40:-0.00,-5.98,-75.74	0/0:33:33,0:40:-0.00,-11.40,-163.75	0/0:17:17,0:40:-0.00,-6.58,-85.52	0/0:16:16,0:40:-0.00,-6.28,-80.63	0/0:18:18,0:40:-0.00,-6.88,-90.41	0/0:22:22,0:40:-0.00,-8.09,-109.96	0/0:16:16,0:40:-0.00,-6.28,-80.63	0/0:15:15,0:40:-0.00,-5.98,-75.74	0/0:43:43,0:40:-0.00,-14.41,-212.64
6611	6	.	T	A	.	PASS	NS=98;AF=0.010	GT:DP:AD:GQ:GL	0/0:20:20,0:40:-0.00,-8.27,-68.59	0/0:8:8,0:40:-0.00,-4.66,-28.70	0/0:2:2,0:35:-0.00,-2.86,-8.76	0/0:1:1,0:32:-0.00,-2.56,-5.43	0/0:10:10,0:40:-0.00,-5.26,-35.35	0/0:38:38,0:40:-0.00,-13.68,-128.43	0/0:5:5,0:40:-0.00,-3.76,-18.73	0/0:17:17,0:40:-0.00,-7.37,-58.62	0/0:19:19,0:40:-0.00,-7.97,-65.27	0/0:24:24,0:40:-0.00,-9.47,-81.89	0/0:22:22,0:40:-0.00,-8.87,-75.24	0/0:11:11,0:40:-0.00,-5.56,-38.67	0/0:30:29,1:40:-0.00,-7.95,-95.19	0/0:3:3,0:38:-0.00,-3.16,-12.08	0/0:23:23,0:40:-0.00,-9.17,-78.57	0/0:9:9,0:40:-0.00,-4.96,-32.03	0/0:3:3,0:38:-0.00,-3.16,-12.08	0/0:2:2,0:35:-0.00,-2.86,-8.76	0/0:8:8,0:40:-0.00,-4.66,-28.70	0/0:9:9,0:40:-0.00,-4.96,-32.03	0/0:1:1,0:32:-0.00,-2.56,-5.43	0/0:1:1,0:32:-0.00,-2.56,-5.43	0/0:30:30,0:40:-0.00,-11.28,-101.84	0/0:20:20,0:40:-0.00,-8.27,-68.59	0/0:5:5,0:40:-0.00,-3.76,-18.73	0/0:10:10,0:40:-0.00,-5.26,-35.35	0/0:21:21,0:40:-0.00,-8.57,-71.92	0/0:29:29,0:40:-0.00,-10.98,-98.51	0/0:5:5,0:40:-0.00,-3.76,-18.73	0/0:5:5,0:40:-0.00,-3.76,-18.73	0/0:10:10,0:40:-0.00,-5.26,-35.35	0/0:2:2,0:35:-0.00,-2.86,-8.76	0/0:18:18,0:40:-0.00,-7.67,-61.95	0/0:33:33,0:40:-0.00,-12.18,-111.81	./.	./.	0/0:29:29,0:40:-0.00,-10.98,-98.51	1/1:7:0,7:28:-21.17,-2.25,-0.00	0/0:19:19,0:40:-0.00,-7.97,-65.27	0/0:1:1,0:32:-0.00,-2.56,-5.43	0/0:18:18,0:40:-0.00,-7.67,-61.95
15507	7	.	A	T	.	PASS	NS=100;AF=0.015	GT:DP:AD:GQ:GL	0/1:54:29,25:40:-68.87,0.00,-84.92	0/0:37:37,0:40:-0.00,-13.14,-131.05	0/0:28:28,0:40:-0.00,-10.43,-99.69	0/0:33:33,0:40:-0.00,-11.94,-117.11	1/1:10:0,10:36:-32.75,-2.91,-0.00	0/0:84:84,0:40:-0.00,-27.28,-294.86	0/0:18:18,0:40:-0.00,-7.43,-64.84	0/0:39:39,0:40:-0.00,-13.74,-138.03	0/0:36:36,0:40:-0.00,-12.84,-127.57	0/0:113:113,0:40:0.00,-36.01,-395.93	0/0:76:76,0:40:-0.00,-24.88,-266.98	0/0:39:39,0:40:-0.00,-13.74,-138.03	0/0:171:171,0:40:-0.00,-53.46,-598.06	0/0:17:17,0:40:-0.00,-7.13,-61.35	0/0:211:211,0:40:0.00,-65.50,-737.47	0/0:35:35,0:40:-0.00,-12.54,-124.08	0/0:58:58,0:40:0.00,-19.46,-204.24	0/0:40:40,0:40:-0.00,-14.05,-141.51	0/0:52:52,0:40:-0.00,-17.66,-183.33	0/0:35:35,0:40:-0.00,-12.54,-124.08	0/0:56:56,0:40:-0.00,-18.86,-197.27	0/0:58:58,0:40:0.00,-19.46,-204.24	0/0:26:26,0:40:-0.00,-9.83,-92.72	0/0:47:47,0:40:-0.00,-16.15,-165.91	0/0:33:33,0:40:-0.00,-11.94,-117.11	0/0:35:35,0:40:-0.00,-12.54,-124.08	0/0:82:82,0:40:-0.00,-26.68,-287.89	0/0:27:27,0:40:-0.00,-10.13,-96.20	0/0:29:29,0:40:-0.00,-10.74,-103.17	0/0:26:26,0:40:-0.00,-9.83,-92.72	0/0:34:34,0:40:-0.00,-12.24,-120.60	./.	0/0:51:51,0:40:-0.00,-17.36,-179.85	0/0:55:55,0:40:0.00,-18.56,-193.79	0/0:58:58,0:40:0.00,-19.46,-204.24	0/0:41:41,0:40:-0.00,-14.35,-145.00	0/0:42:42,0:40:-0.00,-14.65,-148.48	0/0:33:33,0:40:-0.00,-11.94,-117.11	0/0:34:34,0:40:-0.00,-12.24,-120.60	0/0:39:39,0:40:-0.00,-13.74,-138.03	0/0:42:42,0:40:-0.00,-14.65,-148.48
25734	8	.	C	A	.	PASS	NS=33;AF=0.015	GT:DP:AD:GQ:GL	./.	0/0:17:17,0:40:-0.00,-6.85,-63.70	0/0:9:9,0:40:-0.00,-4.45,-34.57	0/0:12:12,0:40:-0.00,-5.35,-45.49	0/0:24:24,0:40:-0.00,-8.96,-89.19	./.	0/0:17:17,0:40:-0.00,-6.85,-63.70	0/0:31:31,0:40:-0.00,-11.07,-114.67	./.	./.	./.	./.	./.	./.	./.	./.	./.	./.	./.	0/0:19:19,0:40:-0.00,-7.45,-70.98	./.	0/0:34:34,0:40:-0.00,-11.97,-125.60	0/0:14:14,0:40:-0.00,-5.95,-52.77	./.	./.	./.	0/0:41:41,0:40:-0.00,-14.07,-151.09	0/0:16:16,0:40:-0.00,-6.55,-60.06	./.	./.	0/0:18:17,1:40:-0.00,-3.51,-60.06	0/0:19:19,0:40:-0.00,-7.45,-70.98	./.	./.	./.	./.	./.	./.	./.	./.	./.
14297	9	.	C	T	.	PASS	NS=70;AF=0.050	GT:DP:AD:GQ:GL	0/0:35:35,0:40:-0.00,-11.72,-108.58	0/0:8:8,0:40:-0.00,-3.60,-25.81	./.	0/0:5:5,0:33:-0.00,-2.70,-16.61	./.	./.	0/0:14:14,0:40:-0.00,-5.40,-44.20	./.	0/1:40:16,24:40:-60.35,0.00,-37.11	./.	./.	0/1:66:29,37:40:-92.38,0.00,-69.15	0/1:134:64,69:40:-170.33,0.00,-156.29	0/0:16:16,0:40:-0.00,-6.00,-50.33	0/1:100:67,33:40:-69.90,0.00,-175.41	0/0:33:33,0:40:-0.00,-11.11,-102.44	./.	0/0:6:6,0:36:-0.00,-3.00,-19.68	0/0:16:16,0:40:-0.00,-6.00,-50.33	0/0:14:13,0:40:-0.00,-5.10,-41.14	0/0:16:16,0:40:-0.00,-6.00,-50.33	0/0:18:18,0:40:-0.00,-6.60,-56.46	0/0:10:10,0:40:-0.00,-4.20,-31.94	0/0:7:7,0:40:-0.00,-3.30,-22.74	0/0:14:14,0:40:-0.00,-5.40,-44.20	0/0:5:5,0:33:-0.00,-2.70,-16.61	0/0:16:16,0:40:-0.00,-6.00,-50.33	0/0:7:6,0:36:-0.00,-3.00,-19.68	0/0:7:7,0:40:-0.00,-3.30,-22.74	0/0:11:11,0:40:-0.00,-4.50,-35.01	0/0:13:13,0:40:-0.00,-5.10,-41.14	./.	0/0:15:15,0:40:-0.00,-5.70,-47.27	0/0:38:38,0:40:-0.00,-12.62,-117.77	0/0:18:18,0:40:-0.00,-6.60,-56.46	0/0:17:17,0:40:-0.00,-6.30,-53.40	0/0:20:20,0:40:-0.00,-7.21,-62.59	0/0:13:13,0:40:-0.00,-5.10,-41.14	./.	0/0:21:21,0:40:-0.00,-7.51,-65.66	0/1:94:62,32:40:-68.64,0.00,-161.89
3512751	10	.	T	G	.	PASS	NS=32;AF=0.047	GT:DP:AD:GQ:GL	./.	./.	./.	./.	./.	./.	./.	./.	./.	./.	./.	./.	./.	./.	./.	./.	./.	./.	./.	./.	./.	./.	./.	./.	./.	./.	./.	./.	./.	./.	0/0:31:31,0:40:-0.00,-10.28,-114.55	0/0:17:17,0:40:-0.00,-6.07,-63.89	0/0:35:35,0:40:-0.00,-11.49,-129.02	./.	0/0:41:41,0:40:-0.00,-13.29,-150.74	0/0:28:28,0:40:-0.00,-9.38,-103.69	0/0:42:42,0:40:-0.00,-13.59,-154.36	0/0:29:29,0:40:-0.00,-9.68,-107.31	0/0:27:27,0:40:-0.00,-9.08,-100.07	./.	./.
96932	11	.	T	G	.	PASS	NS=45;AF=0.089	GT:DP:AD:GQ:GL	0/0:37:37,0:40:-0.00,-13.23,-122.81	./.	0/0:11:11,0:40:-0.00,-5.41,-37.38	./.	0/0:17:17,0:40:-0.00,-7.21,-57.10	0/0:27:27,0:40:-0.00,-10.22,-89.95	0/0:5:5,0:40:-0.00,-3.61,-17.67	./.	0/0:8:8,0:40:-0.00,-4.51,-27.53	0/0:71:71,0:40:-0.00,-23.46,-234.52	0/0:8:8,0:40:-0.00,-4.51,-27.53	0/0:13:13,0:40:-0.00,-6.01,-43.95	0/0:28:28,0:40:-0.00,-10.52,-93.24	1/1:7:0,7:36:-21.76,-2.97,-0.00	0/0:39:39,0:40:-0.00,-13.83,-129.38	0/0:20:20,0:40:-0.00,-8.12,-66.95	0/0:27:27,0:40:-0.00,-10.22,-89.95	./.	0/0:26:26,0:40:-0.00,-9.92,-86.67	0/0:36:36,0:40:-0.00,-12.93,-119.52	0/0:13:13,0:40:-0.00,-6.01,-43.95	./.	./.	./.	0/0:26:26,0:40:-0.00,-9.92,-86.67	./.	0/0:35:35,0:40:-0.00,-12.63,-116.24	0/0:24:24,0:40:-0.00,-9.32,-80.10	./.	0/0:28:26,2:40:-0.00,-3.95,-80.10	./.	0/0:6:6,0:40:-0.00,-3.91,-20.95	0/0:37:35,2:40:-0.00,-6.66,-109.67	./.	1/1:19:0,19:40:-61.19,-6.58,-0.00	./.	./.	0/0:11:11,0:40:-0.00,-5.41,-37.38	./.	1/1:14:0,14:40:-44.76,-5.07,-0.00	1/1:41:0,41:40:-133.47,-13.19,-0.00
30569	12	.	T	C	.	PASS	NS=42;AF=0.012	GT:DP:AD:GQ:GL	./.	0/0:16:16,0:40:-0.00,-6.64,-58.18	0/0:7:7,0:40:-0.00,-3.94,-26.81	./.	0/0:15:15,0:40:-0.00,-6.34,-54.69	0/0:29:29,0:40:-0.00,-10.56,-103.49	0/0:12:12,0:40:-0.00,-5.44,-44.24	./.	0/0:26:26,0:40:-0.00,-9.65,-93.04	./.	./.	0/0:22:22,0:40:-0.00,-8.45,-79.09	./.	0/0:10:10,0:40:-0.00,-4.84,-37.26	0/0:64:64,0:40:-0.00,-21.09,-225.50	0/0:11:11,0:40:-0.00,-5.14,-40.75	0/0:33:33,0:40:-0.00,-11.76,-117.44	0/0:10:10,0:40:-0.00,-4.84,-37.26	0/0:19:19,0:40:-0.00,-7.55,-68.64	0/0:23:23,0:40:-0.00,-8.75,-82.58	0/0:21:21,0:40:-0.00,-8.15,-75.61	0/0:18:18,0:40:-0.00,-7.25,-65.15	0/0:24:24,0:40:-0.00,-9.05,-86.07	./.	0/0:24:24,0:40:-0.00,-9.05,-86.07	./.	./.	./.	./.	0/0:20:20,0:40:-0.00,-7.85,-72.12	./.	0/0:13:13,0:40:-0.00,-5.74,-47.72	0/0:28:28,0:40:-0.00,-10.25,-100.01	./.	0/0:5:5,0:40:-0.00,-3.33,-19.83	./.	0/0:7:7,0:40:-0.00,-3.94,-26.81	0/0:9:9,0:40:-0.00,-4.54,-33.78	0/0:4:4,0:37:-0.00,-3.03,-16.35	0/0:4:4,0:37:-0.00,-3.03,-16.35	0/0:25:25,0:40:-0.00,-9.35,-89.55
29868	13	.	C	T	.	PASS	NS=39;AF=0.231	GT:DP:AD:GQ:GL	0/0:45:45,0:40:-0.00,-14.93,-123.74	0/0:23:22,0:40:-0.00,-8.03,-60.97	./.	./.	./.	0/0:44:43,0:40:-0.00,-14.33,-118.28	./.	0/0:20:20,0:40:-0.00,-7.43,-55.52	0/0:29:29,0:40:-0.00,-10.13,-80.08	1/1:6:0,6:29:-15.44,-2.29,-0.00	1/1:84:4,80:40:-206.47,-14.79,-0.00	./.	1/1:44:0,44:40:-119.14,-13.70,-0.00	0/0:11:11,0:40:-0.00,-4.73,-30.96	./.	./.	0/0:41:41,0:40:-0.00,-13.73,-112.83	1/1:2:0,2:15:-4.56,-1.12,-0.03	./.	./.	./.	./.	./.	./.	./.	./.	./.	./.	./.	./.	./.	./.	./.	1/1:49:1,48:40:-127.33,-12.47,-0.00	0/0:13:12,1:32:-0.00,-2.60,-30.96	0/0:11:11,0:40:-0.00,-4.73,-30.96	0/0:27:27,0:40:-0.00,-9.53,-74.62	0/0:20:20,0:40:-0.00,-7.43,-55.52	0/0:8:8,0:40:-0.00,-3.83,-22.77	./.	./.
1681704	14	.	G	A	.	PASS	NS=28;AF=0.018	GT:DP:AD:GQ:GL	./.	0/0:13:13,0:40:-0.00,-5.70,-45.65	0/0:20:20,0:40:-0.00,-7.81,-68.93	./.	0/0:11:11,0:40:-0.00,-5.10,-39.00	0/0:36:36,0:40:-0.00,-12.62,-122.16	./.	./.	0/0:22:22,0:40:-0.00,-8.41,-75.59	0/0:11:11,0:40:-0.00,-5.10,-39.00	./.	./.	./.	./.	./.	./.	./.	./.	./.	0/0:10:10,0:40:-0.00,-4.80,-35.67	./.	./.	./.	./.	0/1:7:5,2:34:-2.76,-0.00,-15.14	0/0:29:29,0:40:-0.00,-10.52,-98.87	0/0:14:14,0:40:-0.00,-6.00,-48.98	./.	0/0:13:13,0:40:-0.00,-5.70,-45.65	0/0:16:15,0:40:-0.00,-6.30,-52.30	./.	./.	0/0:15:15,0:40:-0.00,-6.30,-52.30	./.	./.	./.	./.	./.	./.	./.	./.
68665	15	.	C	T	.	PASS	NS=96;AF=0.010	GT:DP:AD:GQ:GL	0/0:38:38,0:40:-0.00,-13.02,-132.04	0/0:12:12,0:40:-0.00,-5.20,-43.34	./.	0/0:18:18,0:40:-0.00,-7.00,-63.81	0/0:13:13,0:40:-0.00,-5.50,-46.75	0/0:14:14,0:40:-0.00,-5.80,-50.16	0/0:11:11,0:40:-0.00,-4.90,-39.93	0/0:19:19,0:40:-0.00,-7.30,-67.22	0/0:24:24,0:40:-0.00,-8.81,-84.28	0/0:64:64,0:40:0.00,-20.84,-220.73	0/0:11:11,0:40:-0.00,-4.90,-39.93	0/0:20:20,0:40:-0.00,-7.60,-70.63	0/0:72:72,0:40:0.00,-23.25,-248.02	0/0:18:18,0:40:-0.00,-7.00,-63.81	0/0:111:111,0:40:0.00,-34.98,-381.07	0/0:24:24,0:40:-0.00,-8.81,-84.28	0/0:46:46,0:40:-0.00,-15.43,-159.33	./.	./.	0/0:26:26,0:40:-0.00,-9.41,-91.10	0/0:11:11,0:40:-0.00,-4.90,-39.93	0/0:23:23,0:40:-0.00,-8.51,-80.86	0/0:21:21,0:40:-0.00,-7.90,-74.04	0/0:29:29,0:40:-0.00,-10.31,-101.33	0/0:26:26,0:40:-0.00,-9.41,-91.10	0/0:34:34,0:40:-0.00,-11.82,-118.39	0/0:23:23,0:40:-0.00,-8.51,-80.86	0/0:17:17,0:40:-0.00,-6.70,-60.40	0/0:17:17,0:40:-0.00,-6.70,-60.40	0/0:22:22,0:40:-0.00,-8.20,-77.45	0/0:17:17,0:40:-0.00,-6.70,-60.40	0/0:13:13,0:40:-0.00,-5.50,-46.75	0/0:23:23,0:40:-0.00,-8.51,-80.86	0/0:57:57,0:40:0.00,-18.74,-196.85	0/0:22:22,0:40:-0.00,-8.20,-77.45	./.	0/0:30:30,0:40:-0.00,-10.61,-104.74	0/0:13:13,0:40:-0.00,-5.50,-46.75	0/0:16:16,0:40:-0.00,-6.40,-56.98	0/0:25:25,0:40:-0.00,-9.11,-87.69	0/0:74:74,0:40:0.00,-23.85,-254.85
7101710	16	.	G	A	.	PASS	NS=56;AF=0.036	GT:DP:AD:GQ:GL	0/0:2:2,0:36:-0.00,-3.00,-9.89	0/0:4:4,0:40:-0.00,-3.60,-18.16	0/0:2:2,0:36:-0.00,-3.00,-9.89	./.	./.	0/0:10:10,0:40:-0.00,-5.41,-42.96	0/0:4:4,0:40:-0.00,-3.60,-18.16	0/0:1:1,0:33:-0.00,-2.70,-5.76	0/0:9:9,0:40:-0.00,-5.11,-38.82	./.	0/0:6:6,0:40:-0.00,-4.20,-26.42	0/0:1:1,0:33:-0.00,-2.70,-5.76	./.	0/0:3:3,0:40:-0.00,-3.30,-14.02	0/0:7:7,0:40:-0.00,-4.50,-30.56	./.	./.	./.	0/0:3:3,0:40:-0.00,-3.30,-14.02	0/0:13:13,0:40:-0.00,-6.31,-55.36	0/0:4:4,0:40:-0.00,-3.60,-18.16	0/0:2:2,0:36:-0.00,-3.00,-9.89	./.	0/0:5:5,0:40:-0.00,-3.90,-22.29	0/0:1:1,0:33:-0.00,-2.70,-5.76	0/0:1:1,0:33:-0.00,-2.70,-5.76	0/0:1:1,0:33:-0.00,-2.70,-5.76	./.	0/0:3:3,0:40:-0.00,-3.30,-14.02	0/0:7:7,0:40:-0.00,-4.50,-30.56	0/0:3:3,0:40:-0.00,-3.30,-14.02	0/0:8:8,0:40:-0.00,-4.80,-34.69	0/0:7:7,0:40:-0.00,-4.50,-30.56	0/0:11:11,0:40:-0.00,-5.71,-47.09	./.	0/0:2:2,0:36:-0.00,-3.00,-9.89	./.	./.	./.	0/0:1:1,0:33:-0.00,-2.70,-5.76	0/0:2:2,0:36:-0.00,-3.00,-9.89
14507	17	.	T	A	.	PASS	NS=93;AF=0.032	GT:DP:AD:GQ:GL	0/0:81:81,0:40:0.00,-25.68,-237.09	0/0:16:16,0:40:-0.00,-6.15,-48.26	0/0:15:15,0:40:-0.00,-5.85,-45.36	0/0:12:12,0:40:-0.00,-4.95,-36.64	./.	0/0:15:15,0:40:-0.00,-5.85,-45.36	0/0:12:12,0:40:-0.00,-4.95,-36.64	0/0:69:69,0:40:-0.00,-22.08,-202.23	./.	0/0:95:95,0:40:0.00,-29.89,-277.76	0/0:19:19,0:40:-0.00,-7.05,-56.98	0/0:62:62,0:40:0.00,-19.98,-181.89	0/0:120:119,0:40:0.00,-37.10,-347.48	0/1:35:19,16:40:-34.62,0.00,-45.12	0/0:117:115,0:40:0.00,-35.90,-335.86	0/0:45:45,0:40:-0.00,-14.87,-132.51	0/0:62:61,0:40:0.00,-19.67,-178.99	0/0:14:14,0:40:-0.00,-5.55,-42.45	./.	0/0:20:20,0:40:-0.00,-7.35,-59.88	0/0:18:18,0:40:-0.00,-6.75,-54.07	0/0:53:53,0:40:0.00,-17.27,-155.75	0/0:31:31,0:40:-0.00,-10.66,-91.84	./.	0/0:49:49,0:40:-0.00,-16.07,-144.13	0/0:34:34,0:40:-0.00,-11.56,-100.55	0/0:29:29,0:40:-0.00,-10.06,-86.03	0/1:55:42,13:40:-19.89,0.00,-105.92	0/0:33:33,0:40:-0.00,-11.26,-97.65	0/0:37:37,0:40:-0.00,-12.46,-109.27	0/0:15:15,0:40:-0.00,-5.85,-45.36	0/0:29:29,0:40:-0.00,-10.06,-86.03	0/0:27:27,0:40:-0.00,-9.46,-80.22	0/0:36:36,0:40:-0.00,-12.16,-106.36	0/0:39:39,0:40:-0.00,-13.06,-115.08	0/0:25:25,0:40:-0.00,-8.86,-74.41	0/0:31:31,0:40:-0.00,-10.66,-91.84	0/0:11:11,0:40:-0.00,-4.65,-33.74	0/0:11:11,0:40:-0.00,-4.65,-33.74	0/0:45:44,1:40:-0.00,-11.96,-126.70	0/0:50:49,1:40:-0.00,-13.46,-141.22
1235766	18	.	A	C	.	PASS	NS=32;AF=0.062	GT:DP:AD:GQ:GL	./.	./.	./.	./.	./.	./.	./.	./.	./.	./.	./.	./.	./.	./.	./.	./.	./.	./.	./.	./.	./.	./.	./.	./.	./.	./.	./.	./.	./.	0/0:38:38,0:40:-0.00,-13.55,-110.50	0/0:1:1,0:30:-0.00,-2.43,-4.57	./.	./.	./.	./.	./.	0/0:35:35,0:40:-0.00,-12.65,-101.91	0/0:9:9,0:40:-0.00,-4.83,-27.47	0/0:8:8,0:40:-0.00,-4.53,-24.61	./.	0/0:40:40,0:40:-0.00,-14.15,-116.23
79722	19	.	C	A	.	PASS	NS=100;AF=0.010	GT:DP:AD:GQ:GL	0/0:21:21,0:40:-0.00,-8.54,-103.38	./.	0/0:7:7,0:40:-0.00,-4.32,-35.86	0/0:9:9,0:40:-0.00,-4.93,-45.51	0/0:6:6,0:40:-0.00,-4.02,-31.04	0/0:27:27,0:40:-0.00,-10.34,-132.32	0/0:14:14,0:40:-0.00,-6.43,-69.62	0/0:21:21,0:40:-0.00,-8.54,-103.38	0/0:15:15,0:40:-0.00,-6.73,-74.44	0/0:18:18,0:40:-0.00,-7.64,-88.91	0/0:6:6,0:40:-0.00,-4.02,-31.04	0/0:17:17,0:40:-0.00,-7.33,-84.09	0/0:29:29,0:40:-0.00,-10.95,-141.96	0/0:15:15,0:40:-0.00,-6.73,-74.44	0/0:53:53,0:40:-0.00,-18.17,-257.70	0/0:5:5,0:40:-0.00,-3.72,-26.22	0/0:15:15,0:40:-0.00,-6.73,-74.44	0/0:10:10,0:40:-0.00,-5.23,-50.33	0/0:13:13,0:40:-0.00,-6.13,-64.80	0/0:13:13,0:40:-0.00,-6.13,-64.80	0/0:16:16,0:40:-0.00,-7.03,-79.27	0/0:9:9,0:40:-0.00,-4.93,-45.51	0/0:8:8,0:40:-0.00,-4.63,-40.69	0/0:16:16,0:40:-0.00,-7.03,-79.27	0/0:19:19,0:40:-0.00,-7.94,-93.73	0/0:15:15,0:40:-0.00,-6.73,-74.44	0/0:15:15,0:40:-0.00,-6.73,-74.44	0/0:7:7,0:40:-0.00,-4.32,-35.86	0/0:16:16,0:40:-0.00,-7.03,-79.27	0/0:6:6,0:40:-0.00,-4.02,-31.04	0/0:16:16,0:40:-0.00,-7.03,-79.27	0/0:5:5,0:40:-0.00,-3.72,-26.22	0/0:7:7,0:40:-0.00,-4.32,-35.86	0/0:26:26,0:40:-0.00,-10.04,-127.49	0/0:11:11,0:40:-0.00,-5.53,-55.15	0/0:18:18,0:40:-0.00,-7.64,-88.91	0/0:8:8,0:40:-0.00,-4.63,-40.69	0/0:3:3,0:38:-0.00,-3.12,-16.57	0/0:9:9,0:40:-0.00,-4.93,-45.51	0/0:15:15,0:40:-0.00,-6.73,-74.44	0/0:20:20,0:40:-0.00,-8.24,-98.56
30285	20	.	T	A	.	PASS	NS=66;AF=0.015	GT:DP:AD:GQ:GL	0/0:13:13,0:40:-0.00,-6.13,-61.69	0/0:14:14,0:40:-0.00,-6.43,-66.28	0/0:13:13,0:40:-0.00,-6.13,-61.69	./.	./.	1/1:5:0,5:23:-21.06,-1.80,-0.01	0/0:12:12,0:40:-0.00,-5.83,-57.09	0/0:10:10,0:40:-0.00,-5.22,-47.90	./.	0/0:3:3,0:38:-0.00,-3.12,-15.72	0/0:1:1,0:31:-0.00,-2.52,-6.53	0/0:15:15,0:40:-0.00,-6.73,-70.88	./.	0/0:13:13,0:40:-0.00,-6.13,-61.69	./.	0/0:2:2,0:34:-0.00,-2.82,-11.12	./.	0/0:2:2,0:34:-0.00,-2.82,-11.12	0/0:12:12,0:40:-0.00,-5.83,-57.09	0/0:16:16,0:40:-0.00,-7.03,-75.48	0/0:10:10,0:40:-0.00,-5.22,-47.90	0/0:14:14,0:40:-0.00,-6.43,-66.28	0/0:9:9,0:40:-0.00,-4.92,-43.30	./.	./.	./.	0/0:18:18,0:40:-0.00,-7.63,-84.67	0/0:9:9,0:40:-0.00,-4.92,-43.30	0/0:14:14,0:40:-0.00,-6.43,-66.28	./.	0/0:22:22,0:40:-0.00,-8.84,-103.06	0/0:8:8,0:40:-0.00,-4.62,-38.70	./.	./.	0/0:9:9,0:40:-0.00,-4.92,-43.30	0/0:4:4,0:40:-0.00,-3.42,-20.32	0/0:11:11,0:40:-0.00,-5.53,-52.49	./.	0/0:1:1,0:31:-0.00,-2.52,-6.53	0/0:27:27,0:40:-0.00,-10.34,-126.04	0/0:8:8,0:40:-0.00,-4.62,-38.70
62629	21	.	T	A	.	PASS	NS=41;AF=0.012	GT:DP:AD:GQ:GL	0/0:16:16,0:40:-0.00,-6.70,-53.43	./.	./.	./.	./.	0/0:16:16,0:40:-0.00,-6.70,-53.43	0/0:35:35,0:40:-0.00,-12.41,-114.01	0/0:40:40,0:40:-0.00,-13.92,-129.96	0/0:39:39,0:40:-0.00,-13.62,-126.77	0/0:18:18,0:40:-0.00,-7.30,-59.80	./.	0/0:44:44,0:40:-0.00,-15.12,-142.71	0/0:55:55,0:40:-0.00,-18.43,-177.79	0/0:8:8,0:40:-0.00,-4.29,-27.92	0/0:86:86,0:40:0.00,-27.75,-276.64	0/0:36:36,0:40:-0.00,-12.71,-117.20	0/0:17:17,0:40:-0.00,-7.00,-56.61	./.	./.	0/0:54:53,1:40:-0.00,-14.94,-168.22	0/0:21:21,0:40:-0.00,-8.20,-69.37	0/0:25:25,0:40:-0.00,-9.40,-82.12	0/0:56:55,0:40:-0.00,-18.43,-177.79	0/0:73:73,0:40:-0.00,-23.84,-235.18	./.	./.	./.	0/0:22:22,0:40:-0.00,-8.50,-72.56	0/0:35:35,0:40:-0.00,-12.41,-114.01	./.	./.	./.	./.	./.	./.	./.	./.	./.	./.	./.	./.
1310870	22	.	T	G	.	PASS	NS=54;AF=0.093	GT:DP:AD:GQ:GL	./.	./.	./.	./.	./.	./.	./.	./.	./.	./.	1/1:7:0,7:34:-28.60,-2.78,-0.00	0/0:5:5,0:34:-0.00,-2.81,-21.52	0/0:10:10,0:40:-0.00,-4.31,-42.40	./.	0/0:23:23,0:40:-0.00,-8.22,-96.70	0/0:5:5,0:34:-0.00,-2.81,-21.52	0/0:6:6,0:38:-0.00,-3.11,-25.69	0/0:6:6,0:38:-0.00,-3.11,-25.69	./.	./.	./.	./.	./.	./.	./.	./.	./.	./.	./.	1/1:11:0,11:40:-45.31,-3.98,-0.00	0/0:4:4,0:31:-0.00,-2.51,-17.34	./.	1/1:7:0,7:34:-28.60,-2.78,-0.00	0/0:12:12,0:40:-0.00,-4.91,-50.75	0/0:12:12,0:40:-0.00,-4.91,-50.75	0/0:4:4,0:31:-0.00,-2.51,-17.34	0/0:13:13,0:40:-0.00,-5.21,-54.93	0/0:8:8,0:40:-0.00,-3.71,-34.05	./.	0/0:6:6,0:38:-0.00,-3.11,-25.69	0/0:23:23,0:40:-0.00,-8.22,-96.70
20802	23	.	C	A	.	PASS	NS=35;AF=0.029	GT:DP:AD:GQ:GL	0/0:13:13,0:40:-0.00,-6.13,-58.86	0/0:17:17,0:40:-0.00,-7.33,-76.37	./.	0/0:9:9,0:40:-0.00,-4.92,-41.34	0/0:6:6,0:40:-0.00,-4.02,-28.20	./.	./.	./.	0/0:8:8,0:40:-0.00,-4.62,-36.96	./.	0/0:21:21,0:40:-0.00,-8.53,-93.89	./.	0/0:17:17,0:40:-0.00,-7.33,-76.37	./.	0/0:16:16,0:40:-0.00,-7.03,-71.99	0/0:7:7,0:40:-0.00,-4.32,-32.58	./.	./.	0/0:15:15,0:40:-0.00,-6.73,-67.62	./.	./.	./.	./.	./.	./.	./.	./.	./.	./.	0/0:11:11,0:40:-0.00,-5.52,-50.10	0/0:9:9,0:40:-0.00,-4.92,-41.34	./.	./.	./.	0/0:4:4,0:40:-0.00,-3.42,-19.45	0/0:9:9,0:40:-0.00,-4.92,-41.34	0/0:14:14,0:40:-0.00,-6.43,-63.24	./.	0/0:5:5,0:40:-0.00,-3.72,-23.82	./.	0/0:16:16,0:40:-0.00,-7.03,-71.99
41091	24	.	A	T	.	PASS	NS=82;AF=0.049	GT:DP:AD:GQ:GL	0/0:23:23,0:40:-0.00,-7.95,-81.14	0/0:8:8,0:40:-0.00,-3.44,-28.89	./.	0/0:9:9,0:40:-0.00,-3.74,-32.37	./.	0/1:67:48,19:40:-45.00,0.00,-147.05	0/0:14:14,0:40:-0.00,-5.24,-49.79	0/0:24:24,0:40:-0.00,-8.25,-84.63	./.	./.	./.	0/0:40:40,0:40:-0.00,-13.07,-140.37	0/0:32:32,0:40:-0.00,-10.66,-112.50	0/0:14:14,0:40:-0.00,-5.24,-49.79	0/1:197:118,78:40:-211.73,0.00,-352.10	0/0:12:12,0:40:-0.00,-4.64,-42.82	0/0:25:25,0:40:-0.00,-8.55,-88.11	0/0:21:21,0:40:-0.00,-7.35,-74.18	0/0:15:15,0:40:-0.00,-5.54,-53.27	0/0:20:20,0:40:-0.00,-7.05,-70.69	0/0:8:8,0:40:-0.00,-3.44,-28.89	0/0:45:45,0:40:-0.00,-14.57,-157.79	0/0:30:30,0:40:-0.00,-10.06,-105.53	./.	0/0:17:17,0:40:-0.00,-6.15,-60.24	0/0:16:16,0:40:-0.00,-5.85,-56.76	0/0:16:16,0:40:-0.00,-5.85,-56.76	0/0:24:24,0:40:-0.00,-8.25,-84.63	0/0:28:28,0:40:-0.00,-9.46,-98.56	0/0:11:11,0:40:-0.00,-4.34,-39.34	0/0:31:31,0:40:-0.00,-10.36,-109.01	./.	0/0:25:25,0:40:-0.00,-8.55,-88.11	1/1:24:0,24:40:-82.60,-7.24,-0.00	0/0:20:20,0:40:-0.00,-7.05,-70.69	0/0:14:14,0:40:-0.00,-5.24,-49.79	./.	0/0:15:15,0:40:-0.00,-5.54,-53.27	./.	./.	0/0:43:43,0:40:-0.00,-13.97,-150.82
9201	25	.	A	C	.	PASS	NS=38;AF=0.013	GT:DP:AD:GQ:GL	./.	./.	./.	./.	./.	./.	./.	./.	./.	./.	./.	0/0:22:22,0:40:-0.00,-8.48,-82.77	0/0:42:42,0:40:-0.00,-14.50,-155.84	./.	0/0:61:61,0:40:0.00,-20.22,-225.25	./.	0/0:44:44,0:40:-0.00,-15.10,-163.14	0/0:15:15,0:40:-0.00,-6.37,-57.20	0/0:17:17,0:40:-0.00,-6.98,-64.51	./.	./.	0/0:16:16,0:40:-0.00,-6.67,-60.86	0/0:14:14,0:40:-0.00,-6.07,-53.55	0/0:7:7,0:40:-0.00,-3.97,-27.98	0/0:11:11,0:40:-0.00,-5.17,-42.59	./.	0/0:17:17,0:40:-0.00,-6.98,-64.51	0/0:11:11,0:40:-0.00,-5.17,-42.59	./.	0/0:25:25,0:40:-0.00,-9.38,-93.73	./.	./.	0/0:3:3,0:34:-0.00,-2.76,-13.37	./.	./.	./.	0/0:36:36,0:40:-0.00,-12.69,-133.92	0/1:9:6,3:40:-6.39,-0.00,-19.76	0/0:13:13,0:40:-0.00,-5.77,-49.90	./.	0/0:59:59,0:40:-0.00,-19.61,-217.94
19733	26	.	T	G	.	PASS	NS=101;AF=0.015	GT:DP:AD:GQ:GL	0/0:214:214,0:40:-0.00,-65.66,-672.91	0/0:131:131,0:40:-0.00,-40.70,-412.85	0/0:83:83,0:40:0.00,-26.27,-262.45	0/0:72:72,0:40:0.00,-22.96,-227.99	0/0:85:85,0:40:0.00,-26.87,-268.72	0/0:154:153,0:40:0.00,-47.32,-481.78	0/0:107:107,0:40:0.00,-33.49,-337.65	0/0:119:119,0:40:0.00,-37.10,-375.25	0/0:160:160,0:40:0.00,-49.43,-503.71	0/0:245:245,0:40:-0.00,-74.99,-770.04	0/0:217:217,0:40:0.00,-66.57,-682.31	0/0:108:108,0:40:0.00,-33.79,-340.78	0/0:226:226,0:40:0.00,-69.27,-710.51	0/0:33:33,0:40:-0.00,-11.24,-105.79	0/0:157:157,0:40:0.00,-48.52,-494.31	0/0:110:110,0:40:0.00,-34.39,-347.05	0/0:173:173,0:40:0.00,-53.33,-544.45	0/0:86:86,0:40:-0.00,-27.17,-271.85	0/0:129:129,0:40:-0.00,-40.10,-406.58	0/0:116:116,0:40:0.00,-36.19,-365.85	0/0:104:104,0:40:0.00,-32.59,-328.25	0/0:90:90,0:40:0.00,-28.38,-284.39	0/0:66:66,0:40:-0.00,-21.16,-209.19	0/0:203:202,0:40:0.00,-62.06,-635.31	0/0:102:102,0:40:0.00,-31.98,-321.98	0/0:160:160,0:40:0.00,-49.43,-503.71	0/0:144:144,0:40:-0.00,-44.61,-453.58	0/0:127:127,0:40:-0.00,-39.50,-400.32	0/0:90:89,0:40:0.00,-28.07,-281.25	0/0:138:138,0:40:0.00,-42.81,-434.78	0/0:121:121,0:40:-0.00,-37.70,-381.52	0/0:62:62,0:40:0.00,-19.96,-196.65	0/0:167:167,0:40:0.00,-51.53,-525.65	0/0:281:281,0:40:0.00,-85.81,-882.84	0/0:97:97,0:40:-0.00,-30.48,-306.32	0/0:178:178,0:40:-0.00,-54.84,-560.11	0/0:93:93,0:40:0.00,-29.28,-293.79	0/0:72:71,0:40:-0.00,-22.66,-224.85	0/1:79:63,16:40:-25.06,0.00,-174.72	0/0:105:105,0:40:0.00,-32.89,-331.38	0/0:183:183,0:40:0.00,-56.34,-575.78
1110058	27	.	C	A	.	PASS	NS=90;AF=0.467	GT:DP:AD:GQ:GL	0/1:65:49,16:40:-23.61,0.00,-111.36	0/1:55:38,17:40:-29.23,0.00,-85.52	0/1:36:24,12:40:-21.82,0.00,-54.51	0/1:29:21,8:40:-13.43,-0.00,-48.74	0/1:65:51,14:40:-18.36,0.00,-116.61	0/1:38:32,6:40:-5.49,-0.00,-74.89	0/1:36:28,8:40:-11.33,-0.00,-65.00	./.	0/1:63:40,23:40:-42.56,0.00,-88.36	0/1:60:43,17:40:-27.73,0.00,-97.13	0/1:31:24,7:40:-10.21,-0.00,-56.01	0/1:59:47,12:40:-14.92,-0.00,-107.92	0/1:60:49,11:40:-12.00,-0.00,-112.86	./.	./.	0/1:32:26,6:40:-7.29,-0.00,-60.96	0/0:44:42,2:40:-0.00,-6.80,-106.11	0/1:38:26,12:40:-21.22,0.00,-59.16	0/1:17:15,2:18:-1.32,-0.02,-36.63	./.	0/1:44:32,12:40:-19.42,0.00,-73.09	0/1:31:20,11:40:-20.70,0.00,-45.52	0/1:50:39,11:40:-15.00,-0.00,-89.64	0/1:29:17,12:40:-23.92,0.00,-38.26	0/1:63:49,14:40:-18.96,0.00,-111.96	./.	0/1:41:31,10:40:-15.07,0.00,-71.37	0/1:42:30,12:40:-20.02,0.00,-68.44	0/1:30:25,5:40:-5.26,-0.00,-58.93	0/1:67:46,21:40:-36.12,0.00,-102.90	0/1:57:48,7:37:-3.01,-0.00,-111.74	0/1:35:29,6:40:-6.39,-0.00,-67.92	0/1:46:28,18:40:-34.55,0.00,-62.00	0/1:42:28,12:40:-20.62,0.00,-63.80	0/1:28:21,7:40:-11.11,-0.00,-49.04	0/1:33:27,6:40:-6.99,-0.00,-63.28	0/1:33:28,5:40:-4.36,-0.00,-65.90	0/1:52:38,14:40:-22.26,0.00,-86.42	0/1:29:21,8:40:-13.43,-0.00,-48.74	0/1:48:38,9:40:-10.65,-0.00,-87.92	0/1:54:44,10:40:-11.17,-0.00,-101.55
3777061	28	.	C	A	.	PASS	NS=34;AF=0.029	GT:DP:AD:GQ:GL	./.	./.	./.	./.	./.	./.	./.	./.	./.	./.	./.	./.	./.	./.	./.	./.	./.	./.	./.	./.	./.	0/0:22:22,0:40:-0.00,-7.99,-50.41	0/0:13:13,0:40:-0.00,-5.31,-30.57	0/0:14:14,0:40:-0.00,-5.60,-32.77	0/0:12:12,0:40:-0.00,-5.01,-28.37	./.	0/0:22:22,0:40:-0.00,-7.99,-50.41	./.	0/0:14:13,0:40:-0.00,-5.31,-30.57	./.	./.	./.	./.	./.	./.	./.	./.	./.	./.	./.	./.
364339	29	.	A	T	.	PASS	NS=58;AF=0.086	GT:DP:AD:GQ:GL	0/0:11:11,0:40:-0.00,-3.94,-48.02	./.	./.	./.	0/1:20:8,12:40:-44.26,0.00,-28.64	0/0:18:18,0:40:-0.00,-6.05,-77.72	./.	0/1:7:3,4:40:-14.23,-0.00,-11.34	0/1:22:13,9:40:-30.93,0.00,-49.25	0/1:10:1,9:25:-34.54,-0.00,-1.96	0/0:15:15,0:40:-0.00,-5.15,-64.99	./.	./.	0/0:14:14,0:40:-0.00,-4.85,-60.75	0/1:48:27,21:40:-74.01,0.00,-100.82	./.	0/0:5:5,0:27:-0.00,-2.14,-22.57	./.	0/0:5:5,0:27:-0.00,-2.14,-22.57	0/0:6:6,0:30:-0.00,-2.44,-26.81	./.	./.	0/0:6:6,0:30:-0.00,-2.44,-26.81	0/0:5:5,0:27:-0.00,-2.14,-22.57	0/0:4:4,0:24:-0.01,-1.84,-18.33	1/1:6:0,6:15:-24.14,-1.12,-0.03	./.	./.	./.	0/0:6:6,0:30:-0.00,-2.44,-26.81	0/0:6:6,0:30:-0.00,-2.44,-26.81	./.	./.	0/0:11:11,0:40:-0.00,-3.94,-48.02	./.	0/0:6:6,0:30:-0.00,-2.44,-26.81	0/0:5:5,0:27:-0.00,-2.14,-22.57	./.	./.	0/0:13:13,0:40:-0.00,-4.55,-56.51	./.
5360	30	.	A	T	.	PASS	NS=47;AF=0.085	GT:DP:AD:GQ:GL	./.	./.	./.	./.	./.	./.	./.	./.	./.	./.	./.	0/0:6:6,0:32:-0.00,-2.57,-27.75	0/0:10:10,0:40:-0.00,-3.77,-45.62	./.	1/1:79:0,79:40:-352.06,-23.60,0.00	0/0:14:14,0:40:-0.00,-4.97,-63.50	./.	./.	0/0:6:6,0:32:-0.00,-2.57,-27.75	./.	0/0:3:3,0:22:-0.01,-1.67,-14.36	0/0:9:9,0:40:-0.00,-3.47,-41.16	./.	0/0:3:3,0:22:-0.01,-1.67,-14.36	./.	0/0:2:2,0:19:-0.02,-1.38,-9.90	./.	1/1:13:0,13:40:-57.15,-3.73,-0.00	0/0:5:5,0:29:-0.00,-2.27,-23.29	0/0:2:2,0:19:-0.02,-1.38,-9.90	0/0:5:5,0:29:-0.00,-2.27,-23.29	./.	0/0:6:6,0:32:-0.00,-2.57,-27.75	0/0:8:8,0:38:-0.00,-3.17,-36.69	0/0:2:2,0:19:-0.02,-1.38,-9.90	0/0:4:4,0:25:-0.00,-1.97,-18.82	0/0:13:13,0:40:-0.00,-4.67,-59.03	0/0:5:5,0:29:-0.00,-2.27,-23.29	./.	0/0:9:9,0:40:-0.00,-3.47,-41.16	0/0:44:44,0:40:-0.00,-14.00,-197.55
516796	31	.	C	A	.	PASS	NS=46;AF=0.011	GT:DP:AD:GQ:GL	0/0:15:15,0:40:-0.00,-6.17,-64.20	0/0:14:14,0:40:-0.00,-5.87,-60.08	./.	./.	./.	0/0:7:7,0:40:-0.00,-3.76,-31.24	0/0:4:4,0:35:-0.00,-2.86,-18.88	0/0:12:12,0:40:-0.00,-5.27,-51.84	0/0:12:12,0:40:-0.00,-5.27,-51.84	./.	./.	./.	./.	./.	./.	./.	./.	./.	./.	./.	./.	./.	./.	./.	./.	./.	./.	./.	./.	./.	0/0:12:12,0:40:-0.00,-5.27,-51.84	./.	0/0:15:15,0:40:-0.00,-6.17,-64.20	./.	./.	./.	./.	./.	./.	./.	./.
4908145	32	.	G	A	.	PASS	NS=80;AF=0.487	GT:DP:AD:GQ:GL	0/1:21:17,4:40:-10.26,-0.00,-59.30	0/1:28:17,11:40:-34.19,0.00,-57.20	0/1:29:21,8:40:-22.73,0.00,-71.77	0/1:17:13,4:40:-11.47,-0.00,-45.63	0/1:19:9,10:40:-33.18,0.00,-30.15	0/0:14:14,0:31:-0.00,-2.51,-52.76	0/1:14:6,8:40:-27.25,0.00,-20.50	0/1:31:18,13:40:-40.72,0.00,-60.01	0/1:45:27,18:40:-55.11,0.00,-89.27	0/1:8:3,5:40:-17.90,-0.00,-11.15	0/1:18:10,8:40:-26.04,0.00,-34.17	0/1:22:15,7:40:-21.12,0.00,-51.57	0/1:22:13,9:40:-28.56,0.00,-44.13	0/1:40:31,9:40:-23.14,0.00,-105.65	0/1:33:17,16:40:-51.28,0.00,-55.69	0/1:12:6,6:40:-20.41,0.00,-21.10	0/1:14:10,4:40:-12.37,-0.00,-35.38	0/1:4:0,4:17:-15.41,-0.03,-1.23	0/1:23:12,11:40:-35.69,0.00,-40.11	0/1:7:5,2:40:-7.04,-0.00,-18.89	0/1:34:25,9:40:-24.95,0.00,-85.14	0/1:33:13,20:40:-66.15,0.00,-40.82	0/1:12:9,3:40:-9.25,-0.00,-32.26	0/1:14:8,6:40:-19.81,0.00,-27.94	./.	0/1:29:9,20:40:-67.36,0.00,-27.15	0/1:14:11,3:40:-8.65,-0.00,-39.10	0/1:15:6,9:40:-30.66,0.00,-20.20	./.	0/1:16:13,3:40:-8.05,-0.00,-45.93	0/1:12:6,6:40:-20.41,0.00,-21.10	./.	0/1:23:9,14:40:-46.85,0.00,-28.95	0/1:64:35,29:40:-90.29,0.00,-113.30	./.	0/1:10:9,1:30:-2.42,-0.00,-32.87	./.	0/1:20:16,4:40:-10.57,-0.00,-55.89	./.	0/1:35:16,19:40:-61.83,0.00,-51.37	0/1:20:16,4:40:-10.57,-0.00,-55.89
1280813	33	.	A	G	.	PASS	NS=34;AF=0.412	GT:DP:AD:GQ:GL	0/1:21:18,3:40:-4.68,-0.00,-58.66	0/1:18:11,7:40:-19.51,0.00,-35.19	./.	0/0:6:6,0:17:-0.02,-1.27,-22.66	./.	./.	0/1:14:9,5:40:-13.75,-0.00,-29.43	0/1:18:12,6:40:-16.03,0.00,-38.67	0/1:17:15,2:30:-2.41,-0.00,-49.42	0/1:22:19,3:40:-4.38,-0.00,-61.84	0/1:23:19,4:40:-7.56,-0.00,-61.54	0/1:20:18,2:20:-1.52,-0.01,-58.98	./.	0/1:17:13,4:40:-9.37,-0.00,-42.46	0/1:44:37,7:40:-11.69,-0.00,-117.90	0/1:11:9,2:40:-4.21,-0.00,-30.33	./.	./.	./.	./.	./.	./.	./.	./.	./.	./.	./.	./.	./.	./.	./.	./.	./.	./.	./.	./.	./.	./.	./.	./.	./.
23557	34	.	A	C	.	PASS	NS=97;AF=0.010	GT:DP:AD:GQ:GL	0/0:61:61,0:40:-0.00,-20.71,-203.13	0/0:26:26,0:40:-0.00,-10.18,-87.79	0/0:48:48,0:40:0.00,-16.80,-160.29	0/0:12:12,0:40:-0.00,-5.97,-41.65	0/0:37:37,0:40:-0.00,-13.49,-124.04	0/0:54:54,0:40:-0.00,-18.61,-180.06	0/0:26:26,0:40:-0.00,-10.18,-87.79	0/0:56:56,0:40:0.00,-19.21,-186.65	0/0:43:43,0:40:-0.00,-15.30,-143.81	0/0:62:62,0:40:0.00,-21.01,-206.42	0/0:11:11,0:40:-0.00,-5.67,-38.36	0/0:49:49,0:40:0.00,-17.10,-163.58	0/0:62:62,0:40:0.00,-21.01,-206.42	0/0:16:16,0:40:-0.00,-7.17,-54.83	0/0:66:66,0:40:0.00,-22.22,-219.60	0/0:36:36,0:40:-0.00,-13.19,-120.74	0/0:37:37,0:40:-0.00,-13.49,-124.04	0/0:13:13,0:40:-0.00,-6.27,-44.95	0/0:34:34,0:40:-0.00,-12.59,-114.15	0/0:47:47,0:40:-0.00,-16.50,-156.99	0/0:25:25,0:40:-0.00,-9.88,-84.49	0/0:22:22,0:40:-0.00,-8.98,-74.61	0/0:45:45,0:40:-0.00,-15.90,-150.40	0/0:28:28,0:40:-0.00,-10.78,-94.38	0/0:71:71,0:40:0.00,-23.72,-236.08	0/0:21:21,0:40:-0.00,-8.68,-71.31	0/0:21:21,0:40:-0.00,-8.68,-71.31	0/0:23:23,0:40:-0.00,-9.28,-77.90	0/0:39:39,0:40:-0.00,-14.09,-130.63	0/0:6:6,0:40:-0.00,-4.17,-21.88	0/0:16:16,0:40:-0.00,-7.17,-54.83	0/0:12:12,0:40:-0.00,-5.97,-41.65	0/0:21:21,0:40:-0.00,-8.68,-71.31	0/0:28:28,0:40:-0.00,-10.78,-94.38	0/0:21:21,0:40:-0.00,-8.68,-71.31	0/0:14:14,0:40:-0.00,-6.57,-48.24	0/0:15:15,0:40:-0.00,-6.87,-51.54	0/0:12:12,0:40:-0.00,-5.97,-41.65	0/0:60:60,0:40:0.00,-20.41,-199.83	0/0:27:27,0:40:-0.00,-10.48,-91.08	./.
47727	35	.	G	A	.	PASS	NS=69;AF=0.014	GT:DP:AD:GQ:GL	0/0:5:5,0:40:-0.00,-3.62,-18.85	0/0:13:13,0:40:-0.00,-6.02,-45.92	0/0:11:11,0:40:-0.00,-5.42,-39.15	./.	./.	0/0:13:13,0:40:-0.00,-6.02,-45.92	0/0:6:6,0:40:-0.00,-3.92,-22.23	0/0:11:11,0:40:-0.00,-5.42,-39.15	0/0:11:11,0:40:-0.00,-5.42,-39.15	0/0:11:11,0:40:-0.00,-5.42,-39.15	./.	0/0:6:6,0:40:-0.00,-3.92,-22.23	0/0:11:11,0:40:-0.00,-5.42,-39.15	./.	0/0:13:13,0:40:-0.00,-6.02,-45.92	0/0:12:12,0:40:-0.00,-5.72,-42.54	0/0:7:7,0:40:-0.00,-4.22,-25.62	./.	0/0:6:6,0:40:-0.00,-3.92,-22.23	./.	0/0:12:12,0:40:-0.00,-5.72,-42.54	./.	./.	0/0:15:15,0:40:-0.00,-6.63,-52.69	0/0:9:9,0:40:-0.00,-4.82,-32.38	0/0:3:3,0:37:-0.00,-3.02,-12.08	0/0:8:8,0:40:-0.00,-4.52,-29.00	0/0:4:4,0:40:-0.00,-3.32,-15.46	./.	0/0:4:4,0:40:-0.00,-3.32,-15.46	0/0:8:8,0:40:-0.00,-4.52,-29.00	./.	0/0:9:9,0:40:-0.00,-4.82,-32.38	0/0:19:19,0:40:-0.00,-7.83,-66.22	0/0:3:3,0:37:-0.00,-3.02,-12.08	0/0:13:13,0:40:-0.00,-6.02,-45.92	0/0:8:8,0:40:-0.00,-4.52,-29.00	./.	1/1:3:0,3:15:-8.26,-1.12,-0.03	0/0:8:8,0:40:-0.00,-4.52,-29.00	0/0:12:12,0:40:-0.00,-5.72,-42.54
317	36	.	T	G	.	PASS	NS=100;AF=0.255	GT:DP:AD:GQ:GL	0/0:114:114,0:40:-0.00,-35.96,-392.88	0/0:90:90,0:40:0.00,-28.74,-310.37	0/0:31:31,0:40:-0.00,-10.99,-107.52	0/0:32:32,0:40:-0.00,-11.29,-110.96	0/0:51:51,0:40:-0.00,-17.01,-176.28	0/0:119:119,0:40:0.00,-37.47,-410.07	0/0:28:28,0:40:-0.00,-10.09,-97.21	0/0:86:86,0:40:0.00,-27.54,-296.62	0/0:63:63,0:40:-0.00,-20.62,-217.54	0/0:143:143,0:40:0.00,-44.69,-492.58	0/0:37:37,0:40:-0.00,-12.80,-128.15	0/0:81:81,0:40:-0.00,-26.04,-279.43	0/0:140:140,0:40:0.00,-43.79,-482.27	1/1:53:0,53:40:-181.27,-16.67,0.00	0/0:160:160,0:40:0.00,-49.80,-551.03	0/0:57:57,0:40:-0.00,-18.81,-196.91	0/0:108:107,0:40:0.00,-33.86,-368.81	0/0:30:30,0:40:-0.00,-10.69,-104.08	0/0:59:59,0:40:-0.00,-19.42,-203.79	0/0:92:92,0:40:-0.00,-29.35,-317.24	0/0:44:43,1:40:-0.00,-11.47,-145.34	0/0:63:63,0:40:-0.00,-20.62,-217.54	0/0:43:43,0:40:-0.00,-14.60,-148.78	0/0:79:79,0:40:0.00,-25.43,-272.55	0/0:44:44,0:40:-0.00,-14.90,-152.22	0/0:19:19,0:40:-0.00,-7.38,-66.27	0/0:107:107,0:40:-0.00,-33.86,-368.81	0/0:53:53,0:40:-0.00,-17.61,-183.16	0/0:45:45,0:40:-0.00,-15.20,-155.66	0/0:46:45,1:40:-0.00,-12.07,-152.22	1/1:99:5,94:40:-305.04,-13.32,-0.00	0/0:35:35,0:40:-0.00,-12.20,-121.27	0/0:100:98,2:40:0.00,-24.88,-331.00	1/1:171:3,168:40:-566.33,-41.86,0.00	0/1:70:10,60:40:-183.56,-0.00,-12.60	0/0:53:52,1:40:-0.00,-14.17,-176.28	1/1:49:1,48:40:-160.65,-12.03,-0.00	0/0:49:47,2:40:-0.00,-9.53,-155.66	0/0:33:33,0:40:-0.00,-11.59,-114.40	1/1:78:1,77:40:-260.35,-20.75,0.00	1/1:147:0,147:40:-504.45,-44.95,0.00
715465	37	.	C	A	.	PASS	NS=34;AF=0.015	GT:DP:AD:GQ:GL	./.	./.	./.	./.	./.	./.	./.	./.	./.	./.	./.	./.	./.	./.	./.	./.	./.	./.	./.	0/0:16:16,0:40:-0.00,-6.49,-40.46	./.	./.	0/0:22:22,0:40:-0.00,-8.28,-54.73	0/0:20:19,0:40:-0.00,-7.38,-47.60	0/0:34:34,0:40:-0.00,-11.87,-83.28	0/0:9:8,0:40:-0.00,-4.09,-21.43	0/0:21:18,0:40:-0.00,-7.09,-45.22	./.	0/0:6:6,0:40:-0.00,-3.50,-16.68	./.	./.	./.	./.	0/0:25:25,0:40:-0.00,-9.18,-61.87	./.	./.	./.	./.	./.	0/0:15:15,0:40:-0.00,-6.19,-38.08	0/0:25:24,1:40:-0.00,-6.80,-57.11
262679	38	.	G	A	.	PASS	NS=64;AF=0.414	GT:DP:AD:GQ:GL	0/1:42:37,5:40:-4.04,-0.00,-107.13	0/1:20:17,3:40:-4.31,-0.00,-50.28	0/1:22:15,7:40:-16.41,0.00,-43.33	./.	0/0:19:18,1:23:-0.01,-1.74,-55.50	0/1:45:37,8:40:-12.66,-0.00,-106.23	0/1:12:10,2:40:-3.55,-0.00,-30.47	0/0:14:14,0:40:-0.00,-3.40,-45.97	./.	./.	0/1:32:28,4:40:-3.88,-0.00,-81.58	./.	0/1:25:18,7:40:-15.50,0.00,-51.95	./.	0/1:41:35,6:40:-7.52,-0.00,-101.09	./.	0/1:21:15,6:40:-13.53,-0.00,-43.63	./.	0/1:14:10,4:40:-9.29,-0.00,-29.87	0/1:38:23,15:40:-36.98,0.00,-63.91	0/1:31:24,7:40:-13.70,-0.00,-69.19	./.	0/1:14:11,3:40:-6.12,-0.00,-33.05	0/1:20:12,8:40:-20.18,0.00,-34.41	./.	./.	0/0:28:26,2:18:-0.02,-1.29,-77.73	./.	0/1:37:32,5:40:-5.55,-0.00,-92.77	0/1:28:24,4:40:-5.08,-0.00,-70.09	0/1:18:16,2:23:-1.75,-0.01,-47.72	./.	0/1:28:24,4:40:-5.08,-0.00,-70.09	0/1:43:32,11:40:-22.78,0.00,-90.97	./.	0/1:10:7,3:40:-7.32,-0.00,-21.56	./.	./.	./.	./.	0/0:27:26,1:40:-0.00,-4.14,-80.88
515706	39	.	C	A	.	PASS	NS=38;AF=0.329	GT:DP:AD:GQ:GL	./.	./.	./.	./.	./.	./.	./.	./.	./.	./.	./.	./.	./.	./.	./.	./.	./.	./.	./.	0/0:12:12,0:40:-0.00,-5.23,-51.78	./.	0/0:12:12,0:40:-0.00,-5.23,-51.78	./.	./.	./.	0/0:19:19,0:40:-0.00,-7.34,-81.67	0/0:24:24,0:40:-0.00,-8.84,-103.02	0/0:11:11,0:40:-0.00,-4.93,-47.51	./.	./.	./.	./.	./.	./.	./.	./.	./.	./.	./.	./.	./.
4198	40	.	C	T	.	PASS	NS=95;AF=0.011	GT:DP:AD:GQ:GL	0/0:9:9,0:40:-0.00,-4.50,-42.32	0/0:7:7,0:40:-0.00,-3.90,-33.45	./.	0/0:7:7,0:40:-0.00,-3.90,-33.45	0/0:6:6,0:40:-0.00,-3.60,-29.02	0/0:5:5,0:40:-0.00,-3.29,-24.58	0/0:5:5,0:40:-0.00,-3.29,-24.58	0/0:11:11,0:40:-0.00,-5.10,-51.19	0/0:11:11,0:40:-0.00,-5.10,-51.19	0/0:7:7,0:40:-0.00,-3.90,-33.45	0/0:11:11,0:40:-0.00,-5.10,-51.19	0/0:6:6,0:40:-0.00,-3.60,-29.02	0/0:11:11,0:40:-0.00,-5.10,-51.19	./.	0/0:7:7,0:40:-0.00,-3.90,-33.45	0/0:5:5,0:40:-0.00,-3.29,-24.58	0/0:7:7,0:40:-0.00,-3.90,-33.45	0/0:7:7,0:40:-0.00,-3.90,-33.45	0/0:7:7,0:40:-0.00,-3.90,-33.45	./.	0/0:20:20,0:40:-0.00,-7.81,-91.11	0/0:6:6,0:40:-0.00,-3.60,-29.02	0/0:6:6,0:40:-0.00,-3.60,-29.02	0/0:10:10,0:40:-0.00,-4.80,-46.76	0/0:4:4,0:36:-0.00,-2.99,-20.15	0/0:10:10,0:40:-0.00,-4.80,-46.76	0/0:10:10,0:40:-0.00,-4.80,-46.76	0/0:5:5,0:40:-0.00,-3.29,-24.58	0/0:5:5,0:40:-0.00,-3.29,-24.58	0/0:10:10,0:40:-0.00,-4.80,-46.76	0/0:4:4,0:36:-0.00,-2.99,-20.15	0/0:3:3,0:33:-0.00,-2.69,-15.71	0/0:4:4,0:36:-0.00,-2.99,-20.15	0/0:15:15,0:40:-0.00,-6.30,-68.93	0/0:11:11,0:40:-0.00,-5.10,-51.19	0/0:7:7,0:40:-0.00,-3.90,-33.45	0/0:5:5,0:40:-0.00,-3.29,-24.58	./.	0/0:6:6,0:40:-0.00,-3.60,-29.02	0/0:8:8,0:40:-0.00,-4.20,-37.89	0/0:12:12,0:40:-0.00,-5.40,-55.63
1293600	41	.	C	A	.	PASS	NS=53;AF=0.019	GT:DP:AD:GQ:GL	0/0:17:17,0:40:-0.00,-7.38,-53.71	./.	./.	./.	0/0:4:4,0:40:-0.00,-3.48,-13.74	0/0:22:22,0:40:-0.00,-8.89,-69.08	./.	1/1:11:0,11:40:-32.38,-4.14,-0.00	0/0:16:16,0:40:-0.00,-7.08,-50.64	0/0:22:22,0:40:-0.00,-8.89,-69.08	./.	./.	./.	./.	./.	./.	./.	./.	./.	./.	./.	./.	./.	./.	./.	./.	./.	./.	./.	./.	0/0:4:4,0:40:-0.00,-3.48,-13.74	0/0:7:7,0:40:-0.00,-4.38,-22.96	0/0:10:10,0:40:-0.00,-5.28,-32.19	0/0:25:25,0:40:-0.00,-9.79,-78.31	./.	./.	0/0:16:15,1:40:-0.00,-4.01,-44.49	0/0:9:9,0:40:-0.00,-4.98,-29.11	0/0:9:9,0:40:-0.00,-4.98,-29.11	0/0:7:7,0:40:-0.00,-4.38,-22.96	0/0:28:28,0:40:-0.00,-10.69,-87.53
161718	42	.	C	A	.	PASS	NS=35;AF=0.057	GT:DP:AD:GQ:GL	./.	./.	./.	./.	./.	./.	./.	./.	./.	./.	./.	./.	./.	./.	./.	./.	./.	./.	./.	0/0:5:5,0:36:-0.00,-2.96,-21.89	./.	./.	0/0:3:3,0:30:-0.00,-2.36,-13.75	0/0:10:10,0:40:-0.00,-4.47,-42.25	./.	0/1:10:3,7:40:-24.03,-0.00,-9.29	./.	./.	0/0:6:6,0:39:-0.00,-3.26,-25.96	0/0:10:10,0:40:-0.00,-4.47,-42.25	0/0:16:16,0:40:-0.00,-6.27,-66.67	./.	./.	./.	./.	./.	./.	./.	./.	./.	./.
668507	43	.	G	A	.	PASS	NS=38;AF=0.013	GT:DP:AD:GQ:GL	./.	./.	./.	./.	./.	./.	./.	./.	./.	./.	0/0:6:6,0:40:-0.00,-3.44,-27.63	0/1:15:12,3:40:-6.47,-0.00,-46.71	./.	./.	./.	0/0:10:10,0:40:-0.00,-4.64,-44.44	0/0:22:22,0:40:-0.00,-8.25,-94.89	./.	0/0:21:21,0:40:-0.00,-7.95,-90.69	0/0:29:29,0:40:-0.00,-10.36,-124.32	./.	0/0:8:8,0:40:-0.00,-4.04,-36.03	0/0:20:20,0:40:-0.00,-7.65,-86.48	./.	0/0:9:9,0:40:-0.00,-4.34,-40.24	./.	./.	0/0:11:11,0:40:-0.00,-4.94,-48.65	0/0:20:20,0:40:-0.00,-7.65,-86.48	0/0:6:6,0:40:-0.00,-3.44,-27.63	0/0:21:21,0:40:-0.00,-7.95,-90.69	0/0:9:9,0:40:-0.00,-4.34,-40.24	0/0:18:18,0:40:-0.00,-7.05,-78.08	./.	./.	./.	./.	./.	./.	./.	./.
111296	44	.	T	C	.	PASS	NS=48;AF=0.010	GT:DP:AD:GQ:GL	./.	0/0:17:17,0:40:-0.00,-6.87,-61.28	0/0:13:13,0:40:-0.00,-5.67,-47.43	0/0:8:8,0:40:-0.00,-4.16,-30.11	./.	0/0:25:25,0:40:-0.00,-9.28,-88.99	./.	./.	0/1:17:13,4:40:-6.98,-0.00,-40.56	./.	0/0:19:19,0:40:-0.00,-7.47,-68.21	0/0:12:12,0:40:-0.00,-5.37,-43.96	0/0:7:7,0:40:-0.00,-3.86,-26.65	0/0:11:11,0:40:-0.00,-5.07,-40.50	./.	./.	0/0:13:13,0:40:-0.00,-5.67,-47.43	0/0:5:5,0:39:-0.00,-3.26,-19.72	./.	0/0:28:28,0:40:-0.00,-10.18,-99.38	0/0:20:20,0:40:-0.00,-7.77,-71.67	0/0:25:25,0:40:-0.00,-9.28,-88.99	./.	0/0:19:19,0:40:-0.00,-7.47,-68.21	0/0:13:13,0:40:-0.00,-5.67,-47.43	./.	0/0:21:21,0:40:-0.00,-8.08,-75.13	0/0:21:20,0:40:-0.00,-7.77,-71.67	0/0:20:20,0:40:-0.00,-7.77,-71.67	./.	./.	./.	./.	./.	./.	./.	./.	./.	./.	./.	./.
5627	45	.	T	G	.	PASS	NS=101;AF=0.030	GT:DP:AD:GQ:GL	0/0:367:367,0:40:-0.00,-112.81,-1374.16	0/0:115:115,0:40:-0.00,-36.97,-431.83	0/0:121:121,0:40:0.00,-38.78,-454.27	0/0:74:74,0:40:0.00,-24.63,-278.52	0/0:95:95,0:40:0.00,-30.95,-357.04	0/0:295:295,0:40:-0.00,-91.14,-1104.92	0/0:94:94,0:40:-0.00,-30.65,-353.31	0/0:287:287,0:40:-0.00,-88.73,-1075.01	0/0:209:209,0:40:-0.00,-65.26,-783.34	0/0:441:441,0:40:-0.00,-135.08,-1650.88	0/0:31:31,0:40:-0.00,-11.69,-117.72	0/0:284:284,0:40:0.00,-87.83,-1063.79	0/0:622:621,0:40:0.00,-189.25,-2323.97	0/0:122:122,0:40:-0.00,-39.08,-458.01	0/0:499:498,0:40:0.00,-152.23,-1864.02	0/0:267:267,0:40:0.00,-82.72,-1000.22	0/0:345:345,0:40:-0.00,-106.19,-1291.89	0/0:71:71,0:40:0.00,-23.73,-267.30	0/0:170:169,0:40:0.00,-53.22,-633.76	0/0:212:212,0:40:0.00,-66.16,-794.55	1/1:212:9,203:40:-723.64,-30.71,0.00	0/0:238:238,0:40:0.00,-73.99,-891.78	1/1:228:6,222:40:-805.91,-46.74,0.00	0/0:302:301,1:40:0.00,-89.51,-1123.62	0/0:179:179,0:40:0.00,-56.23,-671.15	0/0:182:180,2:40:0.00,-49.66,-667.41	1/1:482:10,472:40:-1725.80,-108.22,0.00	0/0:207:206,1:40:0.00,-60.92,-768.38	0/0:181:181,0:40:0.00,-56.83,-678.63	0/0:127:127,0:40:-0.00,-40.58,-476.71	0/0:186:186,0:40:0.00,-58.34,-697.33	0/0:110:110,0:40:0.00,-35.47,-413.14	0/0:247:247,0:40:0.00,-76.70,-925.43	0/0:443:443,0:40:-0.00,-135.68,-1658.35	0/0:159:159,0:40:0.00,-50.21,-596.37	0/0:61:61,0:40:-0.00,-20.72,-229.91	0/0:121:121,0:40:0.00,-38.78,-454.27	0/0:86:86,0:40:0.00,-28.24,-323.39	0/0:51:51,0:40:-0.00,-17.71,-192.51	0/0:110:110,0:40:0.00,-35.47,-413.14	0/0:278:278,0:40:-0.00,-86.03,-1041.35
20514	46	.	G	A	.	PASS	NS=82;AF=0.293	GT:DP:AD:GQ:GL	./.	0/1:8:1,7:30:-29.64,-0.00,-2.44	0/0:8:8,0:37:-0.00,-3.04,-38.15	./.	./.	0/0:28:28,0:40:-0.00,-9.06,-131.51	./.	0/0:14:14,0:40:-0.00,-4.84,-66.16	0/0:18:18,0:40:-0.00,-6.05,-84.83	0/0:20:20,0:40:-0.00,-6.65,-94.17	1/1:28:0,28:40:-129.90,-8.25,-0.00	0/0:10:10,0:40:-0.00,-3.64,-47.49	0/0:33:32,1:40:-0.00,-5.90,-145.52	0/1:18:9,9:40:-35.96,0.00,-36.77	1/1:55:0,55:40:-255.93,-16.38,0.00	1/1:11:0,11:38:-50.54,-3.13,-0.00	0/0:15:15,0:40:-0.00,-5.15,-70.83	0/0:16:16,0:40:-0.00,-5.45,-75.50	0/1:21:10,11:40:-44.40,0.00,-40.54	0/0:19:19,0:40:-0.00,-6.35,-89.50	0/0:24:24,0:40:-0.00,-7.85,-112.84	0/0:12:12,0:40:-0.00,-4.24,-56.82	./.	0/0:43:43,0:40:-0.00,-13.57,-201.53	0/0:38:38,0:40:-0.00,-12.07,-178.19	0/0:29:29,0:40:-0.00,-9.36,-136.18	1/1:13:0,13:40:-59.88,-3.74,-0.00	0/0:14:14,0:40:-0.00,-4.84,-66.16	0/0:15:15,0:40:-0.00,-5.15,-70.83	0/0:19:19,0:40:-0.00,-6.35,-89.50	1/1:18:0,18:40:-83.22,-5.24,-0.00	0/1:21:12,9:40:-35.06,0.00,-49.87	0/0:34:33,1:40:-0.00,-6.20,-150.18	0/1:37:19,18:40:-72.26,0.00,-77.73	0/0:6:6,0:30:-0.00,-2.44,-28.82	0/1:8:5,3:40:-10.97,-0.00,-21.11	0/0:6:6,0:30:-0.00,-2.44,-28.82	./.	0/1:9:4,5:40:-20.00,0.00,-16.14	0/0:5:5,0:27:-0.00,-2.14,-24.15	0/0:11:11,0:40:-0.00,-3.94,-52.16
21737	47	.	G	A	.	PASS	NS=99;AF=0.010	GT:DP:AD:GQ:GL	0/0:84:83,1:40:0.00,-24.51,-249.77	0/0:47:47,0:40:0.00,-16.41,-143.98	1/1:12:0,12:40:-34.34,-3.96,-0.00	0/0:32:32,0:40:-0.00,-11.90,-98.65	0/0:57:57,0:40:-0.00,-19.41,-174.21	0/0:37:37,0:40:-0.00,-13.40,-113.76	0/0:13:13,0:40:-0.00,-6.19,-41.22	./.	0/0:49:49,0:40:0.00,-17.01,-150.03	0/0:37:37,0:40:-0.00,-13.40,-113.76	0/0:45:45,0:40:-0.00,-15.81,-137.94	0/0:26:26,0:40:-0.00,-10.10,-80.51	0/0:65:65,0:40:0.00,-21.82,-198.39	0/0:32:32,0:40:-0.00,-11.90,-98.65	0/0:96:96,0:40:-0.00,-31.14,-292.09	0/0:34:34,0:40:-0.00,-12.50,-104.69	0/0:53:53,0:40:-0.00,-18.21,-162.12	0/0:27:27,0:40:-0.00,-10.40,-83.54	0/0:67:67,0:40:0.00,-22.42,-204.43	0/0:53:53,0:40:-0.00,-18.21,-162.12	0/0:47:47,0:40:0.00,-16.41,-143.98	0/0:35:35,0:40:-0.00,-12.80,-107.72	0/0:45:45,0:40:-0.00,-15.81,-137.94	0/0:63:63,0:40:0.00,-21.22,-192.34	0/0:28:28,0:40:-0.00,-10.70,-86.56	0/0:60:59,1:40:0.00,-17.29,-177.23	0/0:72:72,0:40:-0.00,-23.92,-219.55	0/0:47:47,0:40:0.00,-16.41,-143.98	0/0:79:79,0:40:0.00,-26.03,-240.70	0/0:42:42,0:40:-0.00,-14.91,-128.87	0/0:60:60,0:40:0.00,-20.32,-183.28	0/0:48:48,0:40:0.00,-16.71,-147.01	0/0:46:46,0:40:-0.00,-16.11,-140.96	0/0:66:66,0:40:0.00,-22.12,-201.41	0/0:74:72,2:40:0.00,-18.48,-213.50	0/0:57:57,0:40:-0.00,-19.41,-174.21	0/0:79:79,0:40:0.00,-26.03,-240.70	0/0:93:92,1:40:0.00,-27.21,-276.97	0/0:37:37,0:40:-0.00,-13.40,-113.76	0/0:83:83,0:40:0.00,-27.23,-252.79	0/0:79:79,0:40:0.00,-26.03,-240.70
39592	48	.	C	T	.	PASS	NS=50;AF=0.340	GT:DP:AD:GQ:GL	0/0:9:9,0:33:-0.00,-2.69,-29.81	0/1:31:9,22:40:-61.27,0.00,-20.50	0/1:21:6,15:40:-41.82,-0.00,-13.88	./.	0/1:27:8,19:40:-52.85,0.00,-18.49	./.	./.	./.	./.	0/0:19:18,1:31:-0.00,-2.49,-55.47	./.	./.	./.	./.	./.	./.	./.	./.	./.	0/1:36:25,11:40:-24.48,0.00,-70.32	0/0:21:21,0:40:-0.00,-6.30,-68.30	0/1:38:25,13:40:-30.29,0.00,-69.72	./.	./.	0/1:39:18,21:40:-55.65,0.00,-46.96	./.	./.	0/0:18:17,1:28:-0.00,-2.19,-52.26	0/1:36:20,16:40:-40.52,0.00,-54.28	0/1:9:1,8:20:-22.99,-0.02,-1.47	0/1:15:13,2:25:-1.93,-0.01,-38.15	0/0:17:16,1:24:-0.01,-1.89,-49.06	./.	0/1:38:21,17:40:-43.12,0.00,-56.89	0/1:24:13,11:40:-28.09,0.00,-35.44	./.	./.	./.	./.	0/1:23:4,19:40:-54.05,-0.00,-6.86	0/1:29:15,14:40:-36.21,-0.00,-40.35
37862	49	.	A	C	.	PASS	NS=89;AF=0.017	GT:DP:AD:GQ:GL	0/0:25:25,0:40:-0.00,-9.19,-86.73	0/0:4:4,0:35:-0.00,-2.88,-15.90	0/0:24:24,0:40:-0.00,-8.89,-83.36	0/0:20:20,0:40:-0.00,-7.69,-69.87	0/0:27:27,0:40:-0.00,-9.79,-93.48	0/0:6:6,0:40:-0.00,-3.48,-22.64	./.	0/0:15:15,0:40:-0.00,-6.18,-53.00	0/0:44:44,0:40:-0.00,-14.91,-150.83	0/0:60:60,0:40:-0.00,-19.72,-204.80	0/0:36:36,0:40:-0.00,-12.50,-123.84	0/0:27:27,0:40:-0.00,-9.79,-93.48	0/0:40:40,0:40:-0.00,-13.71,-137.33	0/0:13:13,0:40:-0.00,-5.58,-46.25	0/0:41:41,0:40:-0.00,-14.01,-140.71	./.	0/0:19:19,0:40:-0.00,-7.39,-66.49	./.	0/0:11:11,0:40:-0.00,-4.98,-39.51	0/0:15:15,0:40:-0.00,-6.18,-53.00	0/0:8:8,0:40:-0.00,-4.08,-29.39	./.	0/0:30:30,0:40:-0.00,-10.70,-103.60	0/0:56:56,0:40:0.00,-18.52,-191.31	0/1:10:8,2:26:-2.07,-0.00,-24.71	./.	0/0:31:31,0:40:-0.00,-11.00,-106.97	0/0:40:40,0:40:-0.00,-13.71,-137.33	0/0:16:16,0:40:-0.00,-6.49,-56.37	0/0:16:16,0:40:-0.00,-6.49,-56.37	0/0:11:11,0:40:-0.00,-4.98,-39.51	0/0:30:30,0:40:-0.00,-10.70,-103.60	0/0:61:61,0:40:0.00,-20.02,-208.17	0/0:82:82,0:40:-0.00,-26.34,-279.01	0/0:12:12,0:40:-0.00,-5.28,-42.88	./.	./.	0/0:35:35,0:40:-0.00,-12.20,-120.47	0/0:21:21,0:40:-0.00,-7.99,-73.24	./.	0/0:6:6,0:40:-0.00,-3.48,-22.64
1112078	50	.	T	C	.	PASS	NS=42;AF=0.107	GT:DP:AD:GQ:GL	./.	./.	./.	./.	./.	./.	./.	./.	./.	./.	0/0:7:7,0:27:-0.00,-2.13,-23.70	./.	0/0:9:9,0:34:-0.00,-2.73,-29.86	0/1:11:7,4:40:-9.00,-0.00,-20.36	0/0:16:15,1:23:-0.01,-1.76,-45.27	./.	./.	0/0:10:10,0:37:-0.00,-3.03,-32.94	./.	./.	./.	./.	./.	./.	./.	./.	./.	./.	./.	0/0:4:4,0:17:-0.03,-1.25,-14.47	./.	0/1:7:5,2:40:-4.04,-0.00,-15.40	./.	./.	./.	./.	./.	./.	./.	./.	./.
47128	51	.	G	T	.	PASS	NS=46;AF=0.141	GT:DP:AD:GQ:GL	./.	./.	./.	./.	./.	./.	./.	./.	./.	./.	./.	./.	./.	0/0:7:7,0:34:-0.00,-2.74,-33.01	0/0:61:61,0:40:0.00,-18.99,-277.19	./.	0/1:23:6,17:40:-69.32,0.00,-20.93	0/0:7:7,0:34:-0.00,-2.74,-33.01	0/0:8:8,0:37:-0.00,-3.04,-37.53	0/0:9:9,0:40:-0.00,-3.34,-42.05	./.	./.	./.	0/0:14:14,0:40:-0.00,-4.84,-64.66	0/0:23:23,0:40:-0.00,-7.55,-105.36	0/0:8:8,0:37:-0.00,-3.04,-37.53	./.	./.	1/1:8:0,8:22:-34.83,-1.70,-0.01	0/0:11:11,0:40:-0.00,-3.94,-51.09	./.	./.	0/0:17:17,0:40:-0.00,-5.75,-78.22	./.	./.	./.	./.	./.	./.	./.	./.
71798	52	.	G	A	.	PASS	NS=101;AF=0.020	GT:DP:AD:GQ:GL	0/0:75:75,0:40:0.00,-24.68,-245.29	0/0:29:28,1:40:-0.00,-7.60,-89.54	1/1:38:2,36:40:-108.40,-5.14,-0.00	0/0:17:17,0:40:-0.00,-7.24,-57.09	0/0:38:38,0:40:-0.00,-13.55,-125.23	0/0:70:70,0:40:0.00,-23.18,-229.07	0/0:36:36,0:40:-0.00,-12.95,-118.74	1/1:105:1,104:40:-332.29,-28.53,0.00	0/0:64:64,0:40:-0.00,-21.37,-209.60	0/0:104:104,0:40:0.00,-33.41,-339.39	0/0:46:46,0:40:-0.00,-15.96,-151.19	0/0:60:60,0:40:0.00,-20.17,-196.62	0/0:131:131,0:40:0.00,-41.53,-427.01	0/0:37:37,0:40:-0.00,-13.25,-121.99	0/0:130:130,0:40:-0.00,-41.23,-423.76	0/0:61:61,0:40:-0.00,-20.47,-199.87	0/0:97:97,0:40:0.00,-31.30,-316.68	0/0:42:42,0:40:-0.00,-14.76,-138.21	0/0:45:45,0:40:-0.00,-15.66,-147.95	0/0:45:45,0:40:-0.00,-15.66,-147.95	0/0:47:47,0:40:-0.00,-16.26,-154.44	0/0:48:48,0:40:-0.00,-16.56,-157.68	0/0:48:48,0:40:-0.00,-16.56,-157.68	0/0:44:44,0:40:-0.00,-15.36,-144.70	0/0:53:53,0:40:0.00,-18.07,-173.91	0/0:55:55,0:40:-0.00,-18.67,-180.40	0/0:79:79,0:40:0.00,-25.89,-258.27	0/0:33:33,0:40:-0.00,-12.05,-109.01	0/0:28:28,0:40:-0.00,-10.55,-92.78	0/0:30:30,0:40:-0.00,-11.15,-99.27	0/0:36:36,0:40:-0.00,-12.95,-118.74	0/0:38:38,0:40:-0.00,-13.55,-125.23	0/0:56:56,0:40:-0.00,-18.97,-183.64	0/0:135:135,0:40:0.00,-42.73,-439.99	0/0:52:52,0:40:-0.00,-17.77,-170.66	0/0:32:32,0:40:-0.00,-11.75,-105.76	0/0:56:56,0:40:-0.00,-18.97,-183.64	0/0:40:40,0:40:-0.00,-14.16,-131.72	0/0:23:23,0:40:-0.00,-9.04,-76.56	0/0:44:44,0:40:-0.00,-15.36,-144.70	0/0:115:115,0:40:-0.00,-36.71,-375.09
687603	53	.	T	C	.	PASS	NS=32;AF=0.016	GT:DP:AD:GQ:GL	./.	./.	./.	./.	./.	./.	./.	./.	./.	./.	0/0:14:14,0:40:-0.00,-5.82,-61.32	./.	0/0:16:16,0:40:-0.00,-6.42,-69.74	./.	0/0:21:21,0:40:-0.00,-7.92,-90.78	./.	0/0:17:17,0:40:-0.00,-6.72,-73.94	./.	0/0:12:12,0:40:-0.00,-5.22,-52.90	0/0:15:15,0:40:-0.00,-6.12,-65.53	./.	0/1:9:7,2:40:-4.10,-0.00,-27.55	./.	./.	./.	0/0:17:17,0:40:-0.00,-6.72,-73.94	0/0:22:22,0:40:-0.00,-8.23,-94.99	0/0:22:22,0:40:-0.00,-8.23,-94.99	./.	./.	./.	./.	./.	./.	./.	./.	./.	./.	./.	./.	./.
682929	54	.	T	C	.	PASS	NS=41;AF=0.012	GT:DP:AD:GQ:GL	./.	./.	./.	./.	./.	./.	./.	./.	./.	./.	0/0:12:12,0:40:-0.00,-5.45,-40.99	./.	0/0:22:22,0:40:-0.00,-8.46,-73.14	./.	./.	0/0:11:11,0:40:-0.00,-5.15,-37.77	./.	0/0:18:18,0:40:-0.00,-7.25,-60.28	0/0:20:20,0:40:-0.00,-7.86,-66.71	./.	0/0:21:21,0:40:-0.00,-8.16,-69.92	./.	./.	0/0:24:24,0:40:-0.00,-9.06,-79.57	0/0:23:23,0:40:-0.00,-8.76,-76.35	./.	0/0:15:15,0:40:-0.00,-6.35,-50.63	0/0:7:7,0:40:-0.00,-3.95,-24.91	./.	./.	./.	./.	./.	./.	./.	./.	./.	./.	./.	./.	./.
18486	55	.	C	A	.	PASS	NS=35;AF=0.014	GT:DP:AD:GQ:GL	./.	./.	0/0:5:5,0:38:-0.00,-3.18,-22.12	0/0:3:3,0:32:-0.00,-2.58,-14.23	./.	0/0:13:13,0:40:-0.00,-5.59,-53.65	./.	./.	0/0:6:6,0:40:-0.00,-3.48,-26.06	0/0:5:5,0:38:-0.00,-3.18,-22.12	0/0:5:5,0:38:-0.00,-3.18,-22.12	0/0:13:13,0:40:-0.00,-5.59,-53.65	0/0:21:21,0:40:-0.00,-8.00,-85.19	./.	./.	0/0:4:4,0:35:-0.00,-2.88,-18.17	0/0:19:19,0:40:-0.00,-7.39,-77.31	./.	0/0:9:9,0:40:-0.00,-4.38,-37.88	./.	./.	./.	./.	./.	./.	./.	./.	./.	./.	./.	0/0:5:5,0:38:-0.00,-3.18,-22.12	./.	0/0:4:4,0:35:-0.00,-2.88,-18.17	./.	./.	./.	./.	./.	./.	./.	./.
673666	56	.	C	T	.	PASS	NS=45;AF=0.078	GT:DP:AD:GQ:GL	0/0:9:9,0:40:-0.00,-4.45,-38.04	0/0:7:7,0:40:-0.00,-3.85,-29.89	./.	./.	0/0:11:11,0:40:-0.00,-5.05,-46.20	0/0:4:4,0:36:-0.00,-2.95,-17.66	0/0:17:17,0:40:-0.00,-6.86,-70.67	./.	0/0:5:5,0:39:-0.00,-3.25,-21.73	./.	./.	./.	./.	./.	./.	./.	./.	./.	./.	./.	./.	./.	./.	./.	./.	./.	./.	./.	./.	0/0:3:3,0:33:-0.00,-2.65,-13.58	0/0:7:7,0:40:-0.00,-3.85,-29.89	./.	0/0:6:6,0:40:-0.00,-3.55,-25.81	./.	./.	./.	./.	./.	./.	./.	./.
15993	57	.	T	C	.	PASS	NS=42;AF=0.012	GT:DP:AD:GQ:GL	0/0:11:11,0:40:-0.00,-5.01,-48.22	0/0:10:10,0:40:-0.00,-4.71,-44.06	./.	./.	0/0:3:3,0:32:-0.00,-2.60,-14.90	./.	0/0:6:6,0:40:-0.00,-3.50,-27.40	0/0:12:12,0:40:-0.00,-5.31,-52.39	0/0:15:15,0:40:-0.00,-6.21,-64.89	./.	0/0:3:3,0:32:-0.00,-2.60,-14.90	0/0:13:13,0:40:-0.00,-5.61,-56.55	0/0:4:4,0:35:-0.00,-2.90,-19.07	0/0:4:4,0:35:-0.00,-2.90,-19.07	0/0:5:5,0:39:-0.00,-3.20,-23.23	./.	./.	0/0:15:15,0:40:-0.00,-6.21,-64.89	./.	./.	./.	./.	0/0:7:7,0:40:-0.00,-3.80,-31.56	0/0:20:20,0:40:-0.00,-7.72,-85.71	0/0:10:10,0:40:-0.00,-4.71,-44.06	0/0:4:4,0:35:-0.00,-2.90,-19.07	0/0:25:25,0:40:-0.00,-9.22,-106.54	0/0:13:13,0:40:-0.00,-5.61,-56.55	./.	./.	0/0:12:12,0:40:-0.00,-5.31,-52.39	./.	0/0:10:10,0:40:-0.00,-4.71,-44.06	0/0:19:19,0:40:-0.00,-7.41,-81.55	./.	./.	0/0:17:17,0:40:-0.00,-6.81,-73.22	./.	./.	0/0:7:7,0:40:-0.00,-3.80,-31.56	0/0:11:11,0:40:-0.00,-5.01,-48.22
163320	58	.	A	G	.	PASS	NS=33;AF=0.015	GT:DP:AD:GQ:GL	./.	./.	./.	./.	./.	./.	./.	./.	./.	./.	./.	./.	./.	./.	./.	./.	./.	./.	./.	0/0:23:23,0:40:-0.00,-8.69,-107.60	0/0:13:13,0:40:-0.00,-5.68,-61.86	0/0:8:8,0:40:-0.00,-4.17,-38.99	0/0:17:17,0:40:-0.00,-6.88,-80.16	./.	0/0:16:16,0:40:-0.00,-6.58,-75.58	./.	./.	0/0:17:17,0:40:-0.00,-6.88,-80.16	./.	0/0:13:12,1:16:-0.03,-1.14,-52.75	0/0:27:27,0:40:-0.00,-9.89,-125.90	./.	./.	./.	0/0:21:21,0:40:-0.00,-8.09,-98.45	./.	0/0:19:19,0:40:-0.00,-7.48,-89.31	0/0:10:10,0:40:-0.00,-4.77,-48.14	0/0:12:12,0:40:-0.00,-5.38,-57.29	0/0:15:15,0:40:-0.00,-6.28,-71.01	./.
5908483	59	.	G	A	.	PASS	NS=34;AF=0.015	GT:DP:AD:GQ:GL	0/0:11:11,0:40:-0.00,-4.98,-38.99	./.	0/0:3:3,0:32:-0.00,-2.57,-12.38	./.	./.	./.	0/0:6:6,0:40:-0.00,-3.47,-22.36	./.	0/0:12:12,0:40:-0.00,-5.28,-42.32	0/0:9:9,0:40:-0.00,-4.38,-32.34	./.	./.	./.	./.	./.	./.	./.	./.	./.	./.	0/0:9:9,0:40:-0.00,-4.38,-32.34	./.	0/0:5:5,0:38:-0.00,-3.17,-19.04	0/0:9:9,0:40:-0.00,-4.38,-32.34	0/0:9:9,0:40:-0.00,-4.38,-32.34	0/0:13:13,0:40:-0.00,-5.58,-45.65	0/0:9:9,0:40:-0.00,-4.38,-32.34	./.	./.	./.	./.	./.	./.	0/0:20:20,0:40:-0.00,-7.69,-68.93	./.	0/0:6:6,0:40:-0.00,-3.47,-22.36	0/0:3:3,0:32:-0.00,-2.57,-12.38	./.	./.	./.	0/0:8:8,0:40:-0.00,-4.08,-29.01
778928	60	.	T	G	.	PASS	NS=84;AF=0.143	GT:DP:AD:GQ:GL	./.	./.	./.	./.	./.	./.	./.	./.	./.	./.	1/1:25:0,25:40:-84.93,-8.33,-0.00	0/0:30:30,0:40:-0.00,-10.20,-102.71	0/0:48:48,0:40:-0.00,-15.61,-164.12	0/0:24:24,0:40:-0.00,-8.39,-82.24	0/0:68:68,0:40:-0.00,-21.63,-232.36	0/0:40:40,0:40:-0.00,-13.20,-136.83	0/0:48:45,3:40:-0.00,-5.38,-143.65	0/0:18:17,1:38:-0.00,-3.17,-54.95	1/1:22:1,21:40:-67.87,-4.02,-0.00	./.	0/0:21:21,0:40:-0.00,-7.49,-72.01	1/1:24:0,24:40:-81.52,-8.03,-0.00	0/0:21:21,0:40:-0.00,-7.49,-72.01	1/1:37:3,34:22:-105.41,-1.71,-0.01	0/0:26:25,1:40:-0.00,-5.58,-82.24	1/1:61:4,57:40:-180.46,-5.51,-0.00	0/0:30:30,0:40:-0.00,-10.20,-102.71	1/1:34:0,34:40:-115.64,-11.04,-0.00	0/0:27:27,0:40:-0.00,-9.29,-92.48	1/1:19:0,19:40:-64.46,-6.52,-0.00	./.	1/1:28:0,28:40:-95.17,-9.23,-0.00	1/1:54:3,51:40:-163.40,-6.82,-0.00	0/0:35:35,0:40:-0.00,-11.70,-119.77	0/0:37:37,0:40:-0.00,-12.30,-126.59	0/0:29:29,0:40:-0.00,-9.89,-99.30	0/0:13:13,0:40:-0.00,-5.08,-44.71	0/0:28:28,0:40:-0.00,-9.59,-95.89	0/0:10:10,0:40:-0.00,-4.18,-34.48	0/0:46:46,0:40:-0.00,-15.01,-157.30	0/0:37:37,0:40:-0.00,-12.30,-126.59
320816	61	.	C	T	.	PASS	NS=48;AF=0.052	GT:DP:AD:GQ:GL	0/0:12:12,0:40:-0.00,-4.49,-51.95	0/0:18:18,0:40:-0.00,-6.29,-76.75	0/0:7:7,0:36:-0.00,-2.98,-31.29	0/0:4:4,0:27:-0.00,-2.08,-18.89	0/0:11:11,0:40:-0.00,-4.18,-47.82	./.	0/0:8:8,0:39:-0.00,-3.28,-35.42	./.	./.	./.	./.	./.	./.	./.	./.	./.	./.	./.	./.	0/0:7:7,0:36:-0.00,-2.98,-31.29	0/0:7:7,0:36:-0.00,-2.98,-31.29	./.	./.	./.	0/0:14:14,0:40:-0.00,-5.09,-60.22	0/0:3:3,0:23:-0.01,-1.78,-14.76	./.	./.	0/0:10:10,0:40:-0.00,-3.88,-43.69	0/1:6:5,1:20:-1.47,-0.02,-20.36	./.	./.	0/0:9:9,0:40:-0.00,-3.58,-39.55	0/0:7:7,0:36:-0.00,-2.98,-31.29	0/0:5:5,0:30:-0.00,-2.38,-23.02	0/0:8:8,0:39:-0.00,-3.28,-35.42	./.	0/0:12:12,0:40:-0.00,-4.49,-51.95	0/1:8:6,2:40:-4.98,-0.00,-23.87	0/0:10:10,0:40:-0.00,-3.88,-43.69	0/0:24:24,0:40:-0.00,-8.10,-101.55
44858	62	.	T	G	.	PASS	NS=57;AF=0.035	GT:DP:AD:GQ:GL	0/0:12:12,0:40:-0.00,-5.81,-39.57	./.	./.	./.	./.	0/0:7:7,0:40:-0.00,-4.30,-23.73	0/0:4:4,0:40:-0.00,-3.40,-14.23	0/0:12:12,0:40:-0.00,-5.81,-39.57	0/0:13:13,0:40:-0.00,-6.11,-42.74	0/0:6:6,0:40:-0.00,-4.00,-20.56	./.	./.	./.	./.	./.	./.	./.	./.	./.	./.	./.	0/0:11:11,0:40:-0.00,-5.51,-36.41	1/1:3:0,3:21:-7.96,-1.56,-0.01	0/0:12:12,0:40:-0.00,-5.81,-39.57	0/0:8:8,0:40:-0.00,-4.60,-26.90	0/0:5:5,0:40:-0.00,-3.70,-17.40	1/1:19:0,19:40:-58.65,-6.36,-0.00	0/0:9:9,0:40:-0.00,-4.90,-30.07	./.	./.	0/0:9:9,0:40:-0.00,-4.90,-30.07	./.	0/0:12:12,0:40:-0.00,-5.81,-39.57	./.	./.	./.	./.	./.	./.	./.	./.
44074	63	.	T	G	.	PASS	NS=51;AF=0.039	GT:DP:AD:GQ:GL	0/0:7:7,0:40:-0.00,-4.43,-29.09	./.	./.	./.	./.	0/0:6:6,0:40:-0.00,-4.13,-25.15	0/0:7:7,0:40:-0.00,-4.43,-29.09	0/0:4:4,0:40:-0.00,-3.52,-17.26	0/0:4:4,0:40:-0.00,-3.52,-17.26	0/0:6:6,0:40:-0.00,-4.13,-25.15	./.	./.	./.	./.	./.	./.	./.	./.	./.	./.	./.	./.	1/1:4:0,4:26:-14.28,-2.03,-0.00	0/0:4:4,0:40:-0.00,-3.52,-17.26	./.	0/0:4:4,0:40:-0.00,-3.52,-17.26	1/1:9:0,9:40:-33.99,-3.53,-0.00	0/0:5:5,0:40:-0.00,-3.82,-21.21	./.	./.	./.	./.	./.	./.	./.	./.	./.	./.	./.	./.	./.
624047	64	.	C	T	.	PASS	NS=81;AF=0.500	GT:DP:AD:GQ:GL	./.	./.	0/1:99:57,42:40:-80.98,0.00,-119.88	0/1:111:67,44:40:-82.54,0.00,-142.10	0/1:96:55,41:40:-79.30,0.00,-115.62	./.	./.	0/1:46:30,15:40:-27.46,0.00,-66.37	0/1:70:49,18:40:-28.61,0.00,-108.82	0/1:64:35,29:40:-57.91,0.00,-73.58	0/1:109:56,53:40:-106.38,0.00,-114.30	0/1:124:64,59:40:-117.67,0.00,-130.76	0/1:161:73,88:40:-181.15,0.00,-142.60	0/1:91:57,34:40:-62.72,0.00,-122.28	0/1:105:63,42:40:-79.18,0.00,-133.57	0/1:85:53,30:40:-54.80,0.00,-114.35	0/1:102:48,52:40:-106.50,0.00,-96.35	./.	0/1:27:20,7:40:-12.21,-0.00,-45.95	./.	0/1:87:59,28:40:-48.43,0.00,-128.64	0/1:70:41,27:40:-51.55,0.00,-87.87	0/1:56:25,31:40:-65.47,0.00,-50.16	0/1:107:76,30:40:-47.90,0.00,-166.84	0/1:72:48,24:40:-42.60,0.00,-104.74	0/1:87:33,53:40:-113.28,0.00,-61.82	0/1:76:31,45:40:-95.62,0.00,-59.65	0/1:104:47,55:40:-113.64,0.00,-93.16	0/1:79:31,48:40:-102.47,0.00,-58.75	0/1:99:60,39:40:-73.23,0.00,-127.63	0/1:77:48,29:40:-54.01,0.00,-103.24	0/1:16:2,14:34:-33.58,-0.00,-2.78	./.	0/1:143:63,80:40:-165.89,0.00,-122.18	0/1:23:8,15:40:-34.06,0.00,-16.17	./.	0/1:23:15,8:40:-15.99,0.00,-34.24	0/1:77:36,40:40:-82.71,0.00,-72.56	./.	0/1:98:50,48:40:-96.77,0.00,-102.11	0/1:22:15,7:40:-13.71,-0.00,-34.54
1208041	65	.	A	C	.	PASS	NS=32;AF=0.016	GT:DP:AD:GQ:GL	0/0:49:49,0:40:-0.00,-16.70,-184.04	0/0:19:19,0:40:-0.00,-7.67,-72.84	0/0:31:31,0:40:-0.00,-11.29,-117.32	0/0:15:15,0:40:-0.00,-6.47,-58.01	./.	./.	./.	0/0:71:71,0:40:0.00,-23.32,-265.59	./.	./.	./.	./.	./.	./.	./.	./.	./.	./.	./.	./.	./.	./.	./.	./.	./.	./.	./.	./.	./.	0/0:17:17,0:40:-0.00,-7.07,-65.42	0/0:17:17,0:40:-0.00,-7.07,-65.42	0/0:24:24,0:40:-0.00,-9.18,-91.37	0/0:21:21,0:40:-0.00,-8.28,-80.25	./.	0/0:11:11,0:40:-0.00,-5.27,-43.18	./.	0/0:22:22,0:40:-0.00,-8.58,-83.96	./.	./.	0/0:10:10,0:40:-0.00,-4.97,-39.48	0/0:23:23,0:40:-0.00,-8.88,-87.66
4103	66	.	A	C	.	PASS	NS=63;AF=0.016	GT:DP:AD:GQ:GL	./.	./.	./.	./.	./.	./.	./.	./.	./.	./.	0/0:7:7,0:40:-0.00,-3.47,-25.75	0/0:5:5,0:35:-0.00,-2.86,-19.07	0/1:22:18,4:40:-5.37,-0.00,-54.46	./.	0/0:6:6,0:38:-0.00,-3.16,-22.41	./.	0/0:7:7,0:40:-0.00,-3.47,-25.75	0/0:14:14,0:40:-0.00,-5.57,-49.10	0/0:6:6,0:38:-0.00,-3.16,-22.41	./.	0/0:19:19,0:40:-0.00,-7.08,-65.78	./.	0/0:12:12,0:40:-0.00,-4.97,-42.43	0/0:12:12,0:40:-0.00,-4.97,-42.43	0/0:12:12,0:40:-0.00,-4.97,-42.43	0/0:12:12,0:40:-0.00,-4.97,-42.43	./.	0/0:7:7,0:40:-0.00,-3.47,-25.75	./.	0/0:8:8,0:40:-0.00,-3.77,-29.08	./.	0/0:7:7,0:40:-0.00,-3.47,-25.75	./.	./.	0/0:12:12,0:40:-0.00,-4.97,-42.43	0/0:16:15,0:40:-0.00,-5.87,-52.43	0/0:7:7,0:40:-0.00,-3.47,-25.75	./.	0/0:11:11,0:40:-0.00,-4.67,-39.09	0/0:6:6,0:38:-0.00,-3.16,-22.41	0/0:24:24,0:40:-0.00,-8.58,-82.46
98142	67	.	T	G	.	PASS	NS=57;AF=0.096	GT:DP:AD:GQ:GL	0/0:49:46,3:40:-0.00,-6.40,-129.84	./.	./.	./.	./.	0/0:45:45,0:40:-0.00,-14.09,-135.77	./.	0/1:22:17,5:40:-7.65,-0.00,-45.55	0/0:19:19,0:40:-0.00,-6.28,-58.66	0/0:45:42,3:40:-0.00,-5.19,-117.98	0/0:27:27,0:40:-0.00,-8.68,-82.38	0/0:19:19,0:40:-0.00,-6.28,-58.66	0/0:52:51,1:40:-0.00,-13.23,-150.60	./.	./.	0/0:18:17,1:37:-0.00,-3.01,-49.76	0/0:42:39,3:40:-0.00,-4.29,-109.08	./.	0/0:19:19,0:40:-0.00,-6.28,-58.66	0/0:19:19,0:40:-0.00,-6.28,-58.66	./.	./.	0/1:18:13,5:40:-8.85,-0.00,-34.89	0/0:20:19,1:40:-0.00,-3.61,-55.69	./.	./.	0/0:13:12,0:40:-0.00,-4.17,-37.90	0/0:17:17,0:40:-0.00,-5.67,-52.73	./.	./.	./.	./.	./.	0/0:53:53,0:40:0.00,-16.49,-159.50	./.	0/0:18:18,0:40:-0.00,-5.98,-55.69	0/1:15:13,2:13:-0.91,-0.06,-35.85	./.	./.	0/0:35:34,0:40:-0.00,-10.78,-103.15	0/1:62:49,13:40:-19.36,0.00,-128.43
1031313	68	.	T	C	.	PASS	NS=33;AF=0.030	GT:DP:AD:GQ:GL	./.	0/0:33:33,0:40:-0.00,-11.43,-89.97	./.	0/0:31:29,2:40:-0.00,-5.48,-73.94	0/0:32:32,0:40:-0.00,-11.13,-87.30	./.	0/0:19:19,0:40:-0.00,-7.22,-52.56	0/0:30:28,1:40:-0.00,-7.55,-73.94	./.	./.	0/0:23:23,0:40:-0.00,-8.43,-63.25	0/0:26:26,0:40:-0.00,-9.33,-71.26	0/0:35:35,0:40:-0.00,-12.03,-95.31	./.	0/0:35:35,0:40:-0.00,-12.03,-95.31	0/0:27:27,0:40:-0.00,-9.63,-73.94	./.	./.	./.	./.	./.	./.	./.	./.	./.	./.	./.	./.	./.	0/0:43:43,0:40:-0.00,-14.43,-116.69	0/0:42:42,0:40:-0.00,-14.13,-114.02	./.	./.	./.	./.	./.	./.	./.	./.	./.	./.
20557	69	.	G	A	.	PASS	NS=101;AF=0.015	GT:DP:AD:GQ:GL	0/0:71:71,0:40:-0.00,-23.51,-211.35	0/0:21:21,0:40:-0.00,-8.48,-64.00	0/1:29:4,25:37:-62.79,-0.00,-3.01	0/0:30:30,0:40:-0.00,-11.19,-90.52	0/0:29:29,0:40:-0.00,-10.89,-87.57	0/0:60:60,0:40:0.00,-20.20,-178.93	0/0:26:26,0:40:-0.00,-9.98,-78.73	1/1:86:0,86:40:-251.35,-25.91,0.00	0/0:40:40,0:40:-0.00,-14.19,-119.99	0/0:72:72,0:40:0.00,-23.81,-214.30	0/0:38:38,0:40:-0.00,-13.59,-114.10	0/0:51:51,0:40:0.00,-17.50,-152.41	0/0:135:135,0:40:0.00,-42.74,-399.97	0/0:17:17,0:40:-0.00,-7.28,-52.21	0/0:154:154,0:40:0.00,-48.45,-455.96	0/0:42:42,0:40:-0.00,-14.79,-125.89	0/0:37:37,0:40:-0.00,-13.29,-111.15	0/0:21:21,0:40:-0.00,-8.48,-64.00	0/0:36:36,0:40:-0.00,-12.99,-108.20	0/0:44:44,0:40:-0.00,-15.39,-131.78	0/0:46:45,0:40:-0.00,-15.69,-134.73	0/0:22:22,0:40:-0.00,-8.78,-66.94	0/0:33:33,0:40:-0.00,-12.09,-99.36	0/0:19:19,0:40:-0.00,-7.88,-58.10	0/0:28:28,0:40:-0.00,-10.58,-84.63	0/0:49:48,1:40:-0.00,-13.95,-140.62	0/0:48:48,0:40:0.00,-16.60,-143.57	0/0:19:19,0:40:-0.00,-7.88,-58.10	0/0:19:19,0:40:-0.00,-7.88,-58.10	0/0:44:44,0:40:-0.00,-15.39,-131.78	0/0:24:24,0:40:-0.00,-9.38,-72.84	0/0:19:19,0:40:-0.00,-7.88,-58.10	0/0:34:34,0:40:-0.00,-12.39,-102.31	0/0:110:110,0:40:-0.00,-35.23,-326.29	0/0:31:31,0:40:-0.00,-11.49,-93.47	0/0:17:17,0:40:-0.00,-7.28,-52.21	0/0:37:37,0:40:-0.00,-13.29,-111.15	0/0:20:20,0:40:-0.00,-8.18,-61.05	0/0:21:21,0:40:-0.00,-8.48,-64.00	0/0:47:47,0:40:0.00,-16.29,-140.62	0/0:87:87,0:40:0.00,-28.32,-258.51
478	70	.	C	T	.	PASS	NS=41;AF=0.012	GT:DP:AD:GQ:GL	./.	./.	./.	./.	./.	./.	./.	./.	./.	./.	./.	./.	./.	./.	./.	./.	./.	./.	./.	0/0:11:11,0:40:-0.00,-5.38,-45.17	0/0:12:12,0:40:-0.00,-5.68,-49.05	0/0:11:11,0:40:-0.00,-5.38,-45.17	0/0:22:22,0:40:-0.00,-8.69,-87.93	./.	./.	./.	0/0:12:12,0:40:-0.00,-5.68,-49.05	0/0:7:7,0:40:-0.00,-4.18,-29.62	0/0:22:22,0:40:-0.00,-8.69,-87.93	0/0:37:37,0:40:-0.00,-13.21,-146.24	0/0:10:10,0:40:-0.00,-5.08,-41.28	0/0:13:13,0:40:-0.00,-5.98,-52.94	./.	./.	./.	./.	./.	./.	./.	./.	./.
41942	71	.	C	T	.	PASS	NS=36;AF=0.014	GT:DP:AD:GQ:GL	./.	./.	0/0:22:22,0:40:-0.00,-8.38,-102.81	0/0:9:9,0:40:-0.00,-4.47,-43.48	0/0:10:10,0:40:-0.00,-4.77,-48.04	0/0:23:23,0:40:-0.00,-8.68,-107.37	0/0:17:17,0:40:-0.00,-6.88,-79.99	./.	./.	./.	./.	./.	./.	./.	./.	./.	./.	./.	./.	0/0:30:30,0:40:-0.00,-10.79,-139.32	./.	./.	./.	0/0:12:12,0:40:-0.00,-5.37,-57.17	0/0:18:18,0:40:-0.00,-7.18,-84.55	0/0:15:15,0:40:-0.00,-6.28,-70.86	./.	./.	0/0:13:13,0:40:-0.00,-5.67,-61.73	0/0:8:8,0:40:-0.00,-4.17,-38.91	./.	0/0:16:16,0:40:-0.00,-6.58,-75.42	./.	./.	./.	./.	./.	./.	./.	./.	./.
153133	72	.	T	A	.	PASS	NS=30;AF=0.033	GT:DP:AD:GQ:GL	0/0:17:16,0:40:-0.00,-5.95,-48.87	./.	./.	0/0:16:16,0:40:-0.00,-5.95,-48.87	./.	./.	./.	0/0:14:14,0:40:-0.00,-5.35,-42.95	0/0:23:23,0:40:-0.00,-8.06,-69.61	0/0:11:11,0:40:-0.00,-4.45,-34.06	./.	0/0:14:14,0:40:-0.00,-5.35,-42.95	0/1:16:11,5:40:-8.86,-0.00,-28.10	./.	0/0:20:20,0:40:-0.00,-7.16,-60.72	0/0:13:13,0:40:-0.00,-5.05,-39.98	./.	0/0:23:23,0:40:-0.00,-8.06,-69.61	0/0:13:13,0:40:-0.00,-5.05,-39.98	./.	./.	./.	./.	./.	./.	./.	./.	./.	./.	0/0:34:34,0:40:-0.00,-11.36,-102.20	./.	0/0:10:10,0:40:-0.00,-4.15,-31.10	0/0:23:23,0:40:-0.00,-8.06,-69.61	./.	./.	./.	./.	./.	./.	./.	./.
1243366	73	.	C	T	.	PASS	NS=71;AF=0.500	GT:DP:AD:GQ:GL	0/1:31:13,18:40:-57.66,0.00,-39.03	0/1:27:9,18:40:-58.87,0.00,-25.88	./.	./.	./.	0/1:62:19,43:40:-138.04,0.00,-51.23	./.	0/1:55:23,32:40:-100.67,0.00,-67.69	0/1:57:22,35:40:-110.84,0.00,-63.50	0/1:37:19,18:40:-55.86,0.00,-58.76	./.	0/1:22:9,13:40:-42.43,0.00,-27.39	./.	0/1:25:10,15:40:-48.70,0.00,-30.07	0/1:74:24,50:40:-159.54,0.00,-65.56	0/1:32:8,24:40:-78.89,0.00,-20.79	0/1:25:10,15:40:-48.70,0.00,-30.07	0/1:46:29,17:40:-49.56,0.00,-91.93	./.	0/1:11:7,4:40:-13.45,-0.00,-23.52	0/1:26:8,18:40:-59.17,0.00,-22.60	./.	0/1:24:16,8:40:-23.89,0.00,-51.90	0/1:53:26,27:40:-83.34,0.00,-79.06	0/1:42:29,13:40:-36.41,0.00,-93.13	0/1:41:18,23:40:-72.59,0.00,-53.97	./.	./.	0/1:26:9,17:40:-55.58,0.00,-26.19	./.	0/1:24:14,10:40:-31.06,0.00,-44.73	0/1:26:14,12:40:-37.64,0.00,-44.13	0/1:28:13,15:40:-47.80,0.00,-39.94	0/1:31:12,19:40:-61.25,0.00,-35.45	./.	./.	./.	./.	0/1:13:9,4:40:-12.84,-0.00,-30.10	0/1:30:10,20:40:-65.14,0.00,-28.57	0/1:46:18,28:40:-89.03,0.00,-52.46
4076411	74	.	A	G	.	PASS	NS=61;AF=0.230	GT:DP:AD:GQ:GL	0/0:10:10,0:40:-0.00,-3.41,-40.44	0/0:11:11,0:40:-0.00,-3.71,-44.41	0/0:5:5,0:25:-0.01,-1.91,-20.58	0/1:4:3,1:30:-2.37,-0.00,-11.02	0/1:8:3,5:40:-17.06,-0.00,-9.82	0/1:18:2,16:35:-57.76,-0.00,-2.84	1/1:4:0,4:13:-15.24,-0.95,-0.05	./.	0/0:8:8,0:34:-0.00,-2.81,-32.49	0/1:8:2,6:40:-21.03,-0.00,-5.85	0/0:7:7,0:31:-0.00,-2.50,-28.52	./.	./.	0/0:8:8,0:34:-0.00,-2.81,-32.49	0/0:21:21,0:40:-0.00,-6.72,-84.14	./.	0/0:4:4,0:21:-0.01,-1.61,-16.61	./.	0/0:6:6,0:28:-0.00,-2.21,-24.55	0/0:8:8,0:34:-0.00,-2.81,-32.49	0/0:4:4,0:21:-0.01,-1.61,-16.61	./.	./.	0/0:5:5,0:25:-0.01,-1.91,-20.58	0/0:4:4,0:21:-0.01,-1.61,-16.61	1/1:4:0,4:13:-15.24,-0.95,-0.05	0/0:7:7,0:31:-0.00,-2.50,-28.52	./.	0/0:4:4,0:21:-0.01,-1.61,-16.61	0/0:6:6,0:28:-0.00,-2.21,-24.55	0/0:6:6,0:28:-0.00,-2.21,-24.55	./.	0/0:7:7,0:31:-0.00,-2.50,-28.52	./.	./.	./.	./.	./.	./.	./.	./.
102013	75	.	T	G	.	PASS	NS=29;AF=0.017	GT:DP:AD:GQ:GL	./.	./.	./.	./.	./.	./.	./.	./.	./.	./.	./.	./.	./.	./.	./.	./.	./.	./.	./.	0/0:12:12,0:40:-0.00,-4.85,-42.02	0/0:19:19,0:40:-0.00,-6.96,-65.13	./.	0/0:17:17,0:40:-0.00,-6.35,-58.53	./.	./.	./.	./.	0/0:17:17,0:40:-0.00,-6.35,-58.53	0/1:24:21,3:20:-1.46,-0.02,-63.29	0/0:10:10,0:40:-0.00,-4.25,-35.41	./.	0/0:16:16,0:40:-0.00,-6.05,-55.23	./.	./.	./.	./.	./.	./.	./.	./.	./.
790676	76	.	A	G	.	PASS	NS=81;AF=0.481	GT:DP:AD:GQ:GL	0/0:13:13,0:40:-0.00,-3.48,-42.36	0/1:17:2,15:25:-44.01,-0.00,-1.98	./.	0/1:8:2,6:40:-17.50,-0.00,-4.68	0/1:31:11,20:40:-56.02,0.00,-26.98	1/1:35:2,33:40:-100.45,-3.44,-0.00	./.	1/1:62:4,58:40:-175.09,-5.07,-0.00	0/1:40:11,29:40:-82.52,0.00,-24.27	0/0:11:11,0:35:-0.00,-2.88,-35.87	./.	1/1:37:2,35:40:-106.94,-4.04,-0.00	1/1:47:3,44:40:-132.90,-3.80,-0.00	0/1:26:3,23:31:-67.26,-0.00,-2.52	0/1:13:5,8:40:-22.49,-0.00,-12.92	0/0:9:9,0:29:-0.00,-2.28,-29.38	1/1:43:2,41:40:-126.41,-5.84,-0.00	./.	./.	0/1:28:3,25:25:-73.15,-0.01,-1.92	0/1:25:6,19:40:-54.58,-0.00,-12.55	0/1:27:7,20:40:-57.22,0.00,-15.20	./.	0/1:12:10,2:40:-3.31,-0.00,-29.44	./.	0/1:30:3,27:18:-79.06,-0.02,-1.33	1/1:43:3,40:32:-119.92,-2.60,-0.00	0/1:6:2,4:40:-11.61,-0.00,-5.29	0/1:26:3,23:31:-67.26,-0.00,-2.52	0/1:39:11,28:40:-79.58,0.00,-24.57	0/0:14:14,0:40:-0.00,-3.78,-45.60	0/1:14:2,12:35:-35.17,-0.00,-2.88	0/1:62:27,35:40:-95.38,0.00,-69.58	0/1:30:22,8:40:-17.37,0.00,-62.98	./.	0/0:9:9,0:29:-0.00,-2.28,-29.38	1/1:22:1,21:34:-64.75,-2.77,-0.00	0/1:25:3,22:34:-64.32,-0.00,-2.82	0/1:10:2,8:40:-23.39,-0.00,-4.08	0/0:10:10,0:32:-0.00,-2.58,-32.62	0/1:59:11,48:40:-138.47,0.00,-18.55
71473	77	.	T	A	.	PASS	NS=42;AF=0.012	GT:DP:AD:GQ:GL	./.	./.	./.	./.	./.	./.	./.	./.	./.	./.	./.	./.	./.	./.	./.	./.	./.	./.	./.	0/0:16:16,0:40:-0.00,-6.56,-55.64	0/0:13:13,0:40:-0.00,-5.66,-45.66	./.	0/0:15:15,0:40:-0.00,-6.26,-52.31	0/0:11:11,0:40:-0.00,-5.06,-39.00	./.	./.	./.	0/0:6:6,0:40:-0.00,-3.55,-22.37	./.	./.	0/0:10:10,0:40:-0.00,-4.76,-35.68	0/0:8:8,0:40:-0.00,-4.15,-29.02	0/0:19:19,0:40:-0.00,-7.46,-65.62	./.	./.	./.	./.	./.	./.	./.	./.
825211	78	.	A	T	.	PASS	NS=35;AF=0.029	GT:DP:AD:GQ:GL	0/0:52:52,0:40:-0.00,-15.74,-168.95	./.	0/0:19:19,0:40:-0.00,-5.82,-62.24	./.	0/0:26:24,2:20:-0.02,-1.47,-71.96	./.	0/0:12:12,0:40:-0.00,-3.71,-39.61	0/0:9:9,0:34:-0.00,-2.81,-29.90	0/0:12:12,0:40:-0.00,-3.71,-39.61	./.	0/0:10:10,0:38:-0.00,-3.11,-33.14	0/0:7:7,0:28:-0.00,-2.21,-23.44	0/0:18:17,1:29:-0.00,-2.28,-52.54	./.	0/1:24:19,5:40:-8.85,-0.00,-54.92	./.	0/0:31:29,2:36:-0.00,-2.96,-88.11	0/1:12:10,2:34:-2.76,-0.00,-29.43	./.	./.	./.	./.	./.	./.	./.	./.	./.	./.	./.	0/0:25:25,0:40:-0.00,-7.62,-81.64	0/0:24:24,0:40:-0.00,-7.32,-78.41	./.	0/0:14:14,0:40:-0.00,-4.31,-46.07	./.	./.	./.	./.	./.	./.	./.	./.
89814	79	.	G	A	.	PASS	NS=54;AF=0.028	GT:DP:AD:GQ:GL	0/0:15:15,0:40:-0.00,-6.46,-64.60	0/0:4:4,0:38:-0.00,-3.15,-18.64	0/1:9:1,8:20:-28.79,-0.02,-1.46	./.	./.	0/0:10:10,0:40:-0.00,-4.96,-43.71	0/0:3:3,0:35:-0.00,-2.85,-14.46	1/1:8:0,8:30:-31.50,-2.43,-0.00	0/0:3:3,0:35:-0.00,-2.85,-14.46	0/0:9:9,0:40:-0.00,-4.66,-39.53	./.	0/0:6:6,0:40:-0.00,-3.75,-27.00	0/0:17:17,0:40:-0.00,-7.06,-72.96	0/0:4:4,0:38:-0.00,-3.15,-18.64	0/0:17:17,0:40:-0.00,-7.06,-72.96	0/0:6:6,0:40:-0.00,-3.75,-27.00	0/0:8:8,0:40:-0.00,-4.35,-35.35	0/0:4:4,0:38:-0.00,-3.15,-18.64	./.	./.	./.	./.	./.	./.	./.	./.	./.	./.	./.	./.	0/0:4:4,0:38:-0.00,-3.15,-18.64	./.	0/0:3:3,0:35:-0.00,-2.85,-14.46	./.	./.	./.	./.	./.	./.	./.	./.
691287	80	.	T	G	.	PASS	NS=36;AF=0.500	GT:DP:AD:GQ:GL	./.	./.	./.	./.	./.	./.	./.	./.	./.	./.	./.	./.	./.	./.	./.	./.	./.	./.	./.	./.	0/1:35:6,29:40:-80.63,-0.00,-9.51	0/1:32:9,23:40:-63.17,0.00,-19.59	0/1:49:13,36:40:-97.84,0.00,-26.72	0/1:97:34,63:40:-166.04,0.00,-76.56	./.	./.	0/1:35:14,21:40:-56.15,0.00,-33.99	0/1:75:25,50:40:-132.87,0.00,-55.63	0/1:18:7,11:40:-30.65,0.00,-17.68	0/1:34:14,20:40:-53.39,0.00,-34.29	0/1:28:12,16:40:-42.95,0.00,-29.97	0/1:39:7,32:40:-88.61,-0.00,-11.36	0/1:24:7,17:40:-47.21,-0.00,-15.87	0/1:115:30,84:40:-225.20,0.00,-59.20	0/1:36:10,26:40:-71.15,0.00,-21.45	./.	0/1:90:28,62:40:-165.09,0.00,-60.30	0/1:33:10,23:40:-62.87,0.00,-22.35	./.	./.	./.
205673	81	.	G	T	.	PASS	NS=45;AF=0.011	GT:DP:AD:GQ:GL	0/0:6:6,0:40:-0.00,-3.39,-26.91	./.	./.	./.	0/1:6:4,2:40:-4.78,-0.00,-15.35	0/0:11:11,0:40:-0.00,-4.90,-47.34	./.	0/0:8:8,0:40:-0.00,-3.99,-35.09	0/0:8:8,0:40:-0.00,-3.99,-35.09	0/0:16:16,0:40:-0.00,-6.40,-67.77	./.	./.	./.	./.	./.	./.	./.	./.	./.	0/0:9:9,0:40:-0.00,-4.30,-39.17	0/0:11:11,0:40:-0.00,-4.90,-47.34	0/0:13:13,0:40:-0.00,-5.50,-55.51	0/0:5:5,0:37:-0.00,-3.09,-22.83	0/0:4:4,0:34:-0.00,-2.79,-18.74	0/0:17:17,0:40:-0.00,-6.70,-71.86	0/0:15:15,0:40:-0.00,-6.10,-63.68	0/0:6:6,0:40:-0.00,-3.39,-26.91	0/0:11:11,0:40:-0.00,-4.90,-47.34	0/0:14:14,0:40:-0.00,-5.80,-59.60	0/0:18:18,0:40:-0.00,-7.00,-75.94	./.	./.	0/0:11:11,0:40:-0.00,-4.90,-47.34	0/0:3:3,0:31:-0.00,-2.49,-14.66	./.	./.	./.	0/0:4:4,0:34:-0.00,-2.79,-18.74	./.	0/0:6:6,0:40:-0.00,-3.39,-26.91	0/0:6:6,0:40:-0.00,-3.39,-26.91
1600155	82	.	A	C	.	PASS	NS=74;AF=0.014	GT:DP:AD:GQ:GL	0/0:34:34,0:40:-0.00,-11.52,-98.63	0/0:18:18,0:40:-0.00,-6.71,-53.34	./.	./.	./.	0/0:31:31,0:40:-0.00,-10.62,-90.14	0/0:6:6,0:38:-0.00,-3.11,-19.37	0/0:19:19,0:40:-0.00,-7.01,-56.17	0/0:14:14,0:40:-0.00,-5.51,-42.02	0/0:20:20,0:40:-0.00,-7.31,-59.00	./.	0/0:11:11,0:40:-0.00,-4.61,-33.53	0/0:39:39,0:40:-0.00,-13.02,-112.78	./.	0/0:64:64,0:40:0.00,-20.53,-183.55	0/0:17:17,0:40:-0.00,-6.41,-50.51	./.	./.	0/1:17:13,4:40:-4.91,-0.00,-32.78	0/0:8:8,0:40:-0.00,-3.71,-25.04	0/0:11:11,0:40:-0.00,-4.61,-33.53	0/0:16:16,0:40:-0.00,-6.11,-47.68	0/0:8:8,0:40:-0.00,-3.71,-25.04	0/0:12:12,0:40:-0.00,-4.91,-36.36	0/0:13:13,0:40:-0.00,-5.21,-39.19	./.	0/0:21:21,0:40:-0.00,-7.61,-61.83	0/0:4:4,0:31:-0.00,-2.51,-13.71	./.	./.	0/0:13:13,0:40:-0.00,-5.21,-39.19	./.	0/0:15:15,0:40:-0.00,-5.81,-44.85	0/0:35:35,0:40:-0.00,-11.82,-101.46	0/0:20:20,0:40:-0.00,-7.31,-59.00	0/0:10:10,0:40:-0.00,-4.31,-30.70	0/0:21:21,0:40:-0.00,-7.61,-61.83	0/0:8:8,0:40:-0.00,-3.71,-25.04	./.	0/0:21:21,0:40:-0.00,-7.61,-61.83	0/0:45:45,0:40:-0.00,-14.82,-129.77
2284	83	.	T	G	.	PASS	NS=77;AF=0.019	GT:DP:AD:GQ:GL	0/0:30:30,0:40:-0.00,-10.25,-145.88	./.	0/0:22:22,0:40:-0.00,-7.84,-107.17	./.	0/0:9:9,0:40:-0.00,-3.92,-44.27	0/0:22:22,0:40:-0.00,-7.84,-107.17	0/0:7:7,0:40:-0.00,-3.32,-34.59	./.	0/0:12:12,0:40:-0.00,-4.83,-58.79	0/0:16:16,0:40:-0.00,-6.03,-78.14	0/0:14:14,0:40:-0.00,-5.43,-68.46	0/1:16:3,13:40:-56.87,-0.00,-9.21	0/0:20:20,0:40:-0.00,-7.24,-97.49	0/0:11:11,0:40:-0.00,-4.53,-53.95	0/0:21:21,0:40:-0.00,-7.54,-102.33	./.	0/0:21:21,0:40:-0.00,-7.54,-102.33	0/0:15:15,0:40:-0.00,-5.73,-73.30	0/0:14:14,0:40:-0.00,-5.43,-68.46	1/1:22:0,22:40:-105.72,-7.11,-0.00	./.	0/0:17:17,0:40:-0.00,-6.33,-82.98	0/0:12:12,0:40:-0.00,-4.83,-58.79	0/0:26:26,0:40:-0.00,-9.04,-126.52	0/0:9:9,0:40:-0.00,-3.92,-44.27	0/0:15:15,0:40:-0.00,-5.73,-73.30	0/0:22:22,0:40:-0.00,-7.84,-107.17	./.	./.	0/0:10:10,0:40:-0.00,-4.23,-49.11	0/0:15:15,0:40:-0.00,-5.73,-73.30	0/0:10:10,0:40:-0.00,-4.23,-49.11	0/0:11:11,0:40:-0.00,-4.53,-53.95	0/0:33:33,0:40:-0.00,-11.15,-160.39	./.	0/0:30:30,0:40:-0.00,-10.25,-145.88	0/0:9:9,0:40:-0.00,-3.92,-44.27	./.	0/0:16:16,0:40:-0.00,-6.03,-78.14	0/0:8:8,0:40:-0.00,-3.62,-39.43	0/0:15:15,0:40:-0.00,-5.73,-73.30
1887511	84	.	A	T	.	PASS	NS=42;AF=0.405	GT:DP:AD:GQ:GL	0/1:18:13,5:40:-12.11,-0.00,-41.31	0/0:16:16,0:40:-0.00,-4.38,-56.55	0/1:20:16,4:40:-8.09,-0.00,-50.97	0/1:12:10,2:40:-3.66,-0.00,-32.86	0/0:8:8,0:25:-0.00,-1.98,-29.20	0/1:24:19,5:40:-10.31,-0.00,-60.02	./.	./.	./.	0/1:26:22,4:40:-6.28,-0.00,-69.68	0/1:19:14,5:40:-11.81,-0.00,-44.43	0/1:8:5,3:40:-8.28,-0.00,-16.96	./.	./.	0/1:8:7,1:20:-1.46,-0.02,-23.82	./.	0/1:7:6,1:23:-1.75,-0.01,-20.69	0/1:8:7,1:20:-1.46,-0.02,-23.82	./.	0/1:9:8,1:16:-1.17,-0.03,-26.95	./.	0/1:17:13,4:40:-8.99,-0.00,-41.61	./.	0/1:15:12,3:40:-6.18,-0.00,-38.79	0/0:10:10,0:32:-0.00,-2.58,-36.04	0/1:19:15,4:40:-8.39,-0.00,-47.85	./.	0/0:13:13,0:40:-0.00,-3.48,-46.29	0/1:14:11,3:40:-6.48,-0.00,-35.67	0/1:24:21,3:40:-3.47,-0.00,-66.86	0/0:16:16,0:40:-0.00,-4.38,-56.55	0/1:22:17,5:40:-10.91,-0.00,-53.78	./.	./.	./.	./.	./.	./.	./.	./.	./.
813606	85	.	A	C	.	PASS	NS=36;AF=0.056	GT:DP:AD:GQ:GL	0/0:62:62,0:40:-0.00,-19.52,-200.54	0/1:27:15,12:40:-29.37,0.00,-41.31	./.	0/0:28:27,1:40:-0.00,-6.10,-85.47	./.	./.	./.	0/0:35:35,0:40:-0.00,-11.40,-114.24	./.	0/0:36:35,1:40:-0.00,-8.50,-111.04	./.	./.	./.	./.	./.	./.	./.	./.	./.	0/0:15:15,0:40:-0.00,-5.38,-50.31	./.	0/0:16:16,0:40:-0.00,-5.69,-53.50	./.	./.	0/0:51:51,0:40:-0.00,-16.21,-165.38	./.	0/1:52:30,22:40:-53.81,0.00,-81.74	./.	0/0:20:19,1:40:-0.00,-3.69,-59.90	0/0:12:12,0:40:-0.00,-4.48,-40.72	./.	./.	0/0:60:60,0:40:0.00,-18.92,-194.15	0/0:179:174,5:40:0.00,-38.73,-542.58	0/0:29:29,0:40:-0.00,-9.60,-95.06	./.	0/0:15:15,0:40:-0.00,-5.38,-50.31	./.	0/0:12:11,1:18:-0.02,-1.31,-34.34	0/0:47:47,0:40:-0.00,-15.01,-152.60	0/0:48:48,0:40:-0.00,-15.31,-155.79
22178	86	.	G	A	.	PASS	NS=34;AF=0.015	GT:DP:AD:GQ:GL	./.	./.	./.	./.	./.	./.	./.	./.	./.	./.	0/0:15:15,0:40:-0.00,-6.42,-51.95	0/0:4:4,0:38:-0.00,-3.11,-15.62	0/0:6:6,0:40:-0.00,-3.71,-22.22	./.	0/0:4:4,0:38:-0.00,-3.11,-15.62	./.	0/0:9:9,0:40:-0.00,-4.61,-32.13	./.	0/0:4:4,0:38:-0.00,-3.11,-15.62	0/0:4:4,0:38:-0.00,-3.11,-15.62	0/0:9:9,0:40:-0.00,-4.61,-32.13	./.	./.	./.	0/1:6:4,2:35:-2.89,-0.00,-11.91	0/0:8:8,0:40:-0.00,-4.31,-28.83	0/0:7:7,0:40:-0.00,-4.01,-25.53	0/0:7:7,0:40:-0.00,-4.01,-25.53	./.	./.	./.	0/0:3:3,0:34:-0.00,-2.81,-12.32	0/0:7:7,0:40:-0.00,-4.01,-25.53	0/0:7:7,0:40:-0.00,-4.01,-25.53	./.	0/0:7:7,0:40:-0.00,-4.01,-25.53	0/0:8:8,0:40:-0.00,-4.31,-28.83	./.	0/0:5:5,0:40:-0.00,-3.41,-18.92	./.	0/0:10:10,0:40:-0.00,-4.91,-35.43
27736	87	.	T	G	.	PASS	NS=79;AF=0.399	GT:DP:AD:GQ:GL	0/1:41:26,15:40:-40.42,0.00,-80.17	0/0:19:19,0:40:-0.00,-4.98,-67.49	0/1:10:8,2:40:-4.66,-0.00,-27.07	0/1:11:7,4:40:-11.30,-0.00,-23.30	0/1:13:8,5:40:-14.16,-0.00,-26.17	./.	0/1:12:8,4:40:-11.00,-0.00,-26.47	0/1:34:29,5:40:-7.84,-0.00,-92.67	./.	./.	0/0:50:50,0:40:-0.00,-14.31,-174.99	0/1:34:29,5:40:-7.84,-0.00,-92.67	./.	./.	./.	0/1:35:26,9:40:-21.41,0.00,-81.97	0/1:43:30,13:40:-32.88,0.00,-93.43	0/0:17:17,0:40:-0.00,-4.38,-60.56	0/1:36:20,16:40:-45.39,0.00,-60.86	0/1:30:25,5:40:-9.05,-0.00,-80.01	0/0:13:13,0:38:-0.00,-3.18,-46.69	0/1:28:17,11:40:-30.46,0.00,-52.87	./.	0/1:34:26,8:40:-18.25,0.00,-82.27	0/1:31:25,6:40:-12.21,-0.00,-79.71	0/1:19:9,10:40:-29.70,0.00,-27.83	./.	0/1:14:10,4:40:-10.39,-0.00,-32.80	0/1:18:11,7:40:-19.59,0.00,-35.07	0/1:20:16,4:40:-8.59,-0.00,-51.81	./.	0/1:10:9,1:17:-1.22,-0.03,-30.57	0/1:32:24,8:40:-18.85,0.00,-75.94	0/1:71:42,29:40:-79.94,0.00,-126.62	0/0:24:23,1:37:-0.00,-3.02,-77.90	0/0:17:16,1:13:-0.05,-0.96,-53.67	0/1:32:25,7:40:-15.38,0.00,-79.41	0/1:20:11,9:40:-25.93,0.00,-34.47	0/1:21:13,8:40:-22.16,0.00,-41.10	0/0:34:34,0:40:-0.00,-9.50,-119.51	0/1:54:44,10:40:-19.17,0.00,-138.67
99222	88	.	T	G	.	PASS	NS=73;AF=0.390	GT:DP:AD:GQ:GL	0/1:55:34,21:40:-50.19,0.00,-92.72	0/0:11:11,0:32:-0.00,-2.63,-36.24	./.	0/1:10:8,2:40:-3.96,-0.00,-24.48	0/1:20:14,6:40:-13.54,-0.00,-40.34	./.	0/1:18:11,7:40:-17.28,0.00,-31.51	0/0:34:32,2:39:-0.00,-3.25,-96.00	./.	0/1:71:53,16:40:-30.25,0.00,-148.26	./.	0/1:37:32,5:40:-5.28,-0.00,-91.84	./.	./.	./.	0/1:43:30,13:40:-28.63,0.00,-83.75	0/1:56:36,20:40:-46.74,0.00,-98.71	0/0:17:16,1:18:-0.02,-1.31,-48.84	0/1:35:23,12:40:-27.90,0.00,-64.14	0/1:28:21,7:40:-14.28,-0.00,-59.95	./.	0/1:17:14,3:40:-5.00,-0.00,-41.25	0/1:29:13,16:40:-42.28,0.00,-34.49	0/1:29:18,11:40:-26.55,0.00,-50.22	0/1:29:19,10:40:-23.41,0.00,-53.36	./.	0/0:36:36,0:40:-0.00,-10.15,-114.87	0/1:28:22,5:40:-8.29,-0.00,-63.40	0/1:18:12,6:40:-14.14,-0.00,-34.66	0/1:15:8,7:40:-18.18,0.00,-22.98	0/1:23:20,3:39:-3.20,-0.00,-58.31	0/0:11:11,0:32:-0.00,-2.63,-36.24	0/1:31:26,5:40:-7.08,-0.00,-74.78	0/1:60:38,22:40:-51.83,0.00,-103.79	0/1:39:32,7:40:-10.97,-0.00,-91.24	0/1:22:19,3:40:-3.50,-0.00,-55.47	0/1:29:21,8:40:-17.12,0.00,-59.65	0/1:24:17,7:40:-15.48,0.00,-48.58	0/1:9:7,2:40:-4.26,-0.00,-21.64	0/0:24:24,0:40:-0.00,-6.54,-77.13	./.
2725353	89	.	T	G	.	PASS	NS=83;AF=0.386	GT:DP:AD:GQ:GL	0/1:35:20,15:40:-39.22,0.00,-57.50	0/0:12:12,0:38:-0.00,-3.17,-41.29	./.	0/1:8:7,1:18:-1.34,-0.02,-22.90	0/1:11:5,6:40:-16.86,-0.00,-15.41	./.	0/1:7:6,1:22:-1.63,-0.01,-19.91	0/0:18:17,1:22:-0.01,-1.70,-54.44	0/1:20:16,4:40:-7.57,-0.00,-48.86	0/1:31:19,12:40:-30.56,0.00,-55.41	0/0:33:33,0:40:-0.00,-9.49,-110.32	0/1:27:22,5:40:-8.76,-0.00,-66.48	./.	0/1:15:13,2:31:-2.50,-0.00,-40.50	./.	0/1:18:13,5:40:-11.46,-0.00,-39.60	0/1:42:25,17:40:-43.69,0.00,-71.83	0/0:7:7,0:22:-0.01,-1.67,-24.86	0/1:24:13,10:40:-26.40,0.00,-38.09	0/1:11:9,2:40:-3.71,-0.00,-28.55	0/0:11:11,0:35:-0.00,-2.87,-38.00	0/1:10:8,2:40:-4.01,-0.00,-25.57	0/1:14:11,3:40:-6.09,-0.00,-34.23	0/1:20:15,5:40:-10.86,-0.00,-45.57	0/1:22:17,5:40:-10.26,-0.00,-51.54	./.	0/0:21:20,1:32:-0.00,-2.59,-64.30	0/1:11:8,3:40:-6.99,-0.00,-25.27	0/1:16:10,6:40:-15.35,0.00,-30.34	0/1:12:9,3:40:-6.69,-0.00,-28.25	0/0:13:13,0:40:-0.00,-3.47,-44.57	0/1:7:6,1:22:-1.63,-0.01,-19.91	0/1:22:19,3:40:-3.68,-0.00,-58.12	0/1:36:20,16:40:-42.21,0.00,-57.20	0/1:16:13,3:40:-5.49,-0.00,-40.20	0/1:21:17,4:40:-7.27,-0.00,-51.85	0/1:20:18,2:14:-1.04,-0.04,-55.48	0/1:22:14,8:40:-20.12,0.00,-41.68	0/1:12:7,5:40:-13.27,-0.00,-21.68	0/0:16:16,0:40:-0.00,-4.37,-54.43	0/1:44:36,7:40:-10.52,-0.00,-107.69
46629	90	.	T	G	.	PASS	NS=96;AF=0.057	GT:DP:AD:GQ:GL	0/0:70:70,0:40:-0.00,-21.78,-212.36	0/0:38:38,0:40:-0.00,-12.16,-116.35	0/0:26:26,0:40:-0.00,-8.55,-80.35	0/0:27:27,0:40:-0.00,-8.85,-83.35	0/0:44:42,2:40:-0.00,-7.96,-122.35	0/0:36:36,0:40:-0.00,-11.56,-110.35	0/1:26:22,4:40:-3.45,-0.00,-59.80	0/0:93:85,8:40:-0.00,-4.69,-233.36	0/0:21:21,0:40:-0.00,-7.05,-65.35	0/1:128:93,35:40:-65.80,0.00,-242.16	0/0:57:57,0:40:0.00,-17.87,-173.36	0/0:56:56,0:40:-0.00,-17.57,-170.36	./.	./.	0/0:198:197,0:40:0.00,-59.95,-593.40	0/1:49:38,11:40:-17.54,0.00,-100.89	0/0:85:85,0:40:0.00,-26.28,-257.37	0/0:45:45,0:40:-0.00,-14.26,-137.35	0/0:54:54,0:40:-0.00,-16.97,-164.36	0/0:47:46,1:40:-0.00,-11.86,-137.35	0/0:52:52,0:40:0.00,-16.36,-158.36	0/0:101:94,7:40:-0.00,-10.09,-263.37	0/0:50:50,0:40:-0.00,-15.76,-152.35	0/1:64:56,7:18:-1.35,-0.02,-150.71	0/0:71:71,0:40:0.00,-22.08,-215.36	0/1:50:38,11:40:-17.54,0.00,-100.89	0/0:51:51,0:40:-0.00,-16.06,-155.36	0/0:47:47,0:40:-0.00,-14.86,-143.35	0/0:45:44,1:40:-0.00,-11.26,-131.35	0/0:61:55,6:15:-0.04,-1.10,-149.39	0/0:30:30,0:40:-0.00,-9.75,-92.35	0/0:27:27,0:40:-0.00,-8.85,-83.35	0/0:56:55,0:40:0.00,-17.27,-167.36	0/0:106:106,0:40:0.00,-32.60,-320.37	0/0:61:61,0:40:0.00,-19.07,-185.36	0/0:45:45,0:40:-0.00,-14.26,-137.35	0/0:58:58,0:40:0.00,-18.17,-176.36	0/0:35:34,1:40:-0.00,-8.25,-101.35	./.	0/0:29:29,0:40:-0.00,-9.45,-89.35	0/0:70:68,1:40:0.00,-18.47,-203.36
50001	91	.	G	A	.	PASS	NS=99;AF=0.020	GT:DP:AD:GQ:GL	0/0:46:46,0:40:-0.00,-16.06,-124.65	0/0:41:41,0:40:-0.00,-14.56,-111.31	1/1:21:0,21:40:-54.09,-6.63,-0.00	0/0:11:11,0:40:-0.00,-5.56,-31.27	0/0:15:15,0:40:-0.00,-6.76,-41.95	0/0:30:30,0:40:-0.00,-11.26,-81.96	0/0:23:23,0:40:-0.00,-9.16,-63.29	1/1:68:0,68:40:-179.48,-20.74,0.00	0/0:16:16,0:40:-0.00,-7.06,-44.61	0/0:42:42,0:40:-0.00,-14.86,-113.97	0/0:15:15,0:40:-0.00,-6.76,-41.95	0/0:22:22,0:40:-0.00,-8.86,-60.62	0/0:59:59,0:40:0.00,-19.97,-159.33	0/0:8:8,0:40:-0.00,-4.66,-23.27	0/0:57:57,0:40:0.00,-19.37,-153.99	0/0:25:25,0:40:-0.00,-9.76,-68.62	0/0:34:34,0:40:-0.00,-12.46,-92.63	0/0:11:11,0:40:-0.00,-5.56,-31.27	0/0:28:28,0:40:-0.00,-10.66,-76.63	0/0:13:13,0:40:-0.00,-6.16,-36.61	0/0:21:21,0:40:-0.00,-8.56,-57.95	0/0:26:26,0:40:-0.00,-10.06,-71.29	0/0:20:20,0:40:-0.00,-8.26,-55.28	0/0:21:21,0:40:-0.00,-8.56,-57.95	0/0:14:13,0:40:-0.00,-6.16,-36.61	0/0:17:17,0:40:-0.00,-7.36,-47.28	0/0:38:38,0:40:-0.00,-13.66,-103.30	0/0:17:17,0:40:-0.00,-7.36,-47.28	0/0:15:15,0:40:-0.00,-6.76,-41.95	0/0:16:16,0:40:-0.00,-7.06,-44.61	0/0:14:14,0:40:-0.00,-6.46,-39.28	0/0:13:13,0:40:-0.00,-6.16,-36.61	0/0:28:27,0:40:-0.00,-10.36,-73.96	0/0:55:55,0:40:-0.00,-18.77,-148.66	0/0:13:13,0:40:-0.00,-6.16,-36.61	0/0:9:9,0:40:-0.00,-4.96,-25.94	0/0:27:26,0:40:-0.00,-10.06,-71.29	0/0:23:23,0:40:-0.00,-9.16,-63.29	0/0:14:14,0:40:-0.00,-6.46,-39.28	0/0:19:19,0:40:-0.00,-7.96,-52.62	0/0:50:50,0:40:-0.00,-17.26,-135.32
69595	92	.	G	A	.	PASS	NS=78;AF=0.013	GT:DP:AD:GQ:GL	./.	0/0:24:24,0:40:-0.00,-8.79,-71.00	0/0:18:18,0:40:-0.00,-6.99,-53.85	0/0:28:28,0:40:-0.00,-9.99,-82.43	0/0:19:19,0:40:-0.00,-7.29,-56.71	./.	0/0:26:26,0:40:-0.00,-9.39,-76.72	0/0:14:14,0:40:-0.00,-5.79,-42.42	./.	./.	0/0:40:40,0:40:-0.00,-13.60,-116.73	0/1:22:5,17:40:-40.40,-0.00,-8.50	0/0:29:29,0:40:-0.00,-10.29,-85.29	0/1:28:18,10:40:-18.59,0.00,-43.86	0/0:34:34,0:40:-0.00,-11.79,-99.58	0/0:22:22,0:40:-0.00,-8.19,-65.28	0/0:9:9,0:40:-0.00,-4.28,-28.13	./.	0/0:29:29,0:40:-0.00,-10.29,-85.29	./.	0/0:26:26,0:40:-0.00,-9.39,-76.72	0/0:24:24,0:40:-0.00,-8.79,-71.00	0/0:19:19,0:40:-0.00,-7.29,-56.71	0/0:35:35,0:40:-0.00,-12.10,-102.44	0/0:12:11,0:40:-0.00,-4.89,-33.84	./.	0/0:29:29,0:40:-0.00,-10.29,-85.29	0/0:17:17,0:40:-0.00,-6.69,-50.99	0/0:11:11,0:40:-0.00,-4.89,-33.84	0/0:10:9,0:40:-0.00,-4.28,-28.13	0/0:16:16,0:40:-0.00,-6.39,-48.13	./.	0/0:28:28,0:40:-0.00,-9.99,-82.43	0/0:49:48,1:40:-0.00,-13.44,-136.74	0/0:41:41,0:40:-0.00,-13.90,-119.59	0/0:29:29,0:40:-0.00,-10.29,-85.29	0/0:33:33,0:40:-0.00,-11.49,-96.72	0/0:23:23,0:40:-0.00,-8.49,-68.14	./.	0/0:39:39,0:40:-0.00,-13.30,-113.87	0/0:31:31,0:40:-0.00,-10.89,-91.01
3152092	93	.	T	G	.	PASS	NS=50;AF=0.090	GT:DP:AD:GQ:GL	0/1:24:19,5:40:-6.91,-0.00,-50.13	./.	0/0:8:8,0:35:-0.00,-2.90,-25.68	./.	0/0:8:8,0:35:-0.00,-2.90,-25.68	0/0:20:20,0:40:-0.00,-6.50,-60.75	./.	./.	0/0:14:14,0:40:-0.00,-4.70,-43.21	0/0:25:23,2:27:-0.00,-2.16,-63.68	0/0:22:22,0:40:-0.00,-7.10,-66.60	./.	0/0:42:41,1:40:-0.00,-10.19,-119.22	./.	0/0:71:71,0:40:0.00,-21.83,-209.83	0/0:19:18,1:39:-0.00,-3.28,-51.98	./.	./.	0/0:18:18,0:40:-0.00,-5.90,-54.91	./.	./.	0/1:12:9,3:40:-4.67,-0.00,-24.50	./.	./.	./.	0/0:14:13,1:23:-0.01,-1.78,-37.38	0/0:14:14,0:40:-0.00,-4.70,-43.21	0/0:14:14,0:40:-0.00,-4.70,-43.21	0/0:6:6,0:29:-0.00,-2.30,-19.83	0/0:12:12,0:40:-0.00,-4.10,-37.37	0/0:12:12,0:40:-0.00,-4.10,-37.37	./.	./.	0/0:26:26,0:40:-0.00,-8.30,-78.29	0/0:7:7,0:32:-0.00,-2.60,-22.75	./.	0/1:13:10,3:40:-4.37,-0.00,-27.12	./.	./.	0/0:20:20,0:40:-0.00,-6.50,-60.75	0/1:48:36,12:40:-20.16,0.00,-92.61
63956	94	.	T	G	.	PASS	NS=39;AF=0.115	GT:DP:AD:GQ:GL	./.	./.	./.	./.	./.	./.	./.	./.	./.	./.	0/0:7:7,0:31:-0.00,-2.50,-33.04	0/0:3:3,0:18:-0.02,-1.31,-15.48	./.	./.	0/0:40:40,0:40:-0.00,-12.43,-178.15	0/1:7:6,1:25:-1.91,-0.01,-26.16	0/0:13:13,0:40:-0.00,-4.30,-59.43	./.	./.	./.	./.	./.	./.	./.	./.	./.	./.	./.	./.	0/0:3:3,0:18:-0.02,-1.31,-15.48	0/0:5:5,0:25:-0.01,-1.90,-24.25	./.	./.	0/0:17:17,0:40:-0.00,-5.50,-77.02	./.	./.	0/1:7:5,2:40:-6.30,-0.00,-21.75	./.	0/1:10:9,1:14:-1.04,-0.04,-38.48	0/0:7:7,0:31:-0.00,-2.50,-33.04	0/1:26:15,11:40:-40.16,0.00,-60.01
631026	95	.	A	C	.	PASS	NS=32;AF=0.016	GT:DP:AD:GQ:GL	./.	./.	./.	./.	./.	./.	./.	./.	./.	./.	0/0:13:13,0:40:-0.00,-5.79,-46.62	./.	./.	0/0:30:30,0:40:-0.00,-10.90,-104.43	0/0:22:22,0:40:-0.00,-8.49,-77.22	0/1:20:17,3:29:-2.31,-0.00,-52.33	./.	./.	0/0:29:29,0:40:-0.00,-10.60,-101.03	./.	0/0:38:38,0:40:-0.00,-13.31,-131.63	./.	0/0:26:26,0:40:-0.00,-9.70,-90.82	./.	0/0:12:12,0:40:-0.00,-5.49,-43.21	0/0:21:21,0:40:-0.00,-8.19,-73.82	./.	0/0:27:27,0:40:-0.00,-10.00,-94.23	0/0:13:13,0:40:-0.00,-5.79,-46.62	./.	./.	./.	./.	./.	./.	./.	./.	./.	./.	./.	./.
623315	96	.	A	C	.	PASS	NS=48;AF=0.031	GT:DP:AD:GQ:GL	./.	0/0:105:101,4:40:0.00,-19.55,-301.08	0/0:52:52,0:40:-0.00,-15.97,-162.08	0/0:84:83,1:40:0.00,-22.50,-254.75	0/0:111:109,2:40:0.00,-27.53,-331.97	0/0:47:46,1:40:-0.00,-11.37,-140.46	0/0:59:58,1:40:-0.00,-14.98,-177.53	0/0:41:39,2:40:-0.00,-6.48,-115.75	./.	./.	./.	0/0:55:54,1:40:-0.00,-13.78,-165.17	0/0:65:65,0:40:0.00,-19.87,-202.24	0/0:29:29,0:40:-0.00,-9.05,-91.04	0/0:47:47,0:40:-0.00,-14.46,-146.64	./.	0/0:76:75,1:40:-0.00,-20.09,-230.04	./.	./.	0/0:42:39,3:40:-0.00,-3.69,-112.66	./.	0/0:63:60,3:40:-0.00,-10.01,-177.53	0/0:50:48,2:40:-0.00,-9.19,-143.55	0/0:45:43,2:40:-0.00,-7.68,-128.10	0/0:110:109,1:40:0.00,-30.32,-335.06	./.	0/0:149:145,3:40:0.00,-35.56,-440.08	0/0:39:39,0:40:-0.00,-12.06,-121.93	0/0:85:80,5:40:-0.00,-10.44,-233.13	./.	./.	./.	./.	./.	./.	./.	./.	./.	./.	./.	./.
786188	97	.	A	T	.	PASS	NS=42;AF=0.012	GT:DP:AD:GQ:GL	./.	./.	./.	./.	./.	./.	./.	./.	./.	./.	./.	./.	./.	./.	0/0:46:46,0:40:-0.00,-15.79,-234.17	0/0:77:77,0:40:-0.00,-25.12,-390.36	0/0:67:67,0:40:-0.00,-22.11,-339.97	0/0:11:11,0:40:-0.00,-5.25,-57.83	0/0:68:68,0:40:-0.00,-22.41,-345.01	./.	./.	./.	./.	./.	./.	./.	./.	./.	./.	0/0:45:45,0:40:-0.00,-15.48,-229.13	0/0:63:63,0:40:-0.00,-20.90,-319.82	0/0:68:68,0:40:-0.00,-22.41,-345.01	./.	./.	./.	./.	./.	./.	./.	./.	./.
877572	98	.	C	A	.	PASS	NS=43;AF=0.035	GT:DP:AD:GQ:GL	./.	./.	./.	./.	./.	./.	./.	./.	./.	./.	./.	./.	./.	./.	./.	./.	./.	./.	./.	./.	./.	0/0:6:6,0:40:-0.00,-3.40,-27.29	./.	0/0:6:6,0:40:-0.00,-3.40,-27.29	1/1:4:0,4:17:-15.64,-1.28,-0.02	0/0:5:5,0:38:-0.00,-3.10,-23.00	0/0:5:5,0:38:-0.00,-3.10,-23.00	./.	./.	./.	0/0:4:4,0:34:-0.00,-2.80,-18.71	./.	0/0:4:4,0:34:-0.00,-2.80,-18.71	0/0:10:10,0:40:-0.00,-4.61,-44.45	./.	./.	0/0:5:5,0:38:-0.00,-3.10,-23.00	0/0:6:6,0:40:-0.00,-3.40,-27.29	./.	./.	0/0:12:12,0:40:-0.00,-5.21,-53.03
102751	99	.	C	T	.	PASS	NS=39;AF=0.013	GT:DP:AD:GQ:GL	./.	./.	0/0:22:22,0:40:-0.00,-8.48,-68.98	0/0:28:28,0:40:-0.00,-10.28,-87.14	0/0:29:29,0:40:-0.00,-10.58,-90.17	./.	0/0:12:12,0:40:-0.00,-5.47,-38.72	0/0:12:12,0:40:-0.00,-5.47,-38.72	0/0:15:15,0:40:-0.00,-6.37,-47.80	./.	./.	0/0:14:14,0:40:-0.00,-6.07,-44.77	./.	0/0:18:18,0:40:-0.00,-7.28,-56.88	./.	0/0:15:15,0:40:-0.00,-6.37,-47.80	./.	0/0:22:22,0:40:-0.00,-8.48,-68.98	0/0:17:17,0:40:-0.00,-6.98,-53.85	./.	0/0:25:25,0:40:-0.00,-9.38,-78.06	0/0:24:24,0:40:-0.00,-9.08,-75.04	./.	./.	0/0:24:24,0:40:-0.00,-9.08,-75.04	0/0:14:14,0:40:-0.00,-6.07,-44.77	0/0:16:16,0:40:-0.00,-6.68,-50.83	0/0:13:13,0:40:-0.00,-5.77,-41.75	./.	./.	./.	./.	./.	./.	0/0:13:13,0:40:-0.00,-5.77,-41.75	0/0:14:14,0:40:-0.00,-6.07,-44.77	./.	0/0:9:9,0:40:-0.00,-4.57,-29.64	./.	0/0:19:19,0:40:-0.00,-7.58,-59.91	./.
1012214	100	.	G	A	.	PASS	NS=30;AF=0.050	GT:DP:AD:GQ:GL	./.	./.	./.	./.	./.	./.	./.	./.	./.	./.	./.	./.	./.	./.	./.	./.	./.	./.	./.	./.	./.	./.	./.	./.	./.	./.	./.	./.	./.	1/1:5:0,5:15:-12.39,-1.08,-0.04	0/0:39:38,1:40:-0.00,-10.32,-107.49	0/0:43:43,0:40:-0.00,-14.38,-124.61	./.	./.	./.	0/0:38:38,0:40:-0.00,-12.88,-110.34	0/0:50:48,2:40:-0.00,-10.77,-133.17	./.	0/0:13:13,0:40:-0.00,-5.37,-39.01	./.	0/0:17:17,0:40:-0.00,-6.57,-50.42
562057	101	.	G	A	.	PASS	NS=42;AF=0.012	GT:DP:AD:GQ:GL	./.	./.	./.	0/0:6:6,0:40:-0.00,-3.33,-22.58	./.	0/0:21:21,0:40:-0.00,-7.85,-73.03	0/0:4:4,0:34:-0.00,-2.73,-15.85	0/0:5:5,0:37:-0.00,-3.03,-19.22	0/0:7:7,0:40:-0.00,-3.64,-25.94	0/0:31:31,0:40:-0.00,-10.86,-106.67	0/0:39:39,0:40:-0.00,-13.26,-133.58	0/0:22:22,0:40:-0.00,-8.15,-76.40	0/0:55:55,0:40:0.00,-18.08,-187.40	0/0:7:7,0:40:-0.00,-3.64,-25.94	0/0:50:50,0:40:0.00,-16.57,-170.58	./.	0/0:27:27,0:40:-0.00,-9.65,-93.22	./.	0/0:15:15,0:40:-0.00,-6.04,-52.85	0/0:9:9,0:40:-0.00,-4.24,-32.67	./.	./.	0/0:7:7,0:40:-0.00,-3.64,-25.94	0/0:19:19,0:40:-0.00,-7.25,-66.31	./.	0/0:17:17,0:40:-0.00,-6.64,-59.58	0/0:24:24,0:40:-0.00,-8.75,-83.13	./.	0/0:6:6,0:40:-0.00,-3.33,-22.58	./.	./.	./.	./.	./.	./.	./.	./.	./.	./.	./.	./.
4767595	102	.	T	A	.	PASS	NS=70;AF=0.014	GT:DP:AD:GQ:GL	0/0:17:17,0:40:-0.00,-6.65,-73.37	./.	./.	./.	0/0:4:4,0:34:-0.00,-2.73,-19.10	0/0:20:20,0:40:-0.00,-7.55,-85.90	./.	./.	0/0:7:7,0:40:-0.00,-3.64,-31.62	0/0:21:21,0:40:-0.00,-7.85,-90.07	0/0:8:8,0:40:-0.00,-3.94,-35.80	./.	0/0:22:22,0:40:-0.00,-8.15,-94.25	./.	0/0:34:34,0:40:-0.00,-11.76,-144.35	0/0:11:11,0:40:-0.00,-4.84,-48.32	0/0:16:16,0:40:-0.00,-6.34,-69.20	0/0:6:6,0:40:-0.00,-3.33,-27.45	0/0:9:9,0:40:-0.00,-4.24,-39.97	./.	0/0:6:6,0:40:-0.00,-3.33,-27.45	0/0:6:6,0:40:-0.00,-3.33,-27.45	0/0:7:7,0:40:-0.00,-3.64,-31.62	./.	./.	0/0:5:5,0:37:-0.00,-3.03,-23.27	0/0:5:5,0:37:-0.00,-3.03,-23.27	0/0:7:7,0:40:-0.00,-3.64,-31.62	0/0:3:3,0:30:-0.00,-2.43,-14.93	0/0:6:6,0:40:-0.00,-3.33,-27.45	./.	0/0:6:6,0:40:-0.00,-3.33,-27.45	0/0:3:3,0:30:-0.00,-2.43,-14.93	0/0:17:17,0:40:-0.00,-6.65,-73.37	0/0:6:6,0:40:-0.00,-3.33,-27.45	0/0:6:6,0:40:-0.00,-3.33,-27.45	0/0:7:7,0:40:-0.00,-3.64,-31.62	0/0:5:5,0:37:-0.00,-3.03,-23.27	0/0:6:6,0:40:-0.00,-3.33,-27.45	0/0:17:17,0:40:-0.00,-6.65,-73.37	0/0:34:34,0:40:-0.00,-11.76,-144.35
2173271	103	.	C	T	.	PASS	NS=34;AF=0.015	GT:DP:AD:GQ:GL	./.	./.	./.	./.	./.	./.	./.	./.	./.	./.	./.	./.	./.	./.	./.	./.	./.	./.	./.	0/0:22:22,0:40:-0.00,-8.43,-77.04	0/0:36:36,0:40:-0.00,-12.64,-124.53	0/0:15:15,0:40:-0.00,-6.32,-53.29	0/0:29:29,0:40:-0.00,-10.53,-100.79	0/0:38:38,0:40:-0.00,-13.24,-131.32	./.	./.	0/0:29:29,0:40:-0.00,-10.53,-100.79	./.	0/0:84:84,0:40:-0.00,-27.08,-287.37	./.	./.	./.	./.	0/0:18:18,0:40:-0.00,-7.22,-63.47	0/0:17:17,0:40:-0.00,-6.92,-60.08	./.	0/0:28:28,0:40:-0.00,-10.23,-97.39	./.	./.	./.	0/0:31:31,0:40:-0.00,-11.13,-107.57
59040	104	.	T	C	.	PASS	NS=40;AF=0.012	GT:DP:AD:GQ:GL	0/1:5:4,1:16:-1.17,-0.03,-15.79	./.	./.	./.	./.	0/0:17:17,0:40:-0.00,-6.54,-71.64	0/0:5:5,0:36:-0.00,-2.93,-22.76	0/0:4:4,0:33:-0.00,-2.63,-18.69	./.	0/0:8:8,0:40:-0.00,-3.83,-34.98	./.	./.	./.	./.	./.	./.	./.	./.	./.	0/0:6:6,0:39:-0.00,-3.23,-26.84	./.	0/0:4:4,0:33:-0.00,-2.63,-18.69	0/0:10:10,0:40:-0.00,-4.44,-43.13	0/0:8:8,0:40:-0.00,-3.83,-34.98	0/0:6:6,0:39:-0.00,-3.23,-26.84	./.	0/0:7:7,0:40:-0.00,-3.53,-30.91	./.	./.	./.	./.	./.	./.	./.	./.	./.	./.	./.	./.	./.	./.
9158	105	.	A	C	.	PASS	NS=99;AF=0.010	GT:DP:AD:GQ:GL	0/0:32:32,0:40:-0.00,-11.15,-104.29	0/0:16:16,0:40:-0.00,-6.34,-53.35	./.	0/0:13:13,0:40:-0.00,-5.44,-43.79	0/0:8:8,0:40:-0.00,-3.94,-27.87	0/0:51:51,0:40:0.00,-16.87,-164.80	0/0:19:19,0:40:-0.00,-7.24,-62.90	0/0:20:20,0:40:-0.00,-7.54,-66.08	0/0:21:21,0:40:-0.00,-7.85,-69.27	0/0:32:32,0:40:-0.00,-11.15,-104.29	0/0:27:27,0:40:-0.00,-9.65,-88.37	0/0:14:14,0:40:-0.00,-5.74,-46.98	0/0:60:59,0:40:0.00,-19.27,-190.27	0/0:15:15,0:40:-0.00,-6.04,-50.16	0/0:72:71,1:40:0.00,-20.00,-225.30	0/0:15:15,0:40:-0.00,-6.04,-50.16	0/0:41:41,0:40:-0.00,-13.86,-132.95	0/0:23:23,0:40:-0.00,-8.45,-75.64	0/0:20:20,0:40:-0.00,-7.54,-66.08	0/0:20:20,0:40:-0.00,-7.54,-66.08	0/0:8:8,0:40:-0.00,-3.94,-27.87	0/0:19:18,1:40:-0.00,-4.06,-56.53	0/0:16:16,0:40:-0.00,-6.34,-53.35	0/0:9:8,1:15:-0.04,-1.09,-24.73	0/0:23:23,0:40:-0.00,-8.45,-75.64	0/0:16:16,0:40:-0.00,-6.34,-53.35	0/0:25:25,0:40:-0.00,-9.05,-82.00	0/0:18:18,0:40:-0.00,-6.94,-59.72	0/0:10:10,0:40:-0.00,-4.54,-34.24	0/0:8:8,0:40:-0.00,-3.94,-27.87	0/0:11:11,0:40:-0.00,-4.84,-37.43	0/0:17:17,0:40:-0.00,-6.64,-56.53	0/0:20:20,0:40:-0.00,-7.54,-66.08	0/0:34:34,0:40:-0.00,-11.75,-110.66	0/0:16:16,0:40:-0.00,-6.34,-53.35	0/0:14:14,0:40:-0.00,-5.74,-46.98	0/0:21:21,0:40:-0.00,-7.85,-69.27	0/0:15:15,0:40:-0.00,-6.04,-50.16	0/0:16:16,0:40:-0.00,-6.34,-53.35	0/0:22:22,0:40:-0.00,-8.15,-72.45	0/0:51:51,0:40:0.00,-16.87,-164.80
45527	106	.	C	A	.	PASS	NS=70;AF=0.086	GT:DP:AD:GQ:GL	0/0:18:18,0:40:-0.00,-7.66,-81.01	./.	1/1:9:0,9:40:-38.54,-3.64,-0.00	./.	0/0:4:4,0:40:-0.00,-3.45,-19.02	0/0:22:22,0:40:-0.00,-8.87,-98.72	./.	1/1:9:0,9:40:-38.54,-3.64,-0.00	0/0:11:11,0:40:-0.00,-5.55,-50.01	./.	./.	0/0:8:8,0:40:-0.00,-4.65,-36.73	1/1:29:0,29:40:-127.09,-9.66,-0.00	./.	0/0:47:46,1:40:-0.00,-11.96,-200.55	0/0:4:4,0:40:-0.00,-3.45,-19.02	1/1:7:0,7:37:-29.68,-3.04,-0.00	./.	./.	0/0:6:6,0:40:-0.00,-4.05,-27.88	./.	./.	./.	./.	1/1:7:0,7:37:-29.68,-3.04,-0.00	0/0:12:12,0:40:-0.00,-5.86,-54.44	0/0:15:15,0:40:-0.00,-6.76,-67.72	./.	1/1:4:0,4:27:-16.40,-2.14,-0.00	./.	0/0:4:4,0:40:-0.00,-3.45,-19.02	0/0:5:5,0:40:-0.00,-3.75,-23.45	0/0:4:4,0:40:-0.00,-3.45,-19.02	0/0:17:17,0:40:-0.00,-7.36,-76.58	0/0:6:6,0:40:-0.00,-4.05,-27.88	0/0:9:9,0:40:-0.00,-4.95,-41.16	0/0:10:10,0:40:-0.00,-5.25,-45.59	0/0:6:6,0:40:-0.00,-4.05,-27.88	0/0:14:14,0:40:-0.00,-6.46,-63.30	0/0:10:10,0:40:-0.00,-5.25,-45.59	0/0:22:22,0:40:-0.00,-8.87,-98.72
3786900	107	.	C	A	.	PASS	NS=63;AF=0.079	GT:DP:AD:GQ:GL	./.	0/0:10:10,0:40:-0.00,-4.81,-36.88	1/1:6:0,6:29:-19.97,-2.27,-0.00	./.	./.	0/0:37:36,1:40:-0.00,-9.38,-125.70	./.	1/1:19:0,19:40:-66.16,-6.17,-0.00	0/0:17:17,0:40:-0.00,-6.92,-61.75	0/0:30:30,0:40:-0.00,-10.83,-107.94	./.	0/0:14:13,1:31:-0.00,-2.47,-43.98	1/1:42:0,42:40:-147.88,-13.10,-0.00	./.	0/0:71:70,1:40:0.00,-19.62,-246.51	./.	1/1:21:0,21:40:-73.27,-6.78,-0.00	./.	0/0:14:14,0:40:-0.00,-6.02,-51.09	0/0:7:7,0:40:-0.00,-3.91,-26.22	./.	./.	./.	0/0:14:14,0:40:-0.00,-6.02,-51.09	1/1:13:0,13:40:-44.84,-4.37,-0.00	0/0:12:11,1:24:-0.01,-1.87,-36.88	0/0:11:11,0:40:-0.00,-5.11,-40.43	./.	./.	./.	./.	./.	./.	0/0:34:34,0:40:-0.00,-12.03,-122.15	0/0:15:15,0:40:-0.00,-6.32,-54.64	./.	0/0:12:12,0:40:-0.00,-5.41,-43.98	0/0:10:9,1:17:-0.02,-1.28,-29.79	./.	0/0:16:16,0:40:-0.00,-6.62,-58.20	0/0:30:30,0:40:-0.00,-10.83,-107.94
18608	108	.	C	A	.	PASS	NS=34;AF=0.015	GT:DP:AD:GQ:GL	./.	0/0:17:17,0:40:-0.00,-6.77,-80.07	0/0:20:20,0:40:-0.00,-7.67,-93.77	0/0:17:17,0:40:-0.00,-6.77,-80.07	0/0:17:17,0:40:-0.00,-6.77,-80.07	./.	./.	0/0:19:19,0:40:-0.00,-7.37,-89.20	0/0:20:20,0:40:-0.00,-7.67,-93.77	./.	./.	./.	./.	./.	./.	./.	./.	./.	./.	0/0:21:21,0:40:-0.00,-7.97,-98.34	./.	0/1:12:10,2:40:-3.88,-0.00,-42.82	0/0:15:15,0:40:-0.00,-6.16,-70.93	0/0:14:14,0:40:-0.00,-5.86,-66.36	0/0:18:18,0:40:-0.00,-7.07,-84.63	0/0:24:24,0:40:-0.00,-8.87,-112.04	0/0:19:19,0:40:-0.00,-7.37,-89.20	0/0:21:21,0:40:-0.00,-7.97,-98.34	./.	0/0:22:22,0:40:-0.00,-8.27,-102.91	./.	0/0:26:26,0:40:-0.00,-9.48,-121.18	./.	./.	./.	./.	./.	./.	./.	./.	./.
49308	109	.	T	G	.	PASS	NS=39;AF=0.064	GT:DP:AD:GQ:GL	./.	0/0:19:19,0:40:-0.00,-6.38,-60.48	0/0:6:6,0:31:-0.00,-2.47,-20.69	0/0:20:19,0:40:-0.00,-6.38,-60.48	0/0:14:13,1:24:-0.01,-1.82,-39.06	./.	0/0:12:11,1:17:-0.03,-1.24,-32.96	0/0:34:32,2:40:-0.00,-4.76,-94.16	./.	./.	./.	./.	./.	./.	./.	./.	./.	./.	./.	0/0:17:17,0:40:-0.00,-5.77,-54.36	./.	./.	./.	0/1:30:25,5:40:-5.62,-0.00,-69.17	0/0:30:30,0:40:-0.00,-9.68,-94.16	./.	0/0:32:32,0:40:-0.00,-10.28,-100.28	0/0:12:11,0:40:-0.00,-3.97,-36.00	0/0:9:9,0:40:-0.00,-3.37,-29.88	0/0:26:25,1:40:-0.00,-5.42,-75.79	0/0:21:21,0:40:-0.00,-6.98,-66.61	./.	./.	./.	./.	./.	./.	./.	./.	./.	./.
802	110	.	G	A	.	PASS	NS=74;AF=0.014	GT:DP:AD:GQ:GL	./.	0/0:44:44,0:40:-0.00,-14.95,-139.26	./.	0/0:15:15,0:40:-0.00,-6.23,-49.06	0/0:10:10,0:40:-0.00,-4.72,-33.51	0/0:30:30,0:40:-0.00,-10.74,-95.72	0/0:44:44,0:40:-0.00,-14.95,-139.26	0/0:28:28,0:40:-0.00,-10.14,-89.49	0/0:16:16,0:40:-0.00,-6.53,-52.17	./.	./.	0/0:5:5,0:39:-0.00,-3.22,-17.96	./.	0/0:14:14,0:40:-0.00,-5.93,-45.95	./.	0/0:8:8,0:40:-0.00,-4.12,-27.29	0/0:10:10,0:40:-0.00,-4.72,-33.51	0/0:12:12,0:40:-0.00,-5.33,-39.73	0/0:18:18,0:40:-0.00,-7.13,-58.39	./.	0/0:6:6,0:40:-0.00,-3.52,-21.07	0/0:25:24,1:40:-0.00,-6.12,-73.94	0/0:12:12,0:40:-0.00,-5.33,-39.73	./.	0/0:24:24,0:40:-0.00,-8.93,-77.05	0/0:38:38,0:40:-0.00,-13.14,-120.60	0/0:24:24,0:40:-0.00,-8.93,-77.05	0/0:14:14,0:40:-0.00,-5.93,-45.95	./.	0/0:31:31,0:40:-0.00,-11.04,-98.83	0/1:12:8,4:40:-7.12,-0.00,-21.96	0/0:45:45,0:40:-0.00,-15.25,-142.37	0/0:13:13,0:40:-0.00,-5.63,-42.84	./.	./.	./.	0/0:17:17,0:40:-0.00,-6.83,-55.28	0/0:16:16,0:40:-0.00,-6.53,-52.17	0/0:26:26,0:40:-0.00,-9.54,-83.27	./.	0/0:20:19,1:40:-0.00,-4.62,-58.39
89945	111	.	A	C	.	PASS	NS=42;AF=0.012	GT:DP:AD:GQ:GL	./.	./.	./.	./.	./.	./.	./.	./.	./.	./.	0/0:15:15,0:40:-0.00,-5.77,-45.16	0/0:14:14,0:40:-0.00,-5.47,-42.31	0/0:31:31,0:40:-0.00,-10.58,-90.79	./.	0/0:72:72,0:40:0.00,-22.90,-207.71	0/0:9:9,0:40:-0.00,-3.97,-28.05	0/0:8:8,0:40:-0.00,-3.67,-25.20	./.	0/0:6:6,0:37:-0.00,-3.07,-19.50	./.	./.	0/0:7:7,0:40:-0.00,-3.37,-22.35	./.	0/1:11:7,4:40:-6.84,-0.00,-17.78	0/0:5:5,0:34:-0.00,-2.77,-16.65	0/0:8:8,0:40:-0.00,-3.67,-25.20	0/0:13:13,0:40:-0.00,-5.17,-39.46	./.	./.	./.	./.	./.	./.	0/0:24:24,0:40:-0.00,-8.48,-70.83	0/0:7:7,0:40:-0.00,-3.37,-22.35	./.	0/0:5:5,0:34:-0.00,-2.77,-16.65	0/0:8:8,0:40:-0.00,-3.67,-25.20	./.	0/0:10:10,0:40:-0.00,-4.27,-30.91	0/0:24:24,0:40:-0.00,-8.48,-70.83
10989	112	.	G	A	.	PASS	NS=62;AF=0.185	GT:DP:AD:GQ:GL	1/1:19:0,19:40:-65.58,-6.58,-0.00	./.	./.	./.	./.	0/1:15:2,13:21:-39.41,-0.01,-1.57	./.	0/0:16:16,0:40:-0.00,-5.99,-55.80	1/1:9:0,9:40:-30.90,-3.57,-0.00	1/1:14:0,14:40:-48.24,-5.07,-0.00	1/1:10:0,10:40:-34.37,-3.87,-0.00	0/0:10:10,0:40:-0.00,-4.18,-34.99	0/0:26:26,0:40:-0.00,-9.00,-90.48	./.	0/0:41:41,0:40:-0.00,-13.51,-142.50	./.	0/0:9:9,0:40:-0.00,-3.88,-31.53	0/0:6:6,0:36:-0.00,-2.98,-21.12	./.	./.	0/0:12:12,0:40:-0.00,-4.78,-41.93	1/1:9:0,9:40:-30.90,-3.57,-0.00	0/0:6:6,0:36:-0.00,-2.98,-21.12	./.	0/0:11:11,0:40:-0.00,-4.48,-38.46	1/1:9:0,9:40:-30.90,-3.57,-0.00	0/0:13:13,0:40:-0.00,-5.08,-45.40	./.	./.	1/1:6:0,6:33:-20.49,-2.67,-0.00	0/0:4:4,0:30:-0.00,-2.38,-14.19	./.	0/1:9:2,7:40:-20.39,-0.00,-3.37	0/0:16:16,0:40:-0.00,-5.99,-55.80	./.	0/0:8:8,0:40:-0.00,-3.58,-28.06	0/0:4:4,0:30:-0.00,-2.38,-14.19	0/0:8:8,0:40:-0.00,-3.58,-28.06	./.	0/0:4:4,0:30:-0.00,-2.38,-14.19	0/0:19:19,0:40:-0.00,-6.89,-66.20
693412	113	.	C	A	.	PASS	NS=45;AF=0.011	GT:DP:AD:GQ:GL	0/0:8:8,0:40:-0.00,-4.24,-36.36	./.	./.	./.	0/0:6:6,0:40:-0.00,-3.64,-27.87	0/0:9:9,0:40:-0.00,-4.54,-40.61	0/0:7:7,0:40:-0.00,-3.94,-32.12	./.	0/0:7:7,0:40:-0.00,-3.94,-32.12	0/0:7:7,0:40:-0.00,-3.94,-32.12	./.	./.	./.	./.	./.	./.	./.	./.	./.	./.	0/0:8:8,0:40:-0.00,-4.24,-36.36	./.	0/0:3:3,0:34:-0.00,-2.74,-15.14	0/0:7:7,0:40:-0.00,-3.94,-32.12	./.	./.	0/0:4:4,0:37:-0.00,-3.04,-19.38	0/0:5:5,0:40:-0.00,-3.34,-23.63	./.	0/0:5:5,0:40:-0.00,-3.34,-23.63	0/0:5:5,0:40:-0.00,-3.34,-23.63	0/0:3:3,0:34:-0.00,-2.74,-15.14	0/0:6:6,0:40:-0.00,-3.64,-27.87	0/0:9:9,0:40:-0.00,-4.54,-40.61	0/0:3:3,0:34:-0.00,-2.74,-15.14	0/1:5:3,2:40:-5.15,-0.00,-11.80	./.	./.	./.	0/0:6:6,0:40:-0.00,-3.64,-27.87	0/0:8:8,0:40:-0.00,-4.24,-36.36
34364	114	.	C	A	.	PASS	NS=29;AF=0.017	GT:DP:AD:GQ:GL	./.	./.	./.	./.	./.	./.	./.	./.	./.	./.	./.	./.	./.	./.	./.	./.	./.	./.	./.	0/0:7:7,0:40:-0.00,-3.93,-31.96	./.	./.	./.	0/0:9:9,0:40:-0.00,-4.53,-40.41	0/0:4:4,0:37:-0.00,-3.03,-19.30	0/0:4:4,0:37:-0.00,-3.03,-19.30	0/0:10:10,0:40:-0.00,-4.83,-44.63	0/0:6:6,0:40:-0.00,-3.63,-27.74	./.	./.	0/0:5:5,0:40:-0.00,-3.33,-23.52	./.	0/0:9:9,0:40:-0.00,-4.53,-40.41	0/0:14:14,0:40:-0.00,-6.03,-61.52	0/0:6:6,0:40:-0.00,-3.63,-27.74	0/0:5:5,0:40:-0.00,-3.33,-23.52	./.	./.	0/0:3:3,0:34:-0.00,-2.72,-15.07	./.	./.
1109750	115	.	C	T	.	PASS	NS=74;AF=0.473	GT:DP:AD:GQ:GL	0/1:33:24,9:40:-16.58,0.00,-59.77	./.	./.	0/1:29:25,4:40:-3.77,-0.00,-63.77	0/0:9:9,0:20:-0.02,-1.46,-26.38	0/1:41:31,8:40:-11.98,-0.00,-77.59	0/1:15:13,2:30:-2.36,-0.00,-34.33	0/1:10:9,1:15:-1.10,-0.04,-24.66	0/1:36:30,6:40:-7.27,-0.00,-75.69	./.	./.	0/1:21:14,7:40:-14.58,-0.00,-35.33	./.	0/1:27:18,8:40:-15.88,0.00,-45.05	0/1:17:11,6:40:-12.98,-0.00,-28.12	./.	0/0:13:13,0:33:-0.00,-2.64,-37.58	0/1:18:15,3:40:-4.27,-0.00,-39.04	0/1:34:29,5:40:-5.07,-0.00,-73.49	0/1:38:22,16:40:-34.71,0.00,-52.66	./.	./.	0/1:19:14,5:40:-9.57,-0.00,-35.94	0/1:21:18,3:40:-3.36,-0.00,-46.55	0/1:43:35,8:40:-10.78,-0.00,-87.61	0/1:26:18,8:40:-15.88,0.00,-45.05	0/1:35:24,11:40:-21.59,0.00,-59.17	0/1:22:17,5:40:-8.67,-0.00,-43.45	./.	0/1:36:23,13:40:-26.90,0.00,-56.06	0/1:37:18,19:40:-43.42,0.00,-41.74	./.	./.	0/1:33:27,6:40:-8.17,-0.00,-68.18	0/1:16:11,5:40:-10.47,-0.00,-28.42	0/1:13:10,3:40:-5.77,-0.00,-26.52	./.	0/1:23:18,5:40:-8.37,-0.00,-45.95	0/0:7:7,0:13:-0.06,-0.90,-20.81	0/1:40:28,12:40:-22.89,0.00,-68.88	0/1:69:57,12:40:-14.18,-0.00,-141.48
86787	116	.	T	G	.	PASS	NS=48;AF=0.042	GT:DP:AD:GQ:GL	0/0:35:34,1:40:-0.00,-8.36,-101.62	./.	0/0:9:9,0:40:-0.00,-3.55,-29.43	0/0:11:11,0:40:-0.00,-4.16,-35.44	./.	./.	0/0:11:10,1:16:-0.03,-1.18,-29.46	./.	0/0:31:31,0:40:-0.00,-10.17,-95.61	./.	0/0:50:50,0:40:-0.00,-15.88,-152.76	0/0:39:39,0:40:-0.00,-12.57,-119.67	./.	0/0:11:11,0:40:-0.00,-4.16,-35.44	./.	./.	./.	0/0:19:19,0:40:-0.00,-6.56,-59.51	0/0:30:30,0:40:-0.00,-9.87,-92.60	0/1:14:10,4:40:-6.98,-0.00,-27.38	0/0:22:22,0:40:-0.00,-7.46,-68.53	0/0:33:32,1:40:-0.00,-7.76,-95.61	0/0:17:17,0:40:-0.00,-5.96,-53.49	./.	0/0:25:25,0:40:-0.00,-8.36,-77.56	0/1:13:7,6:40:-13.29,-0.00,-18.65	0/0:13:13,0:40:-0.00,-4.76,-41.46	0/0:18:18,0:40:-0.00,-6.26,-56.50	0/0:16:16,0:40:-0.00,-5.66,-50.48	./.	./.	./.	./.	./.	./.	./.	./.	./.	./.	./.	./.
13760	117	.	T	A	.	PASS	NS=30;AF=0.017	GT:DP:AD:GQ:GL	./.	./.	./.	./.	./.	./.	./.	./.	./.	./.	0/0:3:3,0:33:-0.00,-2.64,-11.25	0/0:3:3,0:33:-0.00,-2.64,-11.25	0/0:16:16,0:40:-0.00,-6.55,-49.58	./.	0/0:12:12,0:40:-0.00,-5.35,-37.79	./.	0/0:4:4,0:36:-0.00,-2.94,-14.20	./.	./.	./.	./.	./.	./.	./.	./.	./.	./.	./.	./.	./.	0/0:5:5,0:39:-0.00,-3.24,-17.15	0/0:4:4,0:36:-0.00,-2.94,-14.20	0/0:4:4,0:36:-0.00,-2.94,-14.20	./.	./.	./.	./.	./.	./.	./.	./.
5181	118	.	G	A	.	PASS	NS=72;AF=0.014	GT:DP:AD:GQ:GL	0/0:36:36,0:40:-0.00,-13.10,-121.80	./.	./.	./.	./.	0/0:5:5,0:40:-0.00,-3.77,-18.58	0/0:20:20,0:40:-0.00,-8.29,-68.52	0/0:11:11,0:40:-0.00,-5.58,-38.55	./.	0/0:3:3,0:38:-0.00,-3.17,-11.92	0/0:5:5,0:40:-0.00,-3.77,-18.58	0/0:3:3,0:38:-0.00,-3.17,-11.92	0/0:4:4,0:40:-0.00,-3.47,-15.25	0/0:36:36,0:40:-0.00,-13.10,-121.80	0/0:8:8,0:40:-0.00,-4.68,-28.57	0/0:23:23,0:40:-0.00,-9.19,-78.51	0/0:6:6,0:40:-0.00,-4.07,-21.91	0/0:6:6,0:40:-0.00,-4.07,-21.91	0/0:10:10,0:40:-0.00,-5.28,-35.23	0/0:24:24,0:40:-0.00,-9.49,-81.84	./.	0/0:5:5,0:40:-0.00,-3.77,-18.58	0/0:23:23,0:40:-0.00,-9.19,-78.51	0/0:20:20,0:40:-0.00,-8.29,-68.52	./.	./.	0/0:45:45,0:40:-0.00,-15.81,-151.76	0/0:4:4,0:40:-0.00,-3.47,-15.25	0/0:18:18,0:40:-0.00,-7.68,-61.86	./.	0/0:12:12,0:40:-0.00,-5.88,-41.88	0/0:23:23,0:40:-0.00,-9.19,-78.51	0/0:5:5,0:40:-0.00,-3.77,-18.58	0/0:42:42,0:40:-0.00,-14.90,-141.77	0/0:19:19,0:40:-0.00,-7.98,-65.19	./.	0/0:11:11,0:40:-0.00,-5.58,-38.55	./.	0/0:6:6,0:40:-0.00,-4.07,-21.91	./.	0/0:4:4,0:40:-0.00,-3.47,-15.25
3687	119	.	G	T	.	PASS	NS=96;AF=0.010	GT:DP:AD:GQ:GL	0/0:24:24,0:40:-0.00,-8.26,-121.53	0/0:13:13,0:40:-0.00,-4.95,-66.35	0/0:10:10,0:40:-0.00,-4.05,-51.31	0/0:7:7,0:38:-0.00,-3.14,-36.26	0/0:14:14,0:40:-0.00,-5.25,-71.37	0/0:47:46,1:40:-0.00,-10.17,-226.88	0/1:8:7,1:21:-1.58,-0.01,-32.83	0/0:14:14,0:40:-0.00,-5.25,-71.37	0/0:24:24,0:40:-0.00,-8.26,-121.53	0/0:47:45,2:40:-0.00,-5.15,-216.84	0/0:40:40,0:40:-0.00,-13.08,-201.79	./.	0/0:47:47,0:40:-0.00,-15.18,-236.91	0/0:21:21,0:40:-0.00,-7.36,-106.48	0/0:144:144,0:40:-0.00,-44.38,-723.49	0/0:31:31,0:40:-0.00,-10.37,-156.65	0/0:17:17,0:40:-0.00,-6.15,-86.42	0/0:7:7,0:38:-0.00,-3.14,-36.26	0/0:36:36,0:40:-0.00,-11.87,-181.73	./.	0/0:7:7,0:38:-0.00,-3.14,-36.26	0/0:7:7,0:38:-0.00,-3.14,-36.26	0/0:25:25,0:40:-0.00,-8.56,-126.55	0/0:18:18,0:40:-0.00,-6.45,-91.44	0/0:34:34,0:40:-0.00,-11.27,-171.70	0/0:27:27,0:40:-0.00,-9.16,-136.58	0/0:15:15,0:40:-0.00,-5.55,-76.39	0/0:7:7,0:38:-0.00,-3.14,-36.26	0/0:18:18,0:40:-0.00,-6.45,-91.44	0/0:6:6,0:35:-0.00,-2.84,-31.24	0/0:7:7,0:38:-0.00,-3.14,-36.26	0/0:17:17,0:40:-0.00,-6.15,-86.42	0/0:5:5,0:32:-0.00,-2.54,-26.23	0/0:41:41,0:40:-0.00,-13.38,-206.81	0/0:34:34,0:40:-0.00,-11.27,-171.70	0/0:5:5,0:32:-0.00,-2.54,-26.23	0/0:9:9,0:40:-0.00,-3.74,-46.29	0/0:25:25,0:40:-0.00,-8.56,-126.55	0/0:16:16,0:40:-0.00,-5.85,-81.40	0/0:22:22,0:40:-0.00,-7.66,-111.50	0/0:20:20,0:40:-0.00,-7.06,-101.47
1575583	120	.	A	T	.	PASS	NS=43;AF=0.023	GT:DP:AD:GQ:GL	0/0:15:15,0:40:-0.00,-6.66,-50.75	0/0:10:10,0:40:-0.00,-5.16,-34.33	0/0:9:9,0:40:-0.00,-4.86,-31.04	./.	./.	0/0:14:14,0:40:-0.00,-6.36,-47.46	./.	0/0:9:9,0:40:-0.00,-4.86,-31.04	0/0:6:6,0:40:-0.00,-3.96,-21.19	0/0:20:20,0:40:-0.00,-8.17,-67.16	./.	./.	./.	./.	./.	./.	./.	./.	./.	0/0:5:5,0:40:-0.00,-3.66,-17.91	1/1:7:0,7:34:-21.49,-2.76,-0.00	0/0:3:3,0:37:-0.00,-3.05,-11.34	./.	0/0:18:18,0:40:-0.00,-7.57,-60.60	./.	0/0:9:9,0:40:-0.00,-4.86,-31.04	./.	./.	./.	0/0:14:14,0:40:-0.00,-6.36,-47.46	./.	0/0:5:5,0:40:-0.00,-3.66,-17.91	0/0:10:10,0:40:-0.00,-5.16,-34.33	0/0:21:21,0:40:-0.00,-8.47,-70.45	0/0:4:4,0:40:-0.00,-3.36,-14.63	0/0:7:7,0:40:-0.00,-4.26,-24.48	0/0:13:13,0:40:-0.00,-6.06,-44.18	./.	./.	0/0:12:12,0:40:-0.00,-5.76,-40.90	0/0:20:20,0:40:-0.00,-8.17,-67.16
24688	121	.	G	A	.	PASS	NS=74;AF=0.014	GT:DP:AD:GQ:GL	0/0:18:18,0:40:-0.00,-7.82,-56.93	0/0:3:3,0:40:-0.00,-3.31,-11.10	./.	0/0:6:6,0:40:-0.00,-4.21,-20.26	0/0:3:3,0:40:-0.00,-3.31,-11.10	0/0:17:17,0:40:-0.00,-7.51,-53.87	./.	1/1:8:0,8:35:-22.51,-2.88,-0.00	0/0:6:6,0:40:-0.00,-4.21,-20.26	0/0:18:18,0:40:-0.00,-7.82,-56.93	0/0:7:7,0:40:-0.00,-4.51,-23.32	0/0:3:3,0:40:-0.00,-3.31,-11.10	0/0:20:20,0:40:-0.00,-8.42,-63.04	./.	0/0:27:27,0:40:-0.00,-10.52,-84.43	0/0:6:6,0:40:-0.00,-4.21,-20.26	0/0:6:6,0:40:-0.00,-4.21,-20.26	./.	0/0:8:8,0:40:-0.00,-4.81,-26.37	0/0:7:7,0:40:-0.00,-4.51,-23.32	./.	0/0:9:9,0:40:-0.00,-5.11,-29.43	0/0:3:3,0:40:-0.00,-3.31,-11.10	0/0:3:3,0:40:-0.00,-3.31,-11.10	0/0:3:3,0:40:-0.00,-3.31,-11.10	0/0:4:4,0:40:-0.00,-3.61,-14.15	0/0:6:6,0:40:-0.00,-4.21,-20.26	0/0:7:7,0:40:-0.00,-4.51,-23.32	./.	0/0:5:5,0:40:-0.00,-3.91,-17.21	0/0:5:5,0:40:-0.00,-3.91,-17.21	0/0:4:4,0:40:-0.00,-3.61,-14.15	0/0:6:6,0:40:-0.00,-4.21,-20.26	./.	./.	./.	./.	./.	./.	./.	./.
66560	122	.	A	G	.	PASS	NS=57;AF=0.500	GT:DP:AD:GQ:GL	0/1:23:13,10:40:-25.85,0.00,-35.89	0/1:24:14,10:40:-25.55,0.00,-38.70	./.	0/1:38:27,11:40:-24.45,0.00,-74.89	./.	0/1:25:15,10:40:-25.25,0.00,-41.50	./.	0/1:31:28,3:22:-1.70,-0.01,-80.11	./.	0/1:31:24,7:40:-14.12,-0.00,-67.67	./.	./.	0/1:21:14,7:40:-17.13,0.00,-39.60	0/1:15:11,4:40:-9.61,-0.00,-32.08	0/1:23:12,11:40:-28.96,0.00,-32.78	0/1:16:10,6:40:-15.52,0.00,-28.67	0/1:27:11,16:40:-43.29,0.00,-28.47	./.	./.	0/1:19:12,7:40:-17.73,0.00,-33.98	./.	0/1:29:18,11:40:-27.15,0.00,-49.62	0/1:14:9,5:40:-13.02,-0.00,-26.16	0/1:27:16,11:40:-27.76,0.00,-44.01	./.	./.	0/1:32:18,14:40:-35.58,0.00,-48.72	./.	0/1:22:17,5:40:-10.61,-0.00,-48.62	./.	./.	./.	./.	./.	./.	./.	./.	./.	./.	./.	./.
67276	123	.	G	A	.	PASS	NS=97;AF=0.021	GT:DP:AD:GQ:GL	0/0:34:34,0:40:-0.00,-12.35,-91.62	0/0:16:16,0:40:-0.00,-6.95,-44.14	1/1:13:0,13:40:-32.37,-4.12,-0.00	0/0:11:11,0:40:-0.00,-5.45,-30.95	0/0:14:14,0:40:-0.00,-6.35,-38.86	0/0:27:27,0:40:-0.00,-10.25,-73.16	0/0:11:11,0:40:-0.00,-5.45,-30.95	1/1:21:0,21:40:-53.47,-6.52,-0.00	0/0:17:17,0:40:-0.00,-7.25,-46.78	0/0:44:44,0:40:-0.00,-15.35,-118.01	0/0:12:12,0:40:-0.00,-5.75,-33.59	0/0:13:13,0:40:-0.00,-6.05,-36.22	0/0:50:50,0:40:0.00,-17.15,-133.84	0/0:15:15,0:40:-0.00,-6.65,-41.50	0/0:43:43,0:40:-0.00,-15.05,-115.37	0/0:20:20,0:40:-0.00,-8.15,-54.69	0/0:29:29,0:40:-0.00,-10.85,-78.43	0/0:13:13,0:40:-0.00,-6.05,-36.22	0/0:17:17,0:40:-0.00,-7.25,-46.78	0/0:15:15,0:40:-0.00,-6.65,-41.50	0/0:6:6,0:40:-0.00,-3.95,-17.76	0/0:30:30,0:40:-0.00,-11.15,-81.07	0/0:13:13,0:40:-0.00,-6.05,-36.22	0/0:35:35,0:40:-0.00,-12.65,-94.26	0/0:20:20,0:40:-0.00,-8.15,-54.69	0/0:20:20,0:40:-0.00,-8.15,-54.69	0/0:22:22,0:40:-0.00,-8.75,-59.97	0/0:18:18,0:40:-0.00,-7.55,-49.41	0/0:14:14,0:40:-0.00,-6.35,-38.86	0/0:14:14,0:40:-0.00,-6.35,-38.86	0/0:25:25,0:40:-0.00,-9.65,-67.88	0/0:7:7,0:40:-0.00,-4.25,-20.40	0/0:16:16,0:40:-0.00,-6.95,-44.14	0/0:67:66,0:40:0.00,-21.95,-176.05	0/0:10:10,0:40:-0.00,-5.15,-28.31	0/0:9:9,0:40:-0.00,-4.85,-25.67	0/0:15:15,0:40:-0.00,-6.65,-41.50	./.	./.	0/0:6:6,0:40:-0.00,-3.95,-17.76	0/0:28:28,0:40:-0.00,-10.55,-75.80
1538430	124	.	A	G	.	PASS	NS=36;AF=0.014	GT:DP:AD:GQ:GL	./.	./.	./.	0/0:33:33,0:40:-0.00,-11.19,-90.80	0/0:10:10,0:40:-0.00,-4.28,-29.18	0/1:9:7,2:19:-1.39,-0.02,-17.18	0/0:14:14,0:40:-0.00,-5.49,-39.90	0/0:14:14,0:40:-0.00,-5.49,-39.90	0/0:9:9,0:40:-0.00,-3.98,-26.50	./.	./.	0/0:13:13,0:40:-0.00,-5.19,-37.22	./.	./.	0/0:7:7,0:40:-0.00,-3.38,-21.14	./.	0/0:12:12,0:40:-0.00,-4.89,-34.54	0/0:11:11,0:40:-0.00,-4.58,-31.86	0/0:11:10,0:40:-0.00,-4.28,-29.18	./.	./.	./.	./.	./.	./.	./.	./.	./.	./.	0/0:20:20,0:40:-0.00,-7.29,-55.97	0/0:4:4,0:31:-0.00,-2.49,-13.11	./.	0/0:5:5,0:34:-0.00,-2.78,-15.79	./.	./.	./.	./.	./.	./.	./.	./.
718423	125	.	C	T	.	PASS	NS=32;AF=0.016	GT:DP:AD:GQ:GL	./.	./.	./.	./.	./.	./.	./.	./.	./.	./.	./.	./.	./.	./.	./.	./.	./.	./.	./.	./.	./.	./.	./.	./.	./.	./.	./.	./.	./.	./.	0/0:13:13,0:40:-0.00,-5.70,-38.88	./.	0/0:27:27,0:40:-0.00,-9.90,-78.16	./.	./.	./.	./.	./.	./.	./.	./.
22674	126	.	T	G	.	PASS	NS=55;AF=0.082	GT:DP:AD:GQ:GL	0/0:83:82,1:40:0.00,-22.85,-218.37	0/0:38:38,0:40:-0.00,-12.01,-103.67	./.	./.	0/1:27:22,5:40:-4.63,-0.00,-52.29	0/0:157:155,0:40:0.00,-47.12,-415.75	0/1:11:9,2:19:-1.44,-0.02,-22.43	./.	./.	0/1:58:37,21:40:-38.00,0.00,-82.99	0/0:149:149,0:40:0.00,-45.32,-399.75	0/0:34:34,0:40:-0.00,-10.81,-93.00	0/0:77:76,1:40:0.00,-21.05,-202.36	./.	0/0:249:249,0:40:-0.00,-75.33,-666.48	./.	0/0:66:66,0:40:0.00,-20.41,-178.36	0/0:22:22,0:40:-0.00,-7.21,-61.00	0/0:102:102,0:40:-0.00,-31.22,-274.38	./.	0/0:44:44,0:40:-0.00,-13.81,-119.68	./.	0/0:55:55,0:40:0.00,-17.11,-149.02	0/1:70:59,10:40:-5.36,-0.00,-138.37	0/0:14:13,0:40:-0.00,-4.51,-36.99	0/1:50:32,18:40:-32.40,0.00,-72.06	./.	./.	./.	0/0:28:26,2:40:-0.00,-3.68,-66.33	0/0:24:24,0:40:-0.00,-7.81,-66.33	0/0:43:43,0:40:-0.00,-13.51,-117.01	0/0:87:86,0:40:0.00,-26.42,-231.71	0/0:124:123,0:40:0.00,-37.52,-330.40	0/0:38:38,0:40:-0.00,-12.01,-103.67	0/0:57:56,0:40:0.00,-17.41,-151.69	./.	./.	0/0:39:38,1:40:-0.00,-9.64,-101.01	0/0:116:116,0:40:0.00,-35.42,-311.72	0/0:71:69,2:40:0.00,-16.58,-181.03
29949	127	.	T	G	.	PASS	NS=80;AF=0.100	GT:DP:AD:GQ:GL	./.	0/0:16:16,0:40:-0.00,-5.39,-59.12	0/0:10:10,0:40:-0.00,-3.59,-37.82	0/0:13:13,0:40:-0.00,-4.49,-48.47	./.	./.	0/1:12:10,2:36:-2.91,-0.00,-33.63	0/0:19:18,1:34:-0.00,-2.75,-62.67	0/0:32:32,0:40:-0.00,-10.21,-115.93	0/1:61:35,26:40:-73.38,0.00,-107.64	0/0:50:50,0:40:-0.00,-15.62,-179.84	0/0:35:35,0:40:-0.00,-11.11,-126.58	./.	0/0:13:12,1:14:-0.05,-0.99,-41.41	./.	0/1:17:10,7:40:-19.16,0.00,-32.12	0/0:27:26,1:40:-0.00,-5.15,-91.07	0/0:15:15,0:40:-0.00,-5.09,-55.57	0/0:24:24,0:40:-0.00,-7.80,-87.52	0/0:7:7,0:33:-0.00,-2.69,-27.16	0/0:12:12,0:40:-0.00,-4.19,-44.92	0/0:13:12,1:14:-0.05,-0.99,-41.41	0/0:18:18,0:40:-0.00,-5.99,-66.22	0/1:19:14,5:40:-11.46,-0.00,-45.72	0/0:29:29,0:40:-0.00,-9.30,-105.27	0/1:43:31,12:40:-29.09,0.00,-98.86	0/0:23:23,0:40:-0.00,-7.50,-83.97	0/0:17:17,0:40:-0.00,-5.69,-62.67	0/0:9:9,0:39:-0.00,-3.29,-34.26	./.	0/0:18:18,0:40:-0.00,-5.99,-66.22	0/0:10:10,0:40:-0.00,-3.59,-37.82	0/0:20:20,0:40:-0.00,-6.60,-73.32	./.	0/0:31:31,0:40:-0.00,-9.91,-112.38	0/0:19:19,0:40:-0.00,-6.30,-69.77	0/0:18:18,0:40:-0.00,-5.99,-66.22	0/1:17:15,2:19:-1.42,-0.02,-49.89	./.	./.	./.
2279081	128	.	A	G	.	PASS	NS=53;AF=0.264	GT:DP:AD:GQ:GL	0/0:6:6,0:39:-0.00,-3.23,-17.77	0/0:7:7,0:40:-0.00,-3.53,-20.62	0/0:4:4,0:33:-0.00,-2.63,-12.07	./.	./.	0/0:15:15,0:40:-0.00,-5.94,-43.42	./.	0/0:9:9,0:40:-0.00,-4.13,-26.32	0/0:6:6,0:39:-0.00,-3.23,-17.77	0/0:4:4,0:33:-0.00,-2.63,-12.07	./.	./.	./.	./.	./.	./.	./.	./.	./.	./.	0/0:4:4,0:33:-0.00,-2.63,-12.07	0/0:7:7,0:40:-0.00,-3.53,-20.62	0/0:15:15,0:40:-0.00,-5.94,-43.42	./.	0/0:16:16,0:40:-0.00,-6.24,-46.27	./.	0/0:6:6,0:39:-0.00,-3.23,-17.77	./.	0/0:12:12,0:40:-0.00,-5.04,-34.87	./.	./.	./.	./.	./.	0/0:17:17,0:40:-0.00,-6.54,-49.12	1/1:3:0,3:22:-7.89,-1.67,-0.01	0/0:16:16,0:40:-0.00,-6.24,-46.27	./.	./.	0/0:19:19,0:40:-0.00,-7.14,-54.82	./.
47779	129	.	C	A	.	PASS	NS=64;AF=0.016	GT:DP:AD:GQ:GL	0/0:16:16,0:40:-0.00,-6.36,-72.01	0/0:6:6,0:40:-0.00,-3.35,-28.50	./.	./.	./.	./.	0/0:3:3,0:31:-0.00,-2.45,-15.45	./.	0/0:3:3,0:31:-0.00,-2.45,-15.45	0/0:16:16,0:40:-0.00,-6.36,-72.01	./.	0/0:12:12,0:40:-0.00,-5.15,-54.61	0/0:21:21,0:40:-0.00,-7.86,-93.76	0/0:3:3,0:31:-0.00,-2.45,-15.45	0/0:51:51,0:40:-0.00,-16.89,-224.28	0/0:6:6,0:40:-0.00,-3.35,-28.50	0/0:9:9,0:40:-0.00,-4.25,-41.55	0/0:5:5,0:37:-0.00,-3.05,-24.15	0/0:6:6,0:40:-0.00,-3.35,-28.50	0/0:6:6,0:40:-0.00,-3.35,-28.50	./.	0/0:8:8,0:40:-0.00,-3.95,-37.20	0/0:5:5,0:37:-0.00,-3.05,-24.15	0/0:13:13,0:40:-0.00,-5.46,-58.96	0/0:4:4,0:34:-0.00,-2.75,-19.80	0/0:6:6,0:40:-0.00,-3.35,-28.50	./.	./.	0/1:4:3,1:21:-1.62,-0.01,-12.72	./.	0/1:5:4,1:18:-1.32,-0.02,-16.78	0/0:4:4,0:34:-0.00,-2.75,-19.80	./.	0/0:15:15,0:40:-0.00,-6.06,-67.66	./.	0/0:7:7,0:40:-0.00,-3.65,-32.85	0/0:3:3,0:31:-0.00,-2.45,-15.45	./.	0/0:4:4,0:34:-0.00,-2.75,-19.80	0/0:6:6,0:40:-0.00,-3.35,-28.50	0/0:13:13,0:40:-0.00,-5.46,-58.96
12210	130	.	G	A	.	PASS	NS=68;AF=0.015	GT:DP:AD:GQ:GL	0/1:9:7,2:17:-1.25,-0.03,-17.56	./.	0/0:9:9,0:40:-0.00,-4.34,-27.43	./.	./.	0/0:5:5,0:38:-0.00,-3.14,-16.31	./.	0/0:7:7,0:40:-0.00,-3.74,-21.87	0/0:5:5,0:38:-0.00,-3.14,-16.31	0/0:12:12,0:40:-0.00,-5.24,-35.77	./.	./.	./.	./.	./.	./.	./.	./.	./.	./.	./.	0/0:5:5,0:38:-0.00,-3.14,-16.31	0/0:5:5,0:38:-0.00,-3.14,-16.31	0/0:6:6,0:40:-0.00,-3.44,-19.09	0/0:3:3,0:32:-0.00,-2.54,-10.75	0/0:7:7,0:40:-0.00,-3.74,-21.87	./.	0/0:7:7,0:40:-0.00,-3.74,-21.87	0/0:4:4,0:35:-0.00,-2.84,-13.53	0/0:9:9,0:40:-0.00,-4.34,-27.43	0/0:9:9,0:40:-0.00,-4.34,-27.43	0/0:4:4,0:35:-0.00,-2.84,-13.53	0/0:9:9,0:40:-0.00,-4.34,-27.43	0/0:16:16,0:40:-0.00,-6.44,-46.90	0/0:5:5,0:38:-0.00,-3.14,-16.31	0/0:9:8,0:40:-0.00,-4.04,-24.65	0/0:17:17,0:40:-0.00,-6.74,-49.68	0/0:3:3,0:32:-0.00,-2.54,-10.75	./.	0/0:11:11,0:40:-0.00,-4.94,-32.99	0/0:8:8,0:40:-0.00,-4.04,-24.65
61623	131	.	T	C	.	PASS	NS=77;AF=0.026	GT:DP:AD:GQ:GL	0/0:17:17,0:40:-0.00,-6.22,-48.25	./.	0/0:3:3,0:26:-0.00,-2.02,-9.77	0/0:2:2,0:23:-0.01,-1.73,-7.03	0/0:2:2,0:23:-0.01,-1.73,-7.03	0/0:7:7,0:39:-0.00,-3.22,-20.76	./.	0/0:24:24,0:40:-0.00,-8.32,-67.49	0/1:41:14,27:40:-60.78,0.00,-26.58	0/0:2:2,0:23:-0.01,-1.73,-7.03	0/0:6:6,0:36:-0.00,-2.92,-18.02	0/0:1:1,0:19:-0.02,-1.43,-4.29	0/0:48:48,0:40:-0.00,-15.53,-133.46	./.	./.	./.	0/0:71:71,0:40:-0.00,-22.44,-196.67	0/0:24:24,0:40:-0.00,-8.32,-67.49	0/0:5:5,0:32:-0.00,-2.62,-15.27	0/1:6:3,3:40:-5.33,-0.00,-6.85	0/0:14:14,0:40:-0.00,-5.32,-40.00	0/0:1:1,0:19:-0.02,-1.43,-4.29	0/0:2:2,0:23:-0.01,-1.73,-7.03	0/0:3:3,0:26:-0.00,-2.02,-9.77	0/0:35:35,0:40:-0.00,-11.63,-97.72	./.	0/0:2:2,0:23:-0.01,-1.73,-7.03	./.	./.	0/1:14:2,12:22:-27.67,-0.01,-1.71	0/0:1:1,0:19:-0.02,-1.43,-4.29	./.	0/0:21:20,0:40:-0.00,-7.12,-56.50	0/0:47:47,0:40:-0.00,-15.23,-130.71	0/0:3:3,0:26:-0.00,-2.02,-9.77	./.	./.	0/0:4:4,0:29:-0.00,-2.32,-12.52	./.	0/0:29:29,0:40:-0.00,-9.83,-81.23	0/0:4:4,0:29:-0.00,-2.32,-12.52
45712	132	.	T	G	.	PASS	NS=94;AF=0.037	GT:DP:AD:GQ:GL	0/1:116:50,66:40:-165.89,0.00,-119.31	0/0:27:27,0:40:-0.00,-9.32,-85.01	0/0:19:19,0:40:-0.00,-6.92,-60.53	0/0:19:19,0:40:-0.00,-6.92,-60.53	0/0:8:8,0:40:-0.00,-3.61,-26.87	0/0:54:54,0:40:0.00,-17.44,-167.63	0/0:16:16,0:40:-0.00,-6.02,-51.35	0/0:29:29,0:40:-0.00,-9.92,-91.13	0/0:20:20,0:40:-0.00,-7.22,-63.59	0/0:37:37,0:40:-0.00,-12.33,-115.61	0/0:20:20,0:40:-0.00,-7.22,-63.59	0/0:39:38,0:40:-0.00,-12.63,-118.67	0/0:112:112,0:40:0.00,-34.88,-345.12	0/0:16:16,0:40:-0.00,-6.02,-51.35	0/0:101:101,0:40:-0.00,-31.57,-311.46	0/0:34:34,0:40:-0.00,-11.43,-106.43	0/1:45:22,23:40:-55.65,0.00,-54.97	0/0:7:7,0:40:-0.00,-3.31,-23.81	0/0:29:29,0:40:-0.00,-9.92,-91.13	0/0:35:35,0:40:-0.00,-11.73,-109.49	0/0:25:25,0:40:-0.00,-8.72,-78.89	0/0:23:22,0:40:-0.00,-7.82,-69.71	0/0:37:37,0:40:-0.00,-12.33,-115.61	0/0:38:38,0:40:-0.00,-12.63,-118.67	0/0:31:31,0:40:-0.00,-10.53,-97.25	0/0:14:14,0:40:-0.00,-5.41,-45.23	0/0:47:47,0:40:-0.00,-15.34,-146.21	0/0:30:30,0:40:-0.00,-10.23,-94.19	0/0:20:20,0:40:-0.00,-7.22,-63.59	./.	0/0:26:26,0:40:-0.00,-9.02,-81.95	0/0:18:18,0:40:-0.00,-6.62,-57.47	0/0:24:24,0:40:-0.00,-8.42,-75.83	0/1:138:63,75:40:-186.82,0.00,-152.48	0/0:56:56,0:40:0.00,-18.04,-173.75	0/0:22:22,0:40:-0.00,-7.82,-69.71	0/0:29:29,0:40:-0.00,-9.92,-91.13	0/0:36:36,0:40:-0.00,-12.03,-112.55	0/0:32:32,0:40:-0.00,-10.83,-100.31	0/0:37:37,0:40:-0.00,-12.33,-115.61	0/0:9:9,0:40:-0.00,-3.91,-29.93
748605	133	.	T	G	.	PASS	NS=35;AF=0.257	GT:DP:AD:GQ:GL	./.	./.	./.	./.	./.	./.	./.	./.	./.	./.	0/0:13:13,0:40:-0.00,-5.58,-40.83	./.	0/0:19:19,0:40:-0.00,-7.39,-59.38	./.	0/0:11:11,0:40:-0.00,-4.98,-34.64	1/1:4:0,4:28:-11.74,-2.24,-0.00	0/0:7:7,0:40:-0.00,-3.78,-22.28	0/0:3:3,0:32:-0.00,-2.58,-9.91	./.	./.	./.	./.	./.	./.	./.	./.	./.	./.	./.	./.	./.	./.	./.	0/0:17:17,0:40:-0.00,-6.78,-53.19	./.	1/1:9:0,9:40:-27.19,-3.75,-0.00	./.	./.	./.	0/0:6:6,0:40:-0.00,-3.48,-19.18	0/0:9:9,0:40:-0.00,-4.38,-28.46
39721	134	.	A	G	.	PASS	NS=36;AF=0.014	GT:DP:AD:GQ:GL	./.	./.	./.	./.	./.	./.	./.	./.	./.	./.	./.	0/0:8:8,0:40:-0.00,-4.18,-26.84	0/0:13:13,0:40:-0.00,-5.69,-42.11	0/0:4:4,0:36:-0.00,-2.98,-14.62	0/0:15:15,0:40:-0.00,-6.29,-48.22	./.	0/0:5:5,0:39:-0.00,-3.28,-17.68	./.	0/0:5:5,0:39:-0.00,-3.28,-17.68	./.	./.	./.	./.	./.	./.	./.	./.	./.	./.	0/0:3:3,0:33:-0.00,-2.68,-11.57	./.	0/0:3:3,0:33:-0.00,-2.68,-11.57	0/0:3:3,0:33:-0.00,-2.68,-11.57	./.	./.	./.	./.	./.	./.	./.	./.
1226205	135	.	T	C	.	PASS	NS=44;AF=0.489	GT:DP:AD:GQ:GL	./.	0/1:30:15,15:40:-20.65,0.00,-21.31	./.	./.	./.	0/1:49:20,29:40:-40.95,0.00,-24.95	./.	0/1:40:23,17:40:-21.40,0.00,-33.16	0/1:29:17,12:40:-15.40,0.00,-25.30	0/1:5:3,1:30:-2.42,-0.00,-6.78	./.	0/1:41:23,18:40:-22.96,0.00,-32.86	0/1:23:9,13:40:-19.31,-0.00,-12.57	./.	0/1:43:8,35:40:-53.82,-0.00,-4.52	0/1:10:3,7:40:-11.75,-0.00,-5.00	0/1:41:18,21:40:-29.10,0.00,-24.20	./.	./.	0/1:22:9,13:40:-19.31,-0.00,-12.57	./.	./.	./.	0/1:47:30,17:40:-19.34,0.00,-44.04	0/1:41:17,24:40:-34.06,0.00,-21.76	./.	0/1:18:13,4:40:-4.14,-0.00,-21.44	0/1:45:30,13:40:-13.12,-0.00,-45.22	./.	./.	./.	./.	./.	0/1:52:22,29:40:-40.36,0.00,-28.06	./.	0/1:35:20,15:40:-19.18,0.00,-29.08	./.	0/1:20:8,12:40:-18.05,-0.00,-11.31	0/1:27:11,16:40:-23.39,-0.00,-14.79	0/1:24:15,8:40:-9.77,-0.00,-23.37	./.
43769	136	.	C	T	.	PASS	NS=38;AF=0.013	GT:DP:AD:GQ:GL	./.	./.	./.	./.	./.	./.	./.	./.	./.	./.	0/0:13:13,0:40:-0.00,-5.13,-38.44	0/0:4:4,0:30:-0.00,-2.43,-13.48	0/0:3:3,0:27:-0.00,-2.13,-10.71	./.	0/0:7:7,0:40:-0.00,-3.33,-21.80	./.	0/0:9:9,0:40:-0.00,-3.93,-27.35	./.	./.	./.	0/0:3:3,0:27:-0.00,-2.13,-10.71	0/0:6:6,0:37:-0.00,-3.03,-19.03	./.	0/1:11:8,3:40:-3.79,-0.00,-20.05	./.	0/0:5:5,0:34:-0.00,-2.73,-16.25	0/0:6:6,0:37:-0.00,-3.03,-19.03	0/0:10:9,1:20:-0.02,-1.47,-24.59	0/0:4:4,0:30:-0.00,-2.43,-13.48	0/0:3:3,0:27:-0.00,-2.13,-10.71	./.	./.	0/0:5:5,0:34:-0.00,-2.73,-16.25	./.	./.	./.	./.	./.	./.	./.	./.
2763960	137	.	A	G	.	PASS	NS=96;AF=0.500	GT:DP:AD:GQ:GL	0/1:42:28,14:40:-26.48,0.00,-63.45	0/1:72:56,15:40:-20.41,0.00,-128.39	0/1:30:18,12:40:-24.82,0.00,-40.75	0/1:58:36,22:40:-42.72,0.00,-79.69	0/1:71:57,14:40:-17.78,0.00,-131.02	0/1:81:48,31:40:-60.09,0.00,-104.95	0/1:47:27,17:40:-33.77,0.00,-60.22	0/1:50:41,9:40:-10.93,-0.00,-95.24	0/1:94:69,24:40:-37.48,0.00,-155.98	0/1:67:49,18:40:-29.50,0.00,-111.18	0/1:124:89,34:40:-54.78,0.00,-199.58	0/1:49:35,13:40:-22.05,0.00,-80.06	0/1:82:53,27:40:-49.27,0.00,-117.80	0/1:77:56,21:40:-34.39,0.00,-126.59	0/1:95:46,47:40:-97.97,0.00,-95.49	0/1:53:28,23:40:-47.45,0.00,-60.75	0/1:18:8,9:40:-20.83,0.00,-18.35	0/1:43:34,9:40:-13.03,-0.00,-78.93	0/1:42:22,19:40:-39.93,0.00,-47.97	0/1:39:27,12:40:-22.12,0.00,-61.72	0/1:53:37,16:40:-28.44,0.00,-83.82	0/1:44:29,15:40:-28.51,0.00,-65.48	0/1:51:34,17:40:-31.67,0.00,-76.53	0/1:73:42,29:40:-57.23,0.00,-91.57	0/1:116:72,39:40:-71.53,0.00,-158.47	0/1:37:23,14:40:-27.98,0.00,-51.80	0/1:47:37,10:40:-14.46,0.00,-85.62	0/1:41:31,10:40:-16.26,0.00,-71.64	0/1:25:22,3:33:-2.65,-0.00,-52.77	0/1:46:19,27:40:-59.47,0.00,-38.58	0/1:56:41,15:40:-24.91,0.00,-93.44	./.	0/1:25:17,8:40:-15.80,0.00,-39.62	0/1:107:77,29:40:-46.73,0.00,-173.12	./.	0/1:52:22,29:40:-63.23,0.00,-44.97	0/1:69:59,10:40:-7.86,-0.00,-136.88	0/1:49:30,19:40:-37.53,0.00,-66.61	0/1:24:15,9:40:-18.73,0.00,-34.66	0/1:26:18,8:40:-15.50,0.00,-41.95	0/1:71:46,25:40:-46.71,0.00,-102.09
2339	138	.	C	T	.	PASS	NS=44;AF=0.011	GT:DP:AD:GQ:GL	./.	0/0:10:10,0:40:-0.00,-5.00,-33.69	0/0:25:25,0:40:-0.00,-9.51,-80.62	0/0:12:12,0:40:-0.00,-5.60,-39.95	0/0:14:14,0:40:-0.00,-6.20,-46.21	./.	0/0:11:11,0:40:-0.00,-5.30,-36.82	0/0:6:6,0:40:-0.00,-3.79,-21.18	./.	./.	./.	./.	./.	./.	./.	./.	./.	./.	./.	0/0:15:15,0:40:-0.00,-6.50,-49.33	0/0:21:21,0:40:-0.00,-8.30,-68.10	0/0:12:11,0:40:-0.00,-5.30,-36.82	0/0:12:12,0:40:-0.00,-5.60,-39.95	0/0:24:24,0:40:-0.00,-9.21,-77.49	./.	0/0:13:13,0:40:-0.00,-5.90,-43.08	0/0:27:27,0:40:-0.00,-10.11,-86.88	0/0:11:10,0:40:-0.00,-5.00,-33.69	0/0:15:15,0:40:-0.00,-6.50,-49.33	0/0:18:18,0:40:-0.00,-7.40,-58.72	0/0:5:5,0:40:-0.00,-3.49,-18.05	0/0:27:27,0:40:-0.00,-10.11,-86.88	./.	./.	0/0:12:12,0:40:-0.00,-5.60,-39.95	0/0:18:18,0:40:-0.00,-7.40,-58.72	0/0:8:8,0:40:-0.00,-4.40,-27.43	./.	0/0:21:21,0:40:-0.00,-8.30,-68.10	./.	./.
71193	139	.	T	G	.	PASS	NS=87;AF=0.029	GT:DP:AD:GQ:GL	0/1:28:23,5:40:-5.55,-0.00,-62.72	./.	0/0:4:4,0:31:-0.00,-2.45,-14.56	0/0:13:13,0:40:-0.00,-5.16,-41.95	0/0:9:9,0:40:-0.00,-3.95,-29.78	0/0:22:22,0:40:-0.00,-7.86,-69.34	0/0:8:8,0:40:-0.00,-3.65,-26.73	0/0:33:33,0:40:-0.00,-11.17,-102.81	0/0:19:19,0:40:-0.00,-6.96,-60.21	0/0:33:33,0:40:-0.00,-11.17,-102.81	0/0:6:6,0:37:-0.00,-3.05,-20.65	0/0:22:22,0:40:-0.00,-7.86,-69.34	0/0:43:43,0:40:-0.00,-14.17,-133.25	0/0:6:6,0:37:-0.00,-3.05,-20.65	0/0:70:70,0:40:0.00,-22.29,-215.41	0/0:18:18,0:40:-0.00,-6.66,-57.17	./.	./.	0/0:20:20,0:40:-0.00,-7.26,-63.25	0/0:15:15,0:40:-0.00,-5.76,-48.04	0/0:14:14,0:40:-0.00,-5.46,-44.99	0/0:23:23,0:40:-0.00,-8.16,-72.38	0/0:11:11,0:40:-0.00,-4.55,-35.86	0/0:17:17,0:40:-0.00,-6.36,-54.12	0/0:19:19,0:40:-0.00,-6.96,-60.21	0/0:13:13,0:40:-0.00,-5.16,-41.95	0/0:21:21,0:40:-0.00,-7.56,-66.29	0/0:5:5,0:34:-0.00,-2.75,-17.60	0/0:11:11,0:40:-0.00,-4.55,-35.86	0/0:13:13,0:40:-0.00,-5.16,-41.95	0/0:17:17,0:40:-0.00,-6.36,-54.12	0/0:4:4,0:31:-0.00,-2.45,-14.56	0/0:20:20,0:40:-0.00,-7.26,-63.25	0/1:46:32,14:40:-27.53,0.00,-84.69	0/0:22:22,0:40:-0.00,-7.86,-69.34	0/0:13:13,0:40:-0.00,-5.16,-41.95	0/0:25:25,0:40:-0.00,-8.76,-78.47	0/0:13:13,0:40:-0.00,-5.16,-41.95	0/0:16:16,0:40:-0.00,-6.06,-51.08	./.	./.
938047	140	.	G	A	.	PASS	NS=29;AF=0.017	GT:DP:AD:GQ:GL	./.	0/0:33:33,0:40:-0.00,-11.65,-95.35	./.	./.	0/0:21:20,0:40:-0.00,-7.74,-58.73	0/0:9:9,0:40:-0.00,-4.44,-27.75	0/0:30:30,0:40:-0.00,-10.75,-86.90	0/0:25:25,0:40:-0.00,-9.25,-72.82	0/0:19:19,0:40:-0.00,-7.44,-55.92	./.	./.	./.	./.	./.	./.	./.	./.	./.	./.	./.	./.	./.	./.	./.	./.	./.	./.	./.	./.	0/0:17:17,0:40:-0.00,-6.84,-50.28	0/0:16:16,0:40:-0.00,-6.54,-47.47	./.	./.	./.	./.	./.	./.	./.	./.	./.	./.
719143	141	.	A	G	.	PASS	NS=38;AF=0.013	GT:DP:AD:GQ:GL	./.	0/0:7:7,0:40:-0.00,-3.87,-26.87	0/0:3:3,0:33:-0.00,-2.67,-12.89	./.	./.	./.	0/0:4:4,0:36:-0.00,-2.97,-16.38	0/0:8:8,0:40:-0.00,-4.17,-30.36	0/0:6:6,0:40:-0.00,-3.57,-23.37	0/0:16:16,0:40:-0.00,-6.58,-58.32	./.	./.	./.	./.	./.	./.	./.	./.	./.	./.	0/0:11:11,0:40:-0.00,-5.08,-40.84	0/0:6:6,0:40:-0.00,-3.57,-23.37	./.	0/0:11:11,0:40:-0.00,-5.08,-40.84	0/0:6:6,0:40:-0.00,-3.57,-23.37	0/0:10:10,0:40:-0.00,-4.78,-37.35	0/0:6:6,0:40:-0.00,-3.57,-23.37	./.	./.	./.	0/0:8:8,0:40:-0.00,-4.17,-30.36	0/0:7:7,0:40:-0.00,-3.87,-26.87	0/0:8:8,0:40:-0.00,-4.17,-30.36	./.	0/0:6:6,0:40:-0.00,-3.57,-23.37	0/0:8:8,0:40:-0.00,-4.17,-30.36	./.	0/0:7:7,0:40:-0.00,-3.87,-26.87	0/0:4:4,0:36:-0.00,-2.97,-16.38	0/0:9:9,0:40:-0.00,-4.47,-33.85	./.
5018	142	.	G	A	.	PASS	NS=60;AF=0.017	GT:DP:AD:GQ:GL	./.	0/0:14:14,0:40:-0.00,-5.97,-47.51	0/0:15:15,0:40:-0.00,-6.27,-50.73	0/0:41:41,0:40:-0.00,-14.09,-134.50	0/0:47:47,0:40:-0.00,-15.89,-153.83	./.	0/0:14:14,0:40:-0.00,-5.97,-47.51	0/0:16:16,0:40:-0.00,-6.57,-53.95	0/0:16:16,0:40:-0.00,-6.57,-53.95	./.	./.	./.	./.	./.	./.	./.	./.	./.	./.	0/0:24:24,0:40:-0.00,-8.98,-79.73	./.	0/0:30:30,0:40:-0.00,-10.78,-99.06	0/0:26:26,0:40:-0.00,-9.58,-86.17	./.	0/0:25:25,0:40:-0.00,-9.28,-82.95	./.	0/0:16:16,0:40:-0.00,-6.57,-53.95	./.	0/0:63:63,0:40:0.00,-20.71,-205.38	0/0:12:12,0:40:-0.00,-5.37,-41.07	0/0:31:31,0:40:-0.00,-11.08,-102.28	0/0:51:51,0:40:0.00,-17.10,-166.72	0/0:36:36,0:40:-0.00,-12.59,-118.39	./.	0/0:11:11,0:40:-0.00,-5.07,-37.84	0/0:28:28,0:40:-0.00,-10.18,-92.62	./.	0/0:61:61,0:40:0.00,-20.11,-198.94	0/0:28:28,0:40:-0.00,-10.18,-92.62	0/0:42:42,0:40:-0.00,-14.39,-137.72	./.
1618848	143	.	C	A	.	PASS	NS=35;AF=0.043	GT:DP:AD:GQ:GL	0/0:18:18,0:40:-0.00,-6.45,-55.18	./.	./.	./.	0/1:13:11,2:14:-0.97,-0.05,-29.75	./.	0/0:8:8,0:40:-0.00,-3.44,-25.84	0/0:8:8,0:40:-0.00,-3.44,-25.84	./.	0/0:13:13,0:40:-0.00,-4.94,-40.51	0/0:25:25,0:40:-0.00,-8.55,-75.71	0/0:16:16,0:40:-0.00,-5.85,-49.31	0/0:18:18,0:40:-0.00,-6.45,-55.18	./.	0/0:7:7,0:38:-0.00,-3.14,-22.91	./.	0/0:13:13,0:40:-0.00,-4.94,-40.51	./.	./.	./.	0/0:15:15,0:40:-0.00,-5.55,-46.38	./.	./.	0/0:13:13,0:40:-0.00,-4.94,-40.51	0/0:13:13,0:40:-0.00,-4.94,-40.51	0/0:15:15,0:40:-0.00,-5.55,-46.38	./.	0/0:12:12,0:40:-0.00,-4.64,-37.58	./.	./.	./.	./.	./.	./.	./.	./.	./.	./.	./.	./.	./.
76516	144	.	C	A	.	PASS	NS=77;AF=0.013	GT:DP:AD:GQ:GL	0/0:23:22,1:40:-0.00,-4.37,-77.25	0/0:5:5,0:32:-0.00,-2.58,-19.25	./.	0/1:8:5,3:40:-7.39,-0.00,-15.76	./.	./.	0/0:7:7,0:38:-0.00,-3.18,-26.50	0/0:20:20,0:40:-0.00,-7.10,-73.63	0/0:10:10,0:40:-0.00,-4.09,-37.37	0/0:22:22,0:40:-0.00,-7.70,-80.88	./.	./.	./.	./.	./.	./.	./.	./.	./.	0/0:13:13,0:40:-0.00,-4.99,-48.25	0/0:9:9,0:40:-0.00,-3.79,-33.75	0/0:22:21,1:40:-0.00,-4.07,-73.63	0/0:13:13,0:40:-0.00,-4.99,-48.25	0/0:22:22,0:40:-0.00,-7.70,-80.88	0/0:10:10,0:40:-0.00,-4.09,-37.37	0/0:13:13,0:40:-0.00,-4.99,-48.25	0/0:13:13,0:40:-0.00,-4.99,-48.25	0/0:8:8,0:40:-0.00,-3.48,-30.12	./.	0/0:15:15,0:40:-0.00,-5.59,-55.50	0/0:13:13,0:40:-0.00,-4.99,-48.25	./.	0/0:9:9,0:40:-0.00,-3.79,-33.75	0/0:33:33,0:40:-0.00,-11.01,-120.76	0/0:10:10,0:40:-0.00,-4.09,-37.37	0/0:11:11,0:40:-0.00,-4.39,-41.00	0/0:14:13,1:22:-0.01,-1.67,-44.63	0/0:12:12,0:40:-0.00,-4.69,-44.62	0/0:13:13,0:40:-0.00,-4.99,-48.25	0/0:17:16,1:32:-0.00,-2.57,-55.50	0/0:41:41,0:40:-0.00,-13.41,-149.76
48420	145	.	T	G	.	PASS	NS=63;AF=0.032	GT:DP:AD:GQ:GL	0/1:18:11,7:40:-13.98,-0.00,-28.09	0/0:8:8,0:40:-0.00,-3.54,-25.84	0/0:4:4,0:29:-0.00,-2.34,-14.11	0/0:5:5,0:33:-0.00,-2.64,-17.04	0/0:12:12,0:40:-0.00,-4.74,-37.57	0/0:19:19,0:40:-0.00,-6.84,-58.10	0/0:8:8,0:40:-0.00,-3.54,-25.84	./.	0/0:27:27,0:40:-0.00,-9.25,-81.56	./.	0/0:6:6,0:36:-0.00,-2.94,-19.98	0/0:16:16,0:40:-0.00,-5.94,-49.30	0/0:48:48,0:40:-0.00,-15.56,-143.14	0/0:11:11,0:40:-0.00,-4.44,-34.64	0/0:46:46,0:40:-0.00,-14.96,-137.27	0/0:22:22,0:40:-0.00,-7.75,-66.89	0/1:22:16,6:40:-9.85,-0.00,-41.55	./.	0/0:26:25,0:40:-0.00,-8.65,-75.69	0/0:16:16,0:40:-0.00,-5.94,-49.30	0/0:13:13,0:40:-0.00,-5.04,-40.50	./.	0/0:10:10,0:40:-0.00,-4.14,-31.70	0/0:13:13,0:40:-0.00,-5.04,-40.50	0/0:23:23,0:40:-0.00,-8.05,-69.83	0/0:19:19,0:40:-0.00,-6.84,-58.10	0/0:13:13,0:40:-0.00,-5.04,-40.50	0/0:11:11,0:40:-0.00,-4.44,-34.64	./.	./.	./.	./.	./.	./.	./.	./.	./.	./.	./.	./.	./.
1862006	146	.	T	G	.	PASS	NS=88;AF=0.381	GT:DP:AD:GQ:GL	0/1:43:24,19:40:-48.79,0.00,-66.45	0/0:11:11,0:32:-0.00,-2.58,-36.92	0/1:13:10,3:40:-6.45,-0.00,-30.53	./.	./.	0/1:42:38,4:14:-0.98,-0.05,-111.74	0/1:4:3,1:34:-2.73,-0.00,-10.77	0/1:25:21,4:40:-6.05,-0.00,-62.23	./.	0/1:45:37,8:40:-12.87,-0.00,-107.58	0/0:26:26,0:40:-0.00,-7.09,-85.08	0/1:33:25,8:40:-16.48,0.00,-72.67	0/1:86:57,29:40:-67.96,0.00,-159.45	0/1:5:4,1:30:-2.43,-0.00,-13.68	0/1:79:70,9:40:-5.86,-0.00,-203.29	0/1:28:19,9:40:-21.20,0.00,-54.91	0/1:43:25,18:40:-45.58,0.00,-69.66	0/0:12:12,0:35:-0.00,-2.88,-40.13	0/1:19:10,9:40:-23.90,0.00,-28.72	0/1:16:12,4:40:-8.75,-0.00,-36.05	0/0:18:18,0:40:-0.00,-4.69,-59.39	0/1:20:15,5:40:-10.76,-0.00,-44.47	0/1:20:16,4:40:-7.55,-0.00,-47.68	0/1:24:12,12:40:-32.03,0.00,-33.64	0/1:13:9,4:40:-9.66,-0.00,-27.32	0/1:28:13,15:40:-40.46,0.00,-35.65	0/0:31:31,0:40:-0.00,-8.60,-101.13	0/1:17:14,3:40:-5.24,-0.00,-42.17	0/1:24:14,10:40:-25.61,0.00,-40.06	0/1:14:10,4:40:-9.36,-0.00,-30.23	0/1:17:14,3:40:-5.24,-0.00,-42.17	./.	0/1:32:27,5:40:-7.15,-0.00,-79.39	0/1:56:37,19:40:-44.88,0.00,-104.27	0/0:12:12,0:35:-0.00,-2.88,-40.13	./.	./.	./.	./.	0/0:20:20,0:40:-0.00,-5.29,-65.82	0/1:36:32,4:34:-2.74,-0.00,-94.24
1855916	147	.	T	G	.	PASS	NS=73;AF=0.377	GT:DP:AD:GQ:GL	./.	0/0:13:13,0:40:-0.00,-3.31,-41.40	0/1:5:3,2:40:-5.20,-0.00,-9.97	./.	0/1:12:8,4:40:-9.20,-0.00,-23.12	0/1:23:20,3:35:-2.84,-0.00,-56.45	0/1:10:7,3:40:-6.75,-0.00,-20.67	0/1:20:17,3:40:-3.74,-0.00,-48.19	./.	0/1:25:15,10:40:-23.61,0.00,-40.58	0/0:23:23,0:40:-0.00,-6.32,-71.92	0/1:26:20,6:40:-11.10,-0.00,-55.54	./.	./.	./.	0/1:18:11,7:40:-16.55,0.00,-30.48	0/1:20:9,11:40:-28.16,0.00,-23.77	0/0:7:7,0:20:-0.01,-1.52,-23.09	0/1:15:9,6:40:-14.40,-0.00,-25.28	0/1:20:15,5:40:-9.85,-0.00,-42.09	./.	0/1:13:9,4:40:-8.90,-0.00,-25.88	0/1:20:14,6:40:-12.90,-0.00,-39.03	0/1:13:10,3:40:-5.85,-0.00,-28.93	0/1:11:8,3:40:-6.45,-0.00,-23.43	0/1:5:3,2:40:-5.20,-0.00,-9.97	./.	0/1:11:8,3:40:-6.45,-0.00,-23.43	0/1:9:6,3:40:-7.05,-0.00,-17.92	0/1:10:7,3:40:-6.75,-0.00,-20.67	0/1:6:5,1:24:-1.85,-0.01,-15.78	./.	0/1:24:20,4:40:-5.59,-0.00,-56.15	0/1:34:22,12:40:-27.01,0.00,-59.24	0/0:10:10,0:30:-0.00,-2.41,-32.24	./.	0/1:8:7,1:17:-1.27,-0.02,-21.30	./.	./.	0/0:10:10,0:30:-0.00,-2.41,-32.24	0/1:27:24,3:22:-1.65,-0.01,-67.46
49137	148	.	T	G	.	PASS	NS=43;AF=0.035	GT:DP:AD:GQ:GL	0/1:38:23,15:40:-31.06,0.00,-56.72	0/0:21:21,0:40:-0.00,-7.47,-63.48	0/0:5:5,0:33:-0.00,-2.66,-16.93	0/0:14:14,0:40:-0.00,-5.37,-43.12	0/0:10:10,0:40:-0.00,-4.17,-31.48	./.	0/0:14:14,0:40:-0.00,-5.37,-43.12	./.	./.	./.	./.	./.	./.	./.	./.	./.	./.	./.	./.	0/0:12:12,0:40:-0.00,-4.77,-37.30	0/0:16:16,0:40:-0.00,-5.97,-48.93	./.	0/0:11:11,0:40:-0.00,-4.47,-34.39	0/0:31:31,0:40:-0.00,-10.48,-92.58	0/0:26:26,0:40:-0.00,-8.97,-78.03	0/0:15:15,0:40:-0.00,-5.67,-46.03	./.	./.	0/0:13:13,0:40:-0.00,-5.07,-40.21	./.	0/0:23:23,0:40:-0.00,-8.07,-69.30	0/0:4:4,0:30:-0.00,-2.36,-14.02	0/0:31:31,0:40:-0.00,-10.48,-92.58	./.	./.	./.	./.	./.	./.	./.	./.
863454	149	.	C	T	.	PASS	NS=35;AF=0.014	GT:DP:AD:GQ:GL	0/0:19:19,0:40:-0.00,-7.54,-67.66	0/0:19:19,0:40:-0.00,-7.54,-67.66	0/0:15:15,0:40:-0.00,-6.33,-53.93	0/0:13:13,0:40:-0.00,-5.73,-47.06	./.	0/0:13:13,0:40:-0.00,-5.73,-47.06	0/0:17:17,0:40:-0.00,-6.93,-60.79	./.	0/0:20:20,0:40:-0.00,-7.84,-71.10	./.	0/0:15:15,0:40:-0.00,-6.33,-53.93	0/0:25:25,0:40:-0.00,-9.34,-88.27	./.	./.	0/0:13:13,0:40:-0.00,-5.73,-47.06	0/0:8:8,0:40:-0.00,-4.23,-29.88	0/0:23:23,0:40:-0.00,-8.74,-81.40	./.	0/0:12:12,0:40:-0.00,-5.43,-43.62	./.	0/0:9:9,0:40:-0.00,-4.53,-33.32	0/0:14:14,0:40:-0.00,-6.03,-50.49	0/0:37:37,0:40:-0.00,-12.95,-129.49	./.	0/0:21:21,0:40:-0.00,-8.14,-74.53	./.	./.	0/0:11:11,0:40:-0.00,-5.13,-40.19	./.	./.	0/0:26:26,0:40:-0.00,-9.64,-91.71	./.	0/0:25:25,0:40:-0.00,-9.34,-88.27	./.	./.	./.	./.	./.	./.	./.	./.
24209	150	.	A	C	.	PASS	NS=95;AF=0.026	GT:DP:AD:GQ:GL	0/0:51:51,0:40:0.00,-16.89,-189.19	0/0:19:19,0:40:-0.00,-7.26,-71.99	0/0:15:15,0:40:-0.00,-6.05,-57.34	0/0:10:10,0:40:-0.00,-4.55,-39.02	0/0:6:6,0:40:-0.00,-3.34,-24.37	0/0:31:31,0:40:-0.00,-10.87,-115.94	0/0:11:11,0:40:-0.00,-4.85,-42.69	0/0:20:20,0:40:-0.00,-7.56,-75.65	0/0:34:34,0:40:-0.00,-11.77,-126.92	0/0:60:60,0:40:0.00,-19.59,-222.15	0/0:24:24,0:40:-0.00,-8.76,-90.30	0/0:23:23,0:40:-0.00,-8.46,-86.64	0/0:70:70,0:40:0.00,-22.60,-258.77	0/0:11:11,0:40:-0.00,-4.85,-42.69	0/0:105:102,3:40:0.00,-22.15,-364.99	0/0:23:23,0:40:-0.00,-8.46,-86.64	0/0:31:31,0:40:-0.00,-10.87,-115.94	0/0:8:8,0:40:-0.00,-3.94,-31.70	0/1:42:34,8:40:-15.12,0.00,-112.75	0/0:18:18,0:40:-0.00,-6.95,-68.32	0/0:14:14,0:40:-0.00,-5.75,-53.67	0/0:36:35,1:40:-0.00,-8.71,-126.92	0/0:15:15,0:40:-0.00,-6.05,-57.34	0/0:20:19,1:40:-0.00,-3.89,-68.32	0/0:18:18,0:40:-0.00,-6.95,-68.32	0/0:17:17,0:40:-0.00,-6.65,-64.66	0/0:25:25,0:40:-0.00,-9.06,-93.96	0/0:21:21,0:40:-0.00,-7.86,-79.31	0/0:13:13,0:40:-0.00,-5.45,-50.01	0/0:19:19,0:40:-0.00,-7.26,-71.99	0/0:24:24,0:40:-0.00,-8.76,-90.30	0/0:11:11,0:40:-0.00,-4.85,-42.69	0/0:26:26,0:40:-0.00,-9.36,-97.62	./.	0/0:45:45,0:40:-0.00,-15.08,-167.21	0/0:18:18,0:40:-0.00,-6.95,-68.32	./.	./.	0/0:26:26,0:40:-0.00,-9.36,-97.62	0/0:42:42,0:40:-0.00,-14.18,-156.22	0/0:66:65,1:40:0.00,-17.74,-236.80
33572	151	.	G	T	.	PASS	NS=91;AF=0.016	GT:DP:AD:GQ:GL	0/0:88:85,3:40:0.00,-17.72,-287.28	0/0:12:12,0:40:-0.00,-5.27,-44.09	0/0:24:23,1:40:-0.00,-5.41,-78.83	0/0:40:40,0:40:-0.00,-13.70,-141.37	0/0:36:34,2:40:-0.00,-5.55,-113.58	0/0:98:97,1:40:0.00,-27.67,-335.92	0/0:30:29,1:40:-0.00,-7.21,-99.68	0/0:1:1,0:25:-0.00,-1.97,-5.88	0/0:18:17,1:40:-0.00,-3.60,-57.99	0/0:69:68,1:40:0.00,-18.95,-235.17	0/0:16:16,0:40:-0.00,-6.48,-57.99	0/0:67:67,0:40:-0.00,-21.82,-235.17	0/0:99:99,0:40:0.00,-31.45,-346.34	0/0:41:40,1:40:-0.00,-10.52,-137.89	0/0:221:220,1:40:0.00,-64.68,-763.24	0/0:33:33,0:40:-0.00,-11.59,-117.05	./.	0/0:28:28,0:40:-0.00,-10.09,-99.68	0/0:49:49,0:40:0.00,-16.41,-172.64	0/0:56:56,0:40:0.00,-18.51,-196.96	0/0:45:45,0:40:-0.00,-15.20,-158.74	0/0:62:61,1:40:0.00,-16.84,-210.85	0/0:9:9,0:40:-0.00,-4.37,-33.67	0/0:32:32,0:40:-0.00,-11.29,-113.58	0/0:3:3,0:32:-0.00,-2.57,-12.83	0/0:39:39,0:40:-0.00,-13.40,-137.89	0/0:110:109,1:40:0.00,-31.29,-377.61	0/0:44:44,0:40:-0.00,-14.90,-155.27	0/0:57:56,1:40:0.00,-15.34,-193.48	0/0:11:11,0:40:-0.00,-4.97,-40.62	0/0:69:67,2:40:0.00,-15.47,-228.22	./.	0/0:54:52,2:40:-0.00,-10.96,-176.11	0/0:57:57,0:40:-0.00,-18.81,-200.43	0/0:46:46,0:40:-0.00,-15.50,-162.21	0/0:13:13,0:40:-0.00,-5.57,-47.57	0/0:20:20,0:40:-0.00,-7.68,-71.89	./.	0/0:33:32,1:40:-0.00,-8.12,-110.10	0/0:34:34,0:40:-0.00,-11.89,-120.52	0/0:126:122,3:40:0.00,-28.85,-415.83
33457	152	.	G	A	.	PASS	NS=28;AF=0.018	GT:DP:AD:GQ:GL	./.	0/0:9:9,0:40:-0.00,-4.28,-31.38	./.	0/0:14:14,0:40:-0.00,-5.78,-47.48	./.	0/0:3:3,0:31:-0.00,-2.48,-12.06	0/0:6:6,0:40:-0.00,-3.38,-21.72	0/0:3:3,0:31:-0.00,-2.48,-12.06	0/0:15:15,0:40:-0.00,-6.09,-50.70	./.	./.	./.	0/0:12:12,0:40:-0.00,-5.18,-41.04	./.	0/0:4:4,0:34:-0.00,-2.78,-15.28	0/0:8:8,0:40:-0.00,-3.98,-28.16	0/0:6:6,0:40:-0.00,-3.38,-21.72	./.	0/0:10:10,0:40:-0.00,-4.58,-34.60	./.	./.	0/0:7:7,0:40:-0.00,-3.68,-24.94	0/0:6:6,0:40:-0.00,-3.38,-21.72	0/0:12:12,0:40:-0.00,-5.18,-41.04	0/1:21:16,4:40:-5.29,-0.00,-46.33	./.	./.	0/0:10:10,0:40:-0.00,-4.58,-34.60	./.	./.	./.	0/0:10:10,0:40:-0.00,-4.58,-34.60	0/0:5:5,0:37:-0.00,-3.08,-18.50	./.	./.	./.	./.	./.	./.	./.	./.
256	153	.	A	T	.	PASS	NS=40;AF=0.013	GT:DP:AD:GQ:GL	0/0:16:16,0:40:-0.00,-6.61,-45.57	0/0:5:5,0:40:-0.00,-3.31,-15.89	./.	./.	0/0:11:11,0:40:-0.00,-5.11,-32.08	./.	0/0:1:1,0:27:-0.00,-2.11,-5.11	0/0:1:1,0:27:-0.00,-2.11,-5.11	0/0:13:13,0:40:-0.00,-5.71,-37.47	0/0:1:1,0:27:-0.00,-2.11,-5.11	0/0:1:1,0:27:-0.00,-2.11,-5.11	./.	0/0:15:15,0:40:-0.00,-6.31,-42.87	./.	0/0:6:6,0:40:-0.00,-3.61,-18.59	0/0:1:1,0:27:-0.00,-2.11,-5.11	0/0:1:1,0:27:-0.00,-2.11,-5.11	./.	./.	./.	0/0:7:7,0:40:-0.00,-3.91,-21.29	./.	./.	0/0:19:19,0:40:-0.00,-7.51,-53.66	0/0:13:13,0:40:-0.00,-5.71,-37.47	0/0:8:8,0:40:-0.00,-4.21,-23.99	0/0:1:1,0:27:-0.00,-2.11,-5.11	./.	0/0:13:13,0:40:-0.00,-5.71,-37.47	0/0:3:3,0:33:-0.00,-2.71,-10.50	./.	./.	0/0:4:4,0:37:-0.00,-3.01,-13.20	0/1:20:3,17:33:-38.05,-0.00,-2.69	0/0:6:6,0:40:-0.00,-3.61,-18.59	./.	./.	./.	./.	0/0:12:12,0:40:-0.00,-5.41,-34.78	0/0:11:11,0:40:-0.00,-5.11,-32.08
3468	154	.	G	T	.	PASS	NS=82;AF=0.018	GT:DP:AD:GQ:GL	0/0:33:33,0:40:-0.00,-11.14,-119.74	./.	0/0:7:7,0:40:-0.00,-3.31,-27.28	0/0:16:16,0:40:-0.00,-6.02,-59.28	0/0:12:12,0:40:-0.00,-4.82,-45.06	0/0:8:8,0:40:-0.00,-3.61,-30.83	0/0:29:29,0:40:-0.00,-9.93,-105.51	0/0:33:33,0:40:-0.00,-11.14,-119.74	0/0:7:7,0:40:-0.00,-3.31,-27.28	0/0:14:14,0:40:-0.00,-5.42,-52.17	0/0:17:16,1:34:-0.00,-2.77,-55.73	0/0:9:9,0:40:-0.00,-3.91,-34.39	0/0:37:37,0:40:-0.00,-12.34,-133.96	0/0:27:27,0:40:-0.00,-9.33,-98.40	./.	0/0:12:12,0:40:-0.00,-4.82,-45.06	0/0:4:4,0:30:-0.00,-2.41,-16.61	0/0:8:8,0:40:-0.00,-3.61,-30.83	0/0:36:35,1:40:-0.00,-8.48,-123.29	0/0:3:3,0:27:-0.00,-2.11,-13.06	0/0:4:4,0:30:-0.00,-2.41,-16.61	0/0:6:6,0:37:-0.00,-3.01,-23.72	0/0:7:7,0:40:-0.00,-3.31,-27.28	0/0:14:14,0:40:-0.00,-5.42,-52.17	0/0:17:16,1:34:-0.00,-2.77,-55.73	0/1:21:12,9:40:-24.48,0.00,-37.53	./.	0/0:16:16,0:40:-0.00,-6.02,-59.28	./.	0/0:10:10,0:40:-0.00,-4.21,-37.95	0/0:7:7,0:40:-0.00,-3.31,-27.28	0/0:6:6,0:37:-0.00,-3.01,-23.72	./.	0/1:50:15,35:40:-108.21,0.00,-39.48	0/0:11:11,0:40:-0.00,-4.52,-41.50	0/0:15:15,0:40:-0.00,-5.72,-55.73	./.	0/0:6:6,0:37:-0.00,-3.01,-23.72	./.	0/0:5:5,0:33:-0.00,-2.71,-20.17	0/0:37:37,0:40:-0.00,-12.34,-133.96
2876	155	.	G	T	.	PASS	NS=97;AF=0.072	GT:DP:AD:GQ:GL	0/0:42:38,4:22:-0.01,-1.66,-105.08	0/0:61:61,0:40:0.00,-19.45,-186.62	0/0:12:12,0:40:-0.00,-4.72,-38.62	0/0:19:19,0:40:-0.00,-6.82,-59.77	0/1:42:28,14:40:-28.55,0.00,-73.21	0/1:52:32,20:40:-43.67,0.00,-82.29	0/0:16:15,1:35:-0.00,-2.90,-44.66	0/0:45:41,4:32:-0.00,-2.56,-114.13	0/0:31:29,2:40:-0.00,-4.39,-83.93	0/0:31:31,0:40:-0.00,-10.43,-96.01	0/0:73:72,1:40:0.00,-20.03,-216.82	0/0:40:38,2:40:-0.00,-7.09,-111.11	0/0:37:34,3:38:-0.00,-3.17,-96.01	0/0:19:18,1:40:-0.00,-3.80,-53.72	0/0:126:123,3:40:0.00,-29.93,-364.82	0/1:36:27,9:40:-15.25,0.00,-72.00	0/0:87:84,3:40:0.00,-18.20,-247.03	0/0:14:13,1:29:-0.00,-2.30,-38.63	0/0:41:41,0:40:-0.00,-13.43,-126.21	0/0:28:28,0:40:-0.00,-9.53,-86.95	0/0:59:58,1:40:0.00,-15.82,-174.54	0/0:9:9,0:40:-0.00,-3.81,-29.56	0/0:53:51,2:40:-0.00,-11.00,-150.38	0/0:19:19,0:40:-0.00,-6.82,-59.77	0/0:66:66,0:40:0.00,-20.95,-201.72	0/0:59:58,1:40:0.00,-15.82,-174.54	0/0:24:24,0:40:-0.00,-8.32,-74.87	0/0:34:34,0:40:-0.00,-11.33,-105.07	0/0:37:37,0:40:-0.00,-12.23,-114.13	./.	0/0:41:41,0:40:-0.00,-13.43,-126.21	0/0:3:3,0:26:-0.00,-2.01,-11.44	0/1:28:18,10:40:-20.68,0.00,-47.22	0/0:57:56,1:40:-0.00,-15.22,-168.50	0/0:20:19,1:40:-0.00,-4.10,-56.75	0/0:38:38,0:40:-0.00,-12.53,-117.15	./.	0/0:22:22,0:40:-0.00,-7.72,-68.83	0/0:26:26,0:40:-0.00,-8.92,-80.91	0/1:32:18,14:40:-31.56,0.00,-46.02	0/1:111:66,44:40:-98.72,0.00,-167.54
19613	156	.	T	C	.	PASS	NS=72;AF=0.021	GT:DP:AD:GQ:GL	0/0:15:15,0:40:-0.00,-5.97,-40.88	0/0:19:19,0:40:-0.00,-7.17,-51.15	0/0:24:24,0:40:-0.00,-8.67,-63.98	0/0:35:35,0:40:-0.00,-11.97,-92.20	0/0:20:20,0:40:-0.00,-7.47,-53.71	0/0:16:16,0:40:-0.00,-6.27,-43.45	0/0:13:12,0:40:-0.00,-5.07,-33.19	0/0:35:35,0:40:-0.00,-11.97,-92.20	0/0:29:28,0:40:-0.00,-9.87,-74.24	0/0:87:87,0:40:0.00,-27.56,-225.62	./.	./.	./.	./.	./.	./.	./.	./.	./.	0/0:36:36,0:40:-0.00,-12.27,-94.76	0/0:26:26,0:40:-0.00,-9.27,-69.11	0/0:32:32,0:40:-0.00,-11.07,-84.50	0/0:30:30,0:40:-0.00,-10.47,-79.37	0/0:36:36,0:40:-0.00,-12.27,-94.76	0/0:29:29,0:40:-0.00,-10.17,-76.80	0/0:51:51,0:40:0.00,-16.77,-133.25	0/0:51:51,0:40:0.00,-16.77,-133.25	0/0:8:8,0:40:-0.00,-3.88,-22.92	0/0:6:6,0:39:-0.00,-3.28,-17.79	0/0:33:33,0:40:-0.00,-11.37,-87.07	0/0:9:9,0:40:-0.00,-4.18,-25.49	0/0:32:32,0:40:-0.00,-11.07,-84.50	0/0:44:44,0:40:-0.00,-14.67,-115.29	0/0:57:56,0:40:0.00,-18.27,-146.08	0/0:4:4,0:33:-0.00,-2.68,-12.66	0/0:49:49,0:40:0.00,-16.17,-128.12	0/0:7:7,0:40:-0.00,-3.58,-20.36	0/0:25:25,0:40:-0.00,-8.97,-66.54	./.	0/0:35:35,0:40:-0.00,-11.97,-92.20	0/0:24:24,0:40:-0.00,-8.67,-63.98
1167	157	.	A	C	.	PASS	NS=44;AF=0.193	GT:DP:AD:GQ:GL	0/1:3:1,2:26:-4.48,-0.00,-2.04	./.	./.	./.	0/1:12:5,7:40:-15.50,-0.00,-10.31	0/1:16:12,4:40:-6.07,-0.00,-28.33	0/0:18:17,1:34:-0.00,-2.77,-44.22	0/0:38:38,0:40:-0.00,-11.52,-104.61	./.	0/0:5:5,0:21:-0.01,-1.62,-14.04	0/0:8:8,0:31:-0.00,-2.51,-22.26	0/0:7:7,0:28:-0.00,-2.21,-19.52	0/0:4:4,0:18:-0.02,-1.33,-11.30	./.	1/1:31:0,31:40:-84.79,-9.12,-0.00	./.	0/1:3:2,1:23:-1.74,-0.01,-4.79	./.	0/0:3:3,0:15:-0.04,-1.05,-8.58	0/1:40:33,7:40:-7.09,-0.00,-78.76	0/0:29:29,0:40:-0.00,-8.82,-79.91	./.	./.	./.	0/1:5:4,1:16:-1.16,-0.03,-9.70	0/1:3:2,1:23:-1.74,-0.01,-4.79	0/1:3:1,2:26:-4.48,-0.00,-2.04	0/0:27:27,0:40:-0.00,-8.22,-74.42	./.	./.	./.	./.	./.	./.	./.	./.	./.	./.	./.	./.	./.
7572	158	.	G	T	.	PASS	NS=100;AF=0.015	GT:DP:AD:GQ:GL	0/0:27:27,0:40:-0.00,-9.53,-129.95	0/0:12:12,0:40:-0.00,-5.02,-59.09	0/0:24:24,0:40:-0.00,-8.63,-115.78	0/0:1:1,0:22:-0.01,-1.71,-7.13	0/0:2:2,0:26:-0.00,-2.01,-11.85	0/0:3:3,0:29:-0.00,-2.31,-16.57	0/0:12:12,0:40:-0.00,-5.02,-59.09	0/0:10:10,0:40:-0.00,-4.41,-49.64	0/0:5:5,0:35:-0.00,-2.91,-26.02	0/0:7:7,0:40:-0.00,-3.51,-35.47	0/0:33:32,1:40:-0.00,-6.61,-148.85	0/0:6:6,0:39:-0.00,-3.21,-30.74	0/0:24:24,0:40:-0.00,-8.63,-115.78	0/0:1:1,0:22:-0.01,-1.71,-7.13	0/0:5:5,0:35:-0.00,-2.91,-26.02	0/0:1:1,0:22:-0.01,-1.71,-7.13	0/0:29:29,0:40:-0.00,-10.13,-139.40	0/0:1:1,0:22:-0.01,-1.71,-7.13	0/0:3:3,0:29:-0.00,-2.31,-16.57	0/0:14:14,0:40:-0.00,-5.62,-68.54	0/1:13:4,9:40:-37.20,0.00,-15.98	0/0:6:6,0:39:-0.00,-3.21,-30.74	0/0:1:1,0:22:-0.01,-1.71,-7.13	0/0:6:6,0:39:-0.00,-3.21,-30.74	0/0:7:7,0:40:-0.00,-3.51,-35.47	0/0:5:5,0:35:-0.00,-2.91,-26.02	0/0:32:32,0:40:-0.00,-11.04,-153.58	0/0:2:2,0:26:-0.00,-2.01,-11.85	./.	0/0:12:12,0:40:-0.00,-5.02,-59.09	0/1:23:4,19:40:-81.44,-0.00,-12.97	0/0:1:1,0:22:-0.01,-1.71,-7.13	0/0:20:20,0:40:-0.00,-7.42,-96.88	0/0:53:53,0:40:0.00,-17.36,-252.79	0/0:1:1,0:22:-0.01,-1.71,-7.13	0/0:2:2,0:26:-0.00,-2.01,-11.85	0/0:1:1,0:22:-0.01,-1.71,-7.13	0/0:1:1,0:22:-0.01,-1.71,-7.13	0/0:5:5,0:35:-0.00,-2.91,-26.02	0/0:4:4,0:32:-0.00,-2.61,-21.29	0/0:22:22,0:40:-0.00,-8.03,-106.33
4691	159	.	G	A	.	PASS	NS=91;AF=0.022	GT:DP:AD:GQ:GL	0/0:18:18,0:40:-0.00,-7.16,-62.83	./.	./.	./.	0/0:5:5,0:39:-0.00,-3.25,-18.84	0/0:20:20,0:40:-0.00,-7.76,-69.60	0/0:2:2,0:29:-0.00,-2.35,-8.69	0/0:12:12,0:40:-0.00,-5.36,-42.53	0/0:14:14,0:40:-0.00,-5.96,-49.30	0/0:17:17,0:40:-0.00,-6.86,-59.45	0/0:18:18,0:40:-0.00,-7.16,-62.83	0/0:14:14,0:40:-0.00,-5.96,-49.30	0/0:45:45,0:40:-0.00,-15.29,-154.20	0/0:2:2,0:29:-0.00,-2.35,-8.69	0/0:57:57,0:40:0.00,-18.90,-194.81	0/0:8:8,0:40:-0.00,-4.15,-29.00	0/0:19:19,0:40:-0.00,-7.46,-66.22	0/0:1:1,0:26:-0.00,-2.05,-5.31	0/0:5:5,0:39:-0.00,-3.25,-18.84	0/0:2:2,0:29:-0.00,-2.35,-8.69	0/0:1:1,0:26:-0.00,-2.05,-5.31	./.	0/0:4:4,0:36:-0.00,-2.95,-15.46	0/0:12:12,0:40:-0.00,-5.36,-42.53	0/0:8:8,0:40:-0.00,-4.15,-29.00	0/0:13:13,0:40:-0.00,-5.66,-45.91	0/0:10:10,0:40:-0.00,-4.76,-35.76	0/0:5:5,0:39:-0.00,-3.25,-18.84	0/0:7:7,0:40:-0.00,-3.85,-25.61	0/0:9:9,0:40:-0.00,-4.45,-32.38	0/0:8:8,0:40:-0.00,-4.15,-29.00	./.	0/0:4:4,0:36:-0.00,-2.95,-15.46	0/0:22:22,0:40:-0.00,-8.37,-76.37	0/0:4:4,0:36:-0.00,-2.95,-15.46	./.	1/1:14:0,14:40:-45.45,-4.04,-0.00	0/0:3:3,0:33:-0.00,-2.65,-12.08	0/0:1:1,0:26:-0.00,-2.05,-5.31	./.	0/0:2:2,0:29:-0.00,-2.35,-8.69
8283	160	.	A	C	.	PASS	NS=48;AF=0.021	GT:DP:AD:GQ:GL	0/0:17:17,0:40:-0.00,-7.32,-51.76	0/0:4:4,0:40:-0.00,-3.41,-13.65	0/0:8:8,0:40:-0.00,-4.61,-25.38	./.	./.	0/0:8:8,0:40:-0.00,-4.61,-25.38	0/0:21:21,0:40:-0.00,-8.52,-63.49	./.	0/0:11:11,0:40:-0.00,-5.51,-34.17	./.	./.	./.	./.	./.	./.	./.	./.	./.	./.	0/0:10:10,0:40:-0.00,-5.21,-31.24	0/0:5:5,0:40:-0.00,-3.71,-16.59	0/0:5:5,0:40:-0.00,-3.71,-16.59	0/0:10:10,0:40:-0.00,-5.21,-31.24	./.	./.	0/0:14:14,0:40:-0.00,-6.41,-42.97	./.	0/0:7:7,0:40:-0.00,-4.31,-22.45	0/0:4:4,0:40:-0.00,-3.41,-13.65	./.	0/0:4:4,0:40:-0.00,-3.41,-13.65	0/0:3:3,0:38:-0.00,-3.11,-10.72	./.	0/0:9:9,0:40:-0.00,-4.91,-28.31	0/0:6:6,0:40:-0.00,-4.01,-19.52	0/0:7:7,0:40:-0.00,-4.31,-22.45	./.	./.	0/0:8:8,0:40:-0.00,-4.61,-25.38	./.	0/0:9:9,0:40:-0.00,-4.91,-28.31
370	161	.	A	C	.	PASS	NS=78;AF=0.013	GT:DP:AD:GQ:GL	./.	./.	0/0:20:20,0:40:-0.00,-7.87,-71.03	0/0:17:17,0:40:-0.00,-6.97,-60.74	0/0:18:18,0:40:-0.00,-7.27,-64.17	./.	0/0:9:9,0:40:-0.00,-4.56,-33.29	0/0:16:16,0:40:-0.00,-6.67,-57.31	./.	./.	0/0:30:30,0:40:-0.00,-10.88,-105.34	0/0:21:21,0:40:-0.00,-8.17,-74.46	./.	0/0:6:6,0:40:-0.00,-3.66,-22.99	./.	./.	./.	0/0:3:3,0:34:-0.00,-2.76,-12.70	0/0:7:7,0:40:-0.00,-3.96,-26.42	0/0:18:18,0:40:-0.00,-7.27,-64.17	0/0:5:5,0:40:-0.00,-3.36,-19.56	0/0:8:8,0:40:-0.00,-4.26,-29.86	0/0:25:25,0:40:-0.00,-9.37,-88.19	./.	0/0:22:22,0:40:-0.00,-8.47,-77.89	0/0:21:21,0:40:-0.00,-8.17,-74.46	0/0:6:6,0:40:-0.00,-3.66,-22.99	0/0:19:19,0:40:-0.00,-7.57,-67.60	0/0:23:23,0:40:-0.00,-8.77,-81.33	0/1:7:5,2:35:-2.90,-0.00,-15.60	0/0:23:23,0:40:-0.00,-8.77,-81.33	0/0:6:6,0:40:-0.00,-3.66,-22.99	0/0:23:22,1:40:-0.00,-5.34,-74.46	./.	0/0:5:5,0:40:-0.00,-3.36,-19.56	0/0:11:11,0:40:-0.00,-5.16,-40.15	0/0:14:14,0:40:-0.00,-6.06,-50.44	0/0:31:31,0:40:-0.00,-11.18,-108.78	0/0:13:13,0:40:-0.00,-5.76,-47.01	./.	./.
18582	162	.	A	C	.	PASS	NS=56;AF=0.241	GT:DP:AD:GQ:GL	./.	./.	./.	./.	./.	./.	./.	./.	./.	./.	0/0:3:3,0:19:-0.02,-1.40,-5.68	0/0:22:20,2:40:-0.00,-3.61,-30.57	1/1:73:1,72:40:-117.24,-19.47,0.00	0/0:8:7,1:17:-0.03,-1.21,-10.67	0/0:54:54,0:40:0.00,-16.26,-90.36	0/0:13:13,0:40:-0.00,-4.30,-22.27	./.	0/0:9:9,0:38:-0.00,-3.14,-15.62	./.	0/0:14:14,0:40:-0.00,-4.60,-23.93	./.	0/0:21:20,1:40:-0.00,-4.98,-32.23	0/0:4:4,0:22:-0.01,-1.69,-7.33	./.	./.	./.	0/0:9:9,0:38:-0.00,-3.14,-15.62	./.	0/1:18:11,7:40:-5.86,-0.00,-13.18	0/0:17:16,1:40:-0.00,-3.81,-25.59	0/0:3:3,0:19:-0.02,-1.40,-5.68	0/0:3:3,0:19:-0.02,-1.40,-5.68	./.	./.	0/0:12:12,0:40:-0.00,-4.01,-20.60	0/1:28:22,6:18:-1.31,-0.02,-28.56	./.	./.	0/0:14:12,2:18:-0.02,-1.30,-17.31	./.	1/1:62:0,7:24:-10.96,-1.88,-0.01
6085	163	.	T	A	.	PASS	NS=42;AF=0.012	GT:DP:AD:GQ:GL	./.	./.	0/0:4:4,0:35:-0.00,-2.85,-13.98	./.	./.	0/0:5:5,0:38:-0.00,-3.15,-16.87	0/0:1:1,0:25:-0.00,-1.95,-5.30	0/0:2:2,0:28:-0.00,-2.25,-8.19	0/0:22:22,0:40:-0.00,-8.25,-66.08	0/0:3:3,0:32:-0.00,-2.55,-11.09	./.	./.	./.	./.	./.	./.	./.	./.	./.	./.	./.	./.	./.	./.	./.	./.	./.	./.	./.	0/1:3:1,2:34:-3.25,-0.00,-2.75	0/0:1:1,0:25:-0.00,-1.95,-5.30	0/0:2:2,0:28:-0.00,-2.25,-8.19	./.	./.	./.	./.	./.	./.	./.	./.	./.
5572	164	.	A	C	.	PASS	NS=95;AF=0.037	GT:DP:AD:GQ:GL	0/0:24:24,0:40:-0.00,-8.28,-88.90	0/0:3:3,0:25:-0.00,-1.97,-12.58	./.	./.	0/0:10:10,0:40:-0.00,-4.07,-38.02	0/0:38:38,0:40:-0.00,-12.49,-139.79	1/1:10:0,10:30:-34.68,-2.40,-0.00	0/0:11:11,0:40:-0.00,-4.37,-41.65	0/0:12:12,0:40:-0.00,-4.67,-45.29	0/0:20:20,0:40:-0.00,-7.08,-74.36	0/0:3:3,0:25:-0.00,-1.97,-12.58	0/0:9:9,0:40:-0.00,-3.77,-34.38	0/0:43:43,0:40:-0.00,-14.00,-157.96	0/0:1:1,0:19:-0.02,-1.38,-5.32	0/0:74:74,0:40:-0.00,-23.33,-270.63	0/0:20:19,0:40:-0.00,-6.78,-70.73	0/0:13:13,0:40:-0.00,-4.97,-48.92	./.	0/0:12:12,0:40:-0.00,-4.67,-45.29	0/0:8:8,0:40:-0.00,-3.47,-30.75	0/0:8:8,0:40:-0.00,-3.47,-30.75	0/0:7:7,0:38:-0.00,-3.16,-27.11	0/0:6:6,0:35:-0.00,-2.86,-23.48	0/0:18:18,0:40:-0.00,-6.47,-67.09	0/0:14:14,0:40:-0.00,-5.27,-52.55	./.	0/0:20:20,0:40:-0.00,-7.08,-74.36	0/0:18:18,0:40:-0.00,-6.47,-67.09	0/0:4:4,0:29:-0.00,-2.26,-16.21	0/0:11:11,0:40:-0.00,-4.37,-41.65	0/0:13:13,0:40:-0.00,-4.97,-48.92	0/0:3:3,0:25:-0.00,-1.97,-12.58	0/0:14:14,0:40:-0.00,-5.27,-52.55	0/0:31:31,0:40:-0.00,-10.39,-114.34	0/1:23:9,14:40:-42.91,0.00,-26.40	0/0:4:4,0:29:-0.00,-2.26,-16.21	0/0:6:6,0:35:-0.00,-2.86,-23.48	0/0:3:3,0:25:-0.00,-1.97,-12.58	0/0:1:1,0:19:-0.02,-1.38,-5.32	0/0:18:18,0:40:-0.00,-6.47,-67.09	0/0:27:27,0:40:-0.00,-9.18,-99.81
1043	165	.	C	T	.	PASS	NS=55;AF=0.245	GT:DP:AD:GQ:GL	0/0:38:38,0:40:-0.00,-11.57,-73.80	./.	0/1:35:19,15:40:-18.38,0.00,-26.97	0/0:5:5,0:24:-0.01,-1.82,-10.51	0/1:34:25,9:40:-6.87,-0.00,-38.48	./.	./.	0/0:39:37,0:40:-0.00,-11.28,-71.88	1/1:5:0,5:13:-8.73,-0.95,-0.05	./.	0/0:7:7,0:30:-0.00,-2.40,-14.34	1/1:6:0,6:17:-10.62,-1.22,-0.03	0/0:62:62,0:40:0.00,-18.67,-119.84	./.	0/0:117:79,0:40:0.00,-23.70,-152.45	0/0:6:6,0:27:-0.00,-2.11,-12.42	0/0:32:32,0:40:-0.00,-9.80,-62.29	1/1:10:0,10:30:-18.27,-2.38,-0.00	./.	1/1:7:0,7:20:-12.53,-1.51,-0.01	0/1:56:31,25:40:-31.06,0.00,-43.48	./.	0/0:3:3,0:17:-0.03,-1.25,-6.69	./.	./.	0/0:10:9,0:36:-0.00,-2.99,-18.18	./.	0/0:2:2,0:14:-0.05,-0.97,-4.80	0/1:48:25,23:40:-29.59,0.00,-34.33	0/0:2:2,0:14:-0.05,-0.97,-4.80	0/0:2:2,0:14:-0.05,-0.97,-4.80	0/1:38:22,16:40:-19.12,0.00,-31.54	0/1:84:43,39:40:-50.22,0.00,-58.80	0/0:41:41,0:40:-0.00,-12.46,-79.56	0/1:84:45,39:40:-49.63,0.00,-62.05	0/0:2:2,0:14:-0.05,-0.97,-4.80	0/0:2:2,0:14:-0.05,-0.97,-4.80	0/0:2:2,0:14:-0.05,-0.97,-4.80	0/1:39:14,25:40:-36.08,0.00,-15.90	0/1:78:43,35:40:-43.73,0.00,-59.99	./.
5896	166	.	G	T	.	PASS	NS=93;AF=0.011	GT:DP:AD:GQ:GL	0/0:15:15,0:40:-0.00,-6.03,-70.37	0/0:3:3,0:30:-0.00,-2.42,-16.00	0/0:1:1,0:24:-0.01,-1.82,-6.94	0/0:4:4,0:33:-0.00,-2.72,-20.53	0/0:11:11,0:40:-0.00,-4.83,-52.25	0/0:5:5,0:37:-0.00,-3.02,-25.06	0/0:3:3,0:30:-0.00,-2.42,-16.00	0/0:6:6,0:40:-0.00,-3.32,-29.59	0/0:6:6,0:40:-0.00,-3.32,-29.59	0/0:9:9,0:40:-0.00,-4.23,-43.18	0/0:1:1,0:24:-0.01,-1.82,-6.94	0/0:8:8,0:40:-0.00,-3.92,-38.65	0/0:11:11,0:40:-0.00,-4.83,-52.25	0/0:3:3,0:30:-0.00,-2.42,-16.00	0/0:28:28,0:40:-0.00,-9.94,-129.29	0/0:6:6,0:40:-0.00,-3.32,-29.59	0/0:9:9,0:40:-0.00,-4.23,-43.18	0/0:7:7,0:40:-0.00,-3.62,-34.12	0/0:5:5,0:37:-0.00,-3.02,-25.06	0/0:3:3,0:30:-0.00,-2.42,-16.00	0/0:7:7,0:40:-0.00,-3.62,-34.12	0/0:6:6,0:40:-0.00,-3.32,-29.59	0/0:3:3,0:30:-0.00,-2.42,-16.00	0/0:6:6,0:40:-0.00,-3.32,-29.59	0/0:7:7,0:40:-0.00,-3.62,-34.12	0/0:6:6,0:40:-0.00,-3.32,-29.59	0/0:5:5,0:37:-0.00,-3.02,-25.06	0/0:5:5,0:37:-0.00,-3.02,-25.06	0/0:11:11,0:40:-0.00,-4.83,-52.25	0/0:4:4,0:33:-0.00,-2.72,-20.53	0/0:2:2,0:27:-0.00,-2.12,-11.47	0/0:18:18,0:40:-0.00,-6.93,-83.97	0/0:4:4,0:33:-0.00,-2.72,-20.53	0/0:12:12,0:40:-0.00,-5.13,-56.78	0/0:4:4,0:33:-0.00,-2.72,-20.53	./.	0/0:5:5,0:37:-0.00,-3.02,-25.06	0/0:4:4,0:33:-0.00,-2.72,-20.53	./.	0/0:14:14,0:40:-0.00,-5.73,-65.84	0/0:12:12,0:40:-0.00,-5.13,-56.78
28637	167	.	C	A	.	PASS	NS=75;AF=0.013	GT:DP:AD:GQ:GL	./.	./.	0/0:3:3,0:32:-0.00,-2.61,-10.62	0/0:4:4,0:35:-0.00,-2.91,-13.36	0/0:3:3,0:32:-0.00,-2.61,-10.62	0/0:12:12,0:40:-0.00,-5.31,-35.27	./.	0/0:8:8,0:40:-0.00,-4.11,-24.31	./.	./.	0/0:4:4,0:35:-0.00,-2.91,-13.36	0/0:10:10,0:40:-0.00,-4.71,-29.79	0/0:13:13,0:40:-0.00,-5.61,-38.01	0/0:4:4,0:35:-0.00,-2.91,-13.36	0/0:33:33,0:40:-0.00,-11.62,-92.78	0/0:7:7,0:40:-0.00,-3.81,-21.57	0/0:11:11,0:40:-0.00,-5.01,-32.53	0/0:4:4,0:35:-0.00,-2.91,-13.36	0/0:8:8,0:40:-0.00,-4.11,-24.31	0/0:2:2,0:29:-0.00,-2.31,-7.88	0/0:6:6,0:40:-0.00,-3.51,-18.84	0/0:5:5,0:39:-0.00,-3.21,-16.10	./.	0/0:1:1,0:26:-0.00,-2.01,-5.15	0/0:9:9,0:40:-0.00,-4.41,-27.05	0/0:8:8,0:40:-0.00,-4.11,-24.31	0/0:8:8,0:40:-0.00,-4.11,-24.31	0/0:6:6,0:40:-0.00,-3.51,-18.84	./.	0/0:3:3,0:32:-0.00,-2.61,-10.62	0/0:5:5,0:39:-0.00,-3.21,-16.10	0/0:1:1,0:26:-0.00,-2.01,-5.15	0/0:13:13,0:40:-0.00,-5.61,-38.01	./.	0/0:7:7,0:40:-0.00,-3.81,-21.57	0/0:5:5,0:39:-0.00,-3.21,-16.10	./.	./.	./.	0/0:18:18,0:40:-0.00,-7.11,-51.70	./.
5614	168	.	G	A	.	PASS	NS=81;AF=0.012	GT:DP:AD:GQ:GL	0/0:12:12,0:40:-0.00,-5.50,-30.71	0/0:8:8,0:40:-0.00,-4.30,-21.12	./.	./.	0/0:5:5,0:40:-0.00,-3.40,-13.92	./.	0/0:8:8,0:40:-0.00,-4.30,-21.12	0/0:14:14,0:40:-0.00,-6.10,-35.51	0/0:9:9,0:40:-0.00,-4.60,-23.51	0/0:10:10,0:40:-0.00,-4.90,-25.91	./.	0/0:19:19,0:40:-0.00,-7.59,-47.50	./.	0/0:5:5,0:40:-0.00,-3.40,-13.92	1/1:109:8,98:40:-213.97,-12.51,-0.00	0/0:15:15,0:40:-0.00,-6.39,-37.91	0/0:12:12,0:40:-0.00,-5.50,-30.71	./.	0/0:10:10,0:40:-0.00,-4.90,-25.91	./.	0/0:10:10,0:40:-0.00,-4.90,-25.91	0/0:14:14,0:40:-0.00,-6.10,-35.51	0/0:6:6,0:40:-0.00,-3.70,-16.32	0/0:6:5,0:40:-0.00,-3.40,-13.92	0/0:8:8,0:40:-0.00,-4.30,-21.12	./.	0/0:18:18,0:40:-0.00,-7.29,-45.10	0/0:6:6,0:40:-0.00,-3.70,-16.32	0/0:10:10,0:40:-0.00,-4.90,-25.91	0/0:3:3,0:34:-0.00,-2.80,-9.12	0/0:10:10,0:40:-0.00,-4.90,-25.91	./.	0/0:11:11,0:40:-0.00,-5.20,-28.31	0/0:27:27,0:40:-0.00,-9.99,-66.69	0/0:5:5,0:40:-0.00,-3.40,-13.92	0/0:6:6,0:40:-0.00,-3.70,-16.32	./.	0/0:11:11,0:40:-0.00,-5.20,-28.31	0/0:13:13,0:40:-0.00,-5.80,-33.11	0/0:80:79,0:40:0.00,-25.55,-191.43	0/0:91:90,0:40:-0.00,-28.84,-217.82
3920	169	.	A	T	.	PASS	NS=45;AF=0.011	GT:DP:AD:GQ:GL	./.	0/0:13:13,0:40:-0.00,-5.75,-45.98	0/0:4:4,0:37:-0.00,-3.05,-15.81	0/0:18:18,0:40:-0.00,-7.26,-62.74	0/0:10:10,0:40:-0.00,-4.85,-35.92	./.	0/0:24:24,0:40:-0.00,-9.06,-82.85	0/0:30:30,0:40:-0.00,-10.87,-102.96	./.	./.	./.	0/0:19:19,0:40:-0.00,-7.56,-66.09	./.	0/0:6:6,0:40:-0.00,-3.65,-22.52	./.	0/0:5:5,0:40:-0.00,-3.35,-19.17	0/0:19:19,0:40:-0.00,-7.56,-66.09	0/0:25:25,0:40:-0.00,-9.36,-86.20	./.	./.	0/0:4:4,0:37:-0.00,-3.05,-15.81	0/0:17:17,0:40:-0.00,-6.96,-59.39	0/0:35:34,0:40:-0.00,-12.07,-116.37	./.	0/0:14:14,0:40:-0.00,-6.05,-49.33	./.	./.	0/0:15:15,0:40:-0.00,-6.36,-52.68	0/0:23:23,0:40:-0.00,-8.76,-79.50	0/0:52:52,0:40:-0.00,-17.49,-176.70	0/0:7:7,0:40:-0.00,-3.95,-25.87	0/0:38:38,0:40:-0.00,-13.27,-129.78	./.	./.	./.	./.	./.	./.	./.	./.	./.
4711534	170	.	T	A	.	PASS	NS=37;AF=0.014	GT:DP:AD:GQ:GL	0/0:15:15,0:40:-0.00,-6.48,-69.42	0/0:11:11,0:40:-0.00,-5.28,-51.55	./.	0/0:1:1,0:29:-0.00,-2.27,-6.88	0/0:13:13,0:40:-0.00,-5.88,-60.49	0/0:19:19,0:40:-0.00,-7.69,-87.29	0/0:14:14,0:40:-0.00,-6.18,-64.96	0/0:9:9,0:40:-0.00,-4.68,-42.62	./.	0/0:1:1,0:29:-0.00,-2.27,-6.88	./.	./.	./.	./.	./.	./.	./.	./.	./.	./.	./.	./.	./.	./.	./.	./.	./.	./.	./.	0/0:9:9,0:40:-0.00,-4.68,-42.62	0/0:11:11,0:40:-0.00,-5.28,-51.55	./.	./.	./.	./.	./.	./.	./.	./.	./.	./.
6739	171	.	T	C	.	PASS	NS=100;AF=0.010	GT:DP:AD:GQ:GL	0/0:39:39,0:40:-0.00,-13.63,-133.63	0/0:16:16,0:40:-0.00,-6.71,-56.24	0/0:13:13,0:40:-0.00,-5.81,-46.15	0/0:11:11,0:40:-0.00,-5.21,-39.42	0/1:6:3,3:40:-6.39,-0.00,-8.80	0/0:59:59,0:40:0.00,-19.65,-200.93	0/0:7:7,0:40:-0.00,-4.01,-25.96	0/0:19:19,0:40:-0.00,-7.62,-66.34	0/0:19:19,0:40:-0.00,-7.62,-66.34	0/0:44:44,0:40:-0.00,-15.14,-150.46	0/0:12:12,0:40:-0.00,-5.51,-42.78	0/0:18:18,0:40:-0.00,-7.31,-62.97	0/0:59:59,0:40:0.00,-19.65,-200.93	0/0:17:17,0:40:-0.00,-7.01,-59.61	0/0:123:123,0:40:0.00,-38.90,-416.28	0/1:18:5,13:40:-36.43,-0.00,-11.92	0/0:18:18,0:40:-0.00,-7.31,-62.97	0/0:11:11,0:40:-0.00,-5.21,-39.42	0/0:17:17,0:40:-0.00,-7.01,-59.61	0/0:13:13,0:40:-0.00,-5.81,-46.15	0/0:19:19,0:40:-0.00,-7.62,-66.34	0/0:16:16,0:40:-0.00,-6.71,-56.24	0/0:22:22,0:40:-0.00,-8.52,-76.43	0/0:23:23,0:40:-0.00,-8.82,-79.80	0/0:18:18,0:40:-0.00,-7.31,-62.97	0/0:16:16,0:40:-0.00,-6.71,-56.24	0/0:29:29,0:40:-0.00,-10.62,-99.99	0/0:10:10,0:40:-0.00,-4.91,-36.05	0/0:15:15,0:40:-0.00,-6.41,-52.88	0/0:11:11,0:40:-0.00,-5.21,-39.42	0/0:13:13,0:40:-0.00,-5.81,-46.15	0/0:1:1,0:28:-0.00,-2.20,-5.77	0/0:12:12,0:40:-0.00,-5.51,-42.78	0/0:38:38,0:40:-0.00,-13.33,-130.27	0/0:16:16,0:40:-0.00,-6.71,-56.24	0/0:11:11,0:40:-0.00,-5.21,-39.42	0/0:20:20,0:40:-0.00,-7.92,-69.70	0/0:4:4,0:38:-0.00,-3.10,-15.87	0/0:10:10,0:40:-0.00,-4.91,-36.05	0/0:11:11,0:40:-0.00,-5.21,-39.42	0/0:23:23,0:40:-0.00,-8.82,-79.80
7166	172	.	A	G	.	PASS	NS=41;AF=0.012	GT:DP:AD:GQ:GL	0/0:10:10,0:40:-0.00,-4.66,-46.28	./.	0/0:5:5,0:38:-0.00,-3.15,-24.34	./.	./.	0/0:13:13,0:40:-0.00,-5.56,-59.44	./.	./.	0/0:13:13,0:40:-0.00,-5.56,-59.44	0/0:16:16,0:40:-0.00,-6.46,-72.61	0/0:9:9,0:40:-0.00,-4.36,-41.89	./.	0/0:27:27,0:40:-0.00,-9.78,-120.87	0/0:7:7,0:40:-0.00,-3.75,-33.12	0/0:12:12,0:40:-0.00,-5.26,-55.05	0/0:7:7,0:40:-0.00,-3.75,-33.12	0/0:15:15,0:40:-0.00,-6.16,-68.22	./.	./.	./.	0/0:11:11,0:40:-0.00,-4.96,-50.67	0/0:7:7,0:40:-0.00,-3.75,-33.12	./.	0/0:11:11,0:40:-0.00,-4.96,-50.67	./.	./.	0/0:19:19,0:40:-0.00,-7.37,-85.77	0/0:10:10,0:40:-0.00,-4.66,-46.28	./.	0/0:12:12,0:40:-0.00,-5.26,-55.05	0/0:8:8,0:40:-0.00,-4.06,-37.50	./.	0/0:11:11,0:40:-0.00,-4.96,-50.67	0/0:20:20,0:40:-0.00,-7.67,-90.16	./.	./.	./.	./.	0/0:4:4,0:35:-0.00,-2.85,-19.95	0/1:7:5,2:40:-5.02,-0.00,-20.59	0/0:14:14,0:40:-0.00,-5.86,-63.83
1133	173	.	T	C	.	PASS	NS=38;AF=0.013	GT:DP:AD:GQ:GL	0/0:5:5,0:40:-0.00,-3.34,-16.22	./.	0/0:4:4,0:37:-0.00,-3.04,-13.46	./.	./.	./.	0/0:2:2,0:30:-0.00,-2.44,-7.93	0/0:5:5,0:40:-0.00,-3.34,-16.22	./.	0/0:8:8,0:40:-0.00,-4.24,-24.51	./.	./.	./.	./.	./.	./.	./.	./.	./.	./.	./.	./.	./.	./.	./.	./.	./.	./.	./.	./.	./.	./.	./.	0/0:13:13,0:40:-0.00,-5.74,-38.33	./.	0/0:5:5,0:40:-0.00,-3.34,-16.22	0/0:7:7,0:40:-0.00,-3.94,-21.75	0/0:1:1,0:27:-0.00,-2.14,-5.17	./.	0/0:1:1,0:27:-0.00,-2.14,-5.17	./.
26985	174	.	T	A	.	PASS	NS=78;AF=0.013	GT:DP:AD:GQ:GL	0/0:15:15,0:40:-0.00,-6.04,-49.54	0/0:5:5,0:37:-0.00,-3.04,-18.11	0/0:19:19,0:40:-0.00,-7.24,-62.11	0/0:22:22,0:40:-0.00,-8.15,-71.54	0/0:21:21,0:40:-0.00,-7.85,-68.40	0/0:12:12,0:40:-0.00,-5.14,-40.11	./.	0/0:6:6,0:40:-0.00,-3.34,-21.26	0/0:11:11,0:40:-0.00,-4.84,-36.97	0/0:21:21,0:40:-0.00,-7.85,-68.40	0/0:31:31,0:40:-0.00,-10.85,-99.83	0/0:12:12,0:40:-0.00,-5.14,-40.11	0/0:23:23,0:40:-0.00,-8.45,-74.69	./.	0/0:11:11,0:40:-0.00,-4.84,-36.97	0/0:8:8,0:40:-0.00,-3.94,-27.54	0/0:16:16,0:40:-0.00,-6.34,-52.69	0/0:21:21,0:40:-0.00,-7.85,-68.40	0/0:9:9,0:40:-0.00,-4.24,-30.69	./.	./.	0/0:8:8,0:40:-0.00,-3.94,-27.54	0/0:24:24,0:40:-0.00,-8.75,-77.83	0/0:15:15,0:40:-0.00,-6.04,-49.54	0/0:13:13,0:40:-0.00,-5.44,-43.26	0/0:32:32,0:40:-0.00,-11.15,-102.97	./.	0/0:28:28,0:40:-0.00,-9.95,-90.40	0/0:23:23,0:40:-0.00,-8.45,-74.69	0/0:1:1,0:24:-0.01,-1.84,-5.55	0/0:8:8,0:40:-0.00,-3.94,-27.54	0/0:19:19,0:40:-0.00,-7.24,-62.11	0/0:11:11,0:40:-0.00,-4.84,-36.97	0/0:15:15,0:40:-0.00,-6.04,-49.54	0/0:5:5,0:37:-0.00,-3.04,-18.11	./.	0/1:13:8,5:40:-10.27,-0.00,-22.10	0/0:10:10,0:40:-0.00,-4.54,-33.83	0/0:4:4,0:34:-0.00,-2.74,-14.97	./.	0/0:25:25,0:40:-0.00,-9.05,-80.97
22970	175	.	G	C	.	PASS	NS=101;AF=0.015	GT:DP:AD:GQ:GL	0/0:102:99,0:40:0.00,-31.40,-288.15	0/0:54:54,0:40:-0.00,-17.88,-158.26	0/0:29:29,0:40:-0.00,-10.37,-86.10	0/0:29:29,0:40:-0.00,-10.37,-86.10	0/0:49:48,0:40:0.00,-16.08,-140.94	0/0:114:114,0:40:0.00,-35.91,-331.44	0/0:25:25,0:40:-0.00,-9.16,-74.56	0/0:57:56,0:40:0.00,-18.48,-164.03	0/0:54:54,0:40:-0.00,-17.88,-158.26	0/0:152:152,0:40:-0.00,-47.32,-441.12	0/1:38:30,8:40:-10.02,-0.00,-75.92	0/0:46:46,0:40:-0.00,-15.47,-135.17	0/0:131:131,0:40:0.00,-41.01,-380.51	0/0:16:16,0:40:-0.00,-6.46,-48.58	0/0:265:264,0:40:0.00,-80.98,-764.38	0/0:63:63,0:40:0.00,-20.58,-184.24	0/0:76:76,0:40:-0.00,-24.49,-221.76	0/0:34:34,0:40:-0.00,-11.87,-100.54	0/0:45:45,0:40:-0.00,-15.17,-132.29	0/0:39:39,0:40:-0.00,-13.37,-114.97	0/0:53:52,0:40:0.00,-17.28,-152.49	0/0:68:68,0:40:0.00,-22.08,-198.67	0/0:60:60,0:40:0.00,-19.68,-175.58	0/0:66:66,0:40:-0.00,-21.48,-192.90	0/0:40:40,0:40:-0.00,-13.67,-117.85	0/0:34:34,0:40:-0.00,-11.87,-100.54	0/0:71:71,0:40:0.00,-22.99,-207.33	0/0:40:40,0:40:-0.00,-13.67,-117.85	0/0:29:28,1:40:-0.00,-7.48,-80.33	0/0:35:35,0:40:-0.00,-12.17,-103.42	0/0:76:76,0:40:-0.00,-24.49,-221.76	0/0:37:35,0:40:-0.00,-12.17,-103.42	0/0:94:94,0:40:0.00,-29.90,-273.71	0/0:105:105,0:40:-0.00,-33.20,-305.46	0/0:79:78,0:40:0.00,-25.09,-227.53	0/0:28:28,0:40:-0.00,-10.07,-83.22	0/0:93:93,0:40:0.00,-29.60,-270.83	0/0:74:74,0:40:0.00,-23.89,-215.99	0/0:52:52,0:40:-0.00,-17.28,-152.49	0/0:97:97,0:40:-0.00,-30.80,-282.37	0/0:148:147,1:40:0.00,-43.24,-423.80
4606	176	.	C	A	.	PASS	NS=76;AF=0.013	GT:DP:AD:GQ:GL	0/0:27:26,1:40:-0.00,-4.72,-119.62	./.	0/0:2:2,0:24:-0.01,-1.89,-11.77	0/0:1:1,0:21:-0.01,-1.60,-7.09	0/0:7:7,0:40:-0.00,-3.39,-35.22	0/0:17:17,0:40:-0.00,-6.40,-82.11	0/0:2:2,0:24:-0.01,-1.89,-11.77	0/0:21:21,0:40:-0.00,-7.61,-100.87	0/0:19:19,0:40:-0.00,-7.01,-91.49	0/0:26:26,0:40:-0.00,-9.11,-124.31	0/0:18:18,0:40:-0.00,-6.71,-86.80	0/0:5:5,0:34:-0.00,-2.79,-25.84	0/0:37:37,0:40:-0.00,-12.42,-175.89	./.	0/0:22:22,0:40:-0.00,-7.91,-105.55	0/0:23:22,1:40:-0.00,-3.52,-100.87	./.	./.	0/0:17:17,0:40:-0.00,-6.40,-82.11	0/0:2:2,0:24:-0.01,-1.89,-11.77	0/0:6:6,0:37:-0.00,-3.09,-30.53	0/0:13:13,0:40:-0.00,-5.20,-63.35	./.	./.	0/0:2:2,0:24:-0.01,-1.89,-11.77	0/0:13:13,0:40:-0.00,-5.20,-63.35	./.	0/0:30:30,0:40:-0.00,-10.32,-143.07	0/0:27:27,0:40:-0.00,-9.41,-129.00	0/0:18:18,0:40:-0.00,-6.71,-86.80	./.	./.	0/0:2:2,0:24:-0.01,-1.89,-11.77	0/0:34:33,1:40:-0.00,-6.83,-152.45	0/0:2:2,0:24:-0.01,-1.89,-11.77	0/0:6:6,0:37:-0.00,-3.09,-30.53	0/0:2:2,0:24:-0.01,-1.89,-11.77	0/0:6:6,0:37:-0.00,-3.09,-30.53	0/0:14:14,0:40:-0.00,-5.50,-68.04	0/0:20:20,0:40:-0.00,-7.31,-96.18	0/0:21:20,1:36:-0.00,-2.92,-91.49
11301	177	.	G	C	.	PASS	NS=79;AF=0.297	GT:DP:AD:GQ:GL	0/0:24:20,0:40:-0.00,-4.84,-18.76	0/1:35:16,15:40:-5.82,-0.00,-7.61	./.	0/1:36:15,19:40:-8.64,-0.00,-5.97	0/1:58:38,20:40:-3.57,-0.00,-20.54	./.	0/0:11:9,1:20:-0.01,-1.47,-8.06	0/0:38:38,0:40:-0.00,-9.32,-34.83	./.	0/0:33:22,0:40:-0.00,-5.34,-20.55	0/0:4:4,0:13:-0.06,-0.92,-4.53	0/1:89:46,35:40:-11.24,-0.00,-21.96	0/0:61:60,0:40:0.00,-14.79,-54.48	0/1:44:21,22:40:-9.08,-0.00,-9.09	./.	0/0:29:29,0:40:-0.00,-7.08,-26.80	./.	./.	0/1:105:68,37:40:-7.06,-0.00,-35.64	0/1:74:48,26:40:-4.94,-0.00,-25.49	./.	0/0:41:30,0:40:-0.00,-7.33,-27.69	./.	./.	0/1:88:60,28:39:-3.25,-0.00,-32.72	0/0:44:35,0:40:-0.00,-8.57,-32.15	0/0:101:77,23:40:-0.00,-4.20,-49.12	./.	0/1:46:31,15:27:-2.09,-0.00,-17.28	0/1:66:44,20:26:-2.08,-0.00,-24.41	0/1:58:41,17:13:-0.94,-0.05,-23.27	0/1:51:27,20:40:-6.30,-0.00,-13.46	0/0:31:27,4:40:-0.00,-4.00,-21.44	./.	0/0:43:40,0:40:-0.00,-9.81,-36.62	0/1:57:26,28:40:-11.70,-0.00,-10.82	0/1:76:40,33:40:-11.44,-0.00,-18.60	./.	0/0:31:30,0:40:-0.00,-7.33,-27.69	./.	./.
19368	178	.	A	C	.	PASS	NS=45;AF=0.078	GT:DP:AD:GQ:GL	./.	./.	./.	./.	./.	./.	./.	./.	./.	./.	./.	./.	./.	./.	./.	./.	./.	./.	./.	./.	0/0:2:2,0:27:-0.00,-2.16,-4.47	0/0:5:5,0:37:-0.00,-3.03,-9.15	0/0:2:2,0:27:-0.00,-2.16,-4.47	0/0:6:6,0:40:-0.00,-3.31,-10.72	0/0:4:3,1:16:-0.03,-1.20,-4.49	./.	0/0:7:7,0:40:-0.00,-3.60,-12.28	./.	./.	./.	./.	./.	./.	./.	./.	./.	./.	./.	./.	./.	./.
1592	179	.	G	C	.	PASS	NS=31;AF=0.032	GT:DP:AD:GQ:GL	./.	./.	./.	./.	./.	./.	./.	./.	./.	./.	./.	./.	./.	./.	./.	./.	./.	./.	./.	0/0:12:12,0:40:-0.00,-5.87,-34.41	0/0:24:24,0:40:-0.00,-9.47,-66.89	0/0:16:15,1:40:-0.00,-4.36,-39.83	./.	./.	0/0:13:13,0:40:-0.00,-6.17,-37.12	./.	./.	0/0:12:12,0:40:-0.00,-5.87,-34.41	./.	0/0:18:18,0:40:-0.00,-7.67,-50.65	./.	1/1:5:0,4:21:-8.91,-1.55,-0.01	0/0:14:14,0:40:-0.00,-6.47,-39.83	./.	0/0:12:12,0:40:-0.00,-5.87,-34.41	0/0:15:15,0:40:-0.00,-6.77,-42.53	0/0:14:14,0:40:-0.00,-6.47,-39.83	0/0:13:13,0:40:-0.00,-6.17,-37.12	0/0:16:16,0:40:-0.00,-7.07,-45.24	./.	./.
15125	180	.	G	A	.	PASS	NS=79;AF=0.032	GT:DP:AD:GQ:GL	./.	0/0:3:3,0:29:-0.00,-2.31,-11.28	./.	./.	./.	0/0:9:8,0:40:-0.00,-3.81,-26.07	./.	0/0:26:25,0:40:-0.00,-8.92,-76.39	0/0:17:17,0:40:-0.00,-6.51,-52.71	0/0:34:34,0:40:-0.00,-11.62,-103.03	0/0:52:52,0:40:0.00,-17.03,-156.31	0/0:7:7,0:40:-0.00,-3.51,-23.11	./.	0/0:2:2,0:26:-0.00,-2.01,-8.32	0/0:81:81,0:40:0.00,-25.75,-242.15	0/0:16:16,0:40:-0.00,-6.21,-49.75	0/0:31:31,0:40:-0.00,-10.72,-94.15	0/0:13:13,0:40:-0.00,-5.31,-40.87	0/0:10:10,0:40:-0.00,-4.41,-31.99	0/0:15:15,0:40:-0.00,-5.91,-46.79	0/0:9:9,0:40:-0.00,-4.11,-29.03	0/0:18:18,0:40:-0.00,-6.81,-55.67	0/0:15:15,0:40:-0.00,-5.91,-46.79	0/0:21:21,0:40:-0.00,-7.71,-64.55	0/0:17:17,0:40:-0.00,-6.51,-52.71	0/0:24:24,0:40:-0.00,-8.62,-73.43	0/0:19:19,0:40:-0.00,-7.11,-58.63	0/0:12:12,0:40:-0.00,-5.01,-37.91	./.	0/1:39:15,24:40:-57.92,0.00,-33.67	0/0:10:10,0:40:-0.00,-4.41,-31.99	0/0:7:7,0:40:-0.00,-3.51,-23.11	0/0:15:15,0:40:-0.00,-5.91,-46.79	0/0:12:12,0:40:-0.00,-5.01,-37.91	./.	0/0:2:2,0:26:-0.00,-2.01,-8.32	./.	0/0:22:22,0:40:-0.00,-8.01,-67.51	0/0:5:5,0:35:-0.00,-2.91,-17.20	./.	0/0:23:23,0:40:-0.00,-8.32,-70.47
79535	181	.	A	C	.	PASS	NS=96;AF=0.234	GT:DP:AD:GQ:GL	0/0:16:16,0:40:-0.00,-5.94,-43.41	1/1:5:0,5:30:-13.21,-2.36,-0.00	1/1:1:0,1:16:-2.45,-1.19,-0.03	./.	0/1:17:3,14:27:-31.51,-0.00,-2.13	0/0:17:17,0:40:-0.00,-6.24,-46.11	1/1:1:0,1:16:-2.45,-1.19,-0.03	0/0:11:11,0:40:-0.00,-4.43,-29.93	0/0:14:14,0:40:-0.00,-5.33,-38.02	0/0:17:17,0:40:-0.00,-6.24,-46.11	1/1:2:0,2:20:-5.13,-1.48,-0.01	0/0:9:9,0:40:-0.00,-3.83,-24.54	0/0:29:29,0:40:-0.00,-9.84,-78.46	./.	0/0:53:53,0:40:-0.00,-17.04,-143.16	0/0:11:11,0:40:-0.00,-4.43,-29.93	0/0:8:8,0:40:-0.00,-3.53,-21.84	./.	0/0:9:9,0:40:-0.00,-3.83,-24.54	0/0:6:6,0:36:-0.00,-2.93,-16.45	0/0:2:2,0:23:-0.01,-1.74,-5.67	0/0:11:11,0:40:-0.00,-4.43,-29.93	0/0:8:8,0:40:-0.00,-3.53,-21.84	./.	1/1:2:0,2:20:-5.13,-1.48,-0.01	0/0:5:5,0:33:-0.00,-2.63,-13.75	0/0:8:8,0:40:-0.00,-3.53,-21.84	0/0:3:3,0:26:-0.00,-2.04,-8.36	1/1:2:0,2:20:-5.13,-1.48,-0.01	0/0:5:5,0:33:-0.00,-2.63,-13.75	0/0:3:3,0:26:-0.00,-2.04,-8.36	0/0:2:2,0:23:-0.01,-1.74,-5.67	1/1:5:0,5:30:-13.21,-2.36,-0.00	0/0:19:19,0:40:-0.00,-6.84,-51.50	0/0:10:10,0:40:-0.00,-4.13,-27.23	0/0:3:3,0:26:-0.00,-2.04,-8.36	0/0:13:13,0:40:-0.00,-5.03,-35.32	0/0:11:11,0:40:-0.00,-4.43,-29.93	0/0:9:9,0:40:-0.00,-3.83,-24.54	0/0:10:10,0:40:-0.00,-4.13,-27.23	0/0:32:32,0:40:-0.00,-10.74,-86.55
96918	182	.	G	T	.	PASS	NS=76;AF=0.026	GT:DP:AD:GQ:GL	0/0:14:14,0:40:-0.00,-6.44,-43.07	./.	0/0:5:5,0:40:-0.00,-3.74,-16.42	./.	./.	0/0:25:25,0:40:-0.00,-9.75,-75.63	0/0:3:3,0:38:-0.00,-3.13,-10.50	0/0:16:16,0:40:-0.00,-7.04,-48.99	0/0:26:26,0:40:-0.00,-10.05,-78.59	0/0:14:14,0:40:-0.00,-6.44,-43.07	0/0:33:33,0:40:-0.00,-12.15,-99.31	0/0:20:20,0:40:-0.00,-8.24,-60.83	0/0:48:48,0:40:-0.00,-16.66,-143.72	0/0:12:12,0:40:-0.00,-5.84,-37.15	0/0:68:68,0:40:0.00,-22.67,-202.93	0/0:17:17,0:40:-0.00,-7.34,-51.95	0/0:19:19,0:40:-0.00,-7.94,-57.87	0/0:9:9,0:40:-0.00,-4.94,-28.27	0/0:21:21,0:40:-0.00,-8.54,-63.79	0/0:3:3,0:38:-0.00,-3.13,-10.50	0/0:3:3,0:38:-0.00,-3.13,-10.50	0/0:21:21,0:40:-0.00,-8.54,-63.79	0/0:20:20,0:40:-0.00,-8.24,-60.83	0/0:20:20,0:40:-0.00,-8.24,-60.83	0/0:21:21,0:40:-0.00,-8.54,-63.79	0/0:6:6,0:40:-0.00,-4.04,-19.38	./.	0/0:15:15,0:40:-0.00,-6.74,-46.03	0/0:7:7,0:40:-0.00,-4.34,-22.34	1/1:1:0,1:13:-1.41,-0.98,-0.07	0/0:8:8,0:40:-0.00,-4.64,-25.31	0/0:9:9,0:40:-0.00,-4.94,-28.27	./.	0/0:25:25,0:40:-0.00,-9.75,-75.63	0/0:11:11,0:40:-0.00,-5.54,-34.19	./.	./.	./.	./.	0/0:17:17,0:40:-0.00,-7.34,-51.95	0/0:48:48,0:40:-0.00,-16.66,-143.72
9909	183	.	A	T	.	PASS	NS=100;AF=0.015	GT:DP:AD:GQ:GL	0/0:22:22,0:40:-0.00,-8.28,-66.41	0/0:25:25,0:40:-0.00,-9.18,-75.14	0/0:36:36,0:40:-0.00,-12.49,-107.14	0/0:20:20,0:40:-0.00,-7.68,-60.59	0/0:60:60,0:40:-0.00,-19.70,-176.97	0/0:52:52,0:40:-0.00,-17.30,-153.70	0/0:17:17,0:40:-0.00,-6.78,-51.86	0/0:6:6,0:40:-0.00,-3.47,-19.86	0/0:11:11,0:40:-0.00,-4.98,-34.41	0/0:95:94,0:40:0.00,-29.92,-275.89	0/0:32:32,0:40:-0.00,-11.29,-95.51	0/0:61:61,0:40:0.00,-20.00,-179.88	0/0:36:36,0:40:-0.00,-12.49,-107.14	0/0:18:17,0:40:-0.00,-6.78,-51.86	0/0:88:88,0:40:0.00,-28.11,-258.44	0/0:38:38,0:40:-0.00,-13.09,-112.96	0/0:21:21,0:40:-0.00,-7.98,-63.50	0/0:31:31,0:40:-0.00,-10.99,-92.60	0/0:12:12,0:40:-0.00,-5.28,-37.32	0/0:31:31,0:40:-0.00,-10.99,-92.60	0/0:33:33,0:40:-0.00,-11.59,-98.42	0/0:37:37,0:40:-0.00,-12.79,-110.05	0/0:38:38,0:40:-0.00,-13.09,-112.96	0/0:39:39,0:40:-0.00,-13.39,-115.87	0/0:46:46,0:40:-0.00,-15.49,-136.24	0/0:62:62,0:40:-0.00,-20.30,-182.79	0/0:22:22,0:40:-0.00,-8.28,-66.41	0/0:55:55,0:40:-0.00,-18.20,-162.42	0/0:44:44,0:40:-0.00,-14.89,-130.42	0/0:33:33,0:40:-0.00,-11.59,-98.42	0/0:32:32,0:40:-0.00,-11.29,-95.51	0/0:24:24,0:40:-0.00,-8.88,-72.23	0/0:51:51,0:40:-0.00,-17.00,-150.79	0/0:22:22,0:40:-0.00,-8.28,-66.41	0/0:52:51,0:40:0.00,-17.00,-150.79	0/0:28:28,0:40:-0.00,-10.08,-83.87	0/0:49:49,0:40:0.00,-16.39,-144.97	0/0:32:32,0:40:-0.00,-11.29,-95.51	0/0:36:36,0:40:-0.00,-12.49,-107.14	0/0:45:45,0:40:-0.00,-15.19,-133.33	0/0:13:13,0:40:-0.00,-5.58,-40.23
6373	184	.	A	G	.	PASS	NS=46;AF=0.065	GT:DP:AD:GQ:GL	0/0:21:19,1:40:-0.00,-4.82,-38.41	./.	./.	./.	./.	1/1:3:0,3:16:-5.62,-1.19,-0.03	./.	0/0:21:21,0:40:-0.00,-7.21,-44.70	0/0:20:19,0:40:-0.00,-6.62,-40.51	0/0:24:23,0:40:-0.00,-7.81,-48.89	0/0:18:17,0:40:-0.00,-6.02,-36.32	./.	0/0:50:49,1:40:-0.00,-13.75,-101.27	./.	0/0:116:105,10:40:0.00,-14.23,-199.75	0/0:12:12,0:40:-0.00,-4.53,-25.84	0/0:16:14,2:21:-0.01,-1.55,-25.85	./.	0/0:7:7,0:37:-0.00,-3.05,-15.36	0/0:18:17,1:40:-0.00,-4.22,-34.22	./.	1/1:11:0,11:40:-22.36,-3.54,-0.00	0/0:6:6,0:34:-0.00,-2.75,-13.27	./.	./.	0/0:5:5,0:31:-0.00,-2.45,-11.17	0/0:10:10,0:40:-0.00,-3.94,-21.65	./.	./.	./.	./.	0/0:7:7,0:37:-0.00,-3.05,-15.36	0/0:8:8,0:40:-0.00,-3.34,-17.46	0/0:23:20,3:20:-0.01,-1.53,-36.33	0/0:15:14,0:40:-0.00,-5.13,-30.03	0/0:6:6,0:34:-0.00,-2.75,-13.27	0/0:15:15,0:40:-0.00,-5.43,-32.12	./.	0/0:17:16,0:40:-0.00,-5.73,-34.22	./.	0/0:45:42,2:40:-0.00,-9.87,-84.51
12654	185	.	T	A	.	PASS	NS=46;AF=0.065	GT:DP:AD:GQ:GL	./.	./.	./.	./.	./.	./.	./.	./.	./.	./.	./.	./.	0/0:12:12,0:40:-0.00,-5.75,-20.08	./.	0/0:16:15,0:40:-0.00,-6.62,-24.75	./.	0/0:1:1,0:32:-0.00,-2.57,-2.95	0/0:1:1,0:32:-0.00,-2.57,-2.95	0/0:2:2,0:35:-0.00,-2.86,-4.51	./.	./.	./.	./.	./.	./.	./.	./.	./.	./.	./.	0/0:1:1,0:32:-0.00,-2.57,-2.95	./.	0/0:2:2,0:35:-0.00,-2.86,-4.51	0/0:3:.:19:-0.02,-2.30,-1.41	./.	./.	0/0:37:37,0:40:-0.00,-12.98,-59.00	0/0:6:6,0:40:-0.00,-4.01,-10.74	0/0:1:1,0:32:-0.00,-2.57,-2.95	./.	./.
8346825	186	.	A	C	.	PASS	NS=81;AF=0.043	GT:DP:AD:GQ:GL	0/0:13:13,0:40:-0.00,-5.25,-30.12	0/0:2:2,0:25:-0.00,-1.98,-6.26	./.	./.	./.	0/0:11:11,0:40:-0.00,-4.65,-25.78	./.	0/0:1:1,0:22:-0.01,-1.68,-4.09	0/0:7:7,0:40:-0.00,-3.46,-17.10	0/0:4:4,0:32:-0.00,-2.57,-10.59	./.	0/0:8:8,0:40:-0.00,-3.76,-19.27	./.	0/0:3:3,0:29:-0.00,-2.27,-8.43	0/0:19:19,0:40:-0.00,-7.04,-43.14	0/0:9:9,0:40:-0.00,-4.06,-21.44	0/0:4:4,0:32:-0.00,-2.57,-10.59	0/0:3:3,0:29:-0.00,-2.27,-8.43	0/0:10:10,0:40:-0.00,-4.36,-23.61	0/0:7:7,0:40:-0.00,-3.46,-17.10	0/0:7:7,0:40:-0.00,-3.46,-17.10	0/0:12:12,0:40:-0.00,-4.95,-27.95	0/0:1:1,0:22:-0.01,-1.68,-4.09	0/0:9:9,0:40:-0.00,-4.06,-21.44	./.	./.	0/0:12:9,0:40:-0.00,-4.06,-21.44	0/1:28:6,20:40:-34.27,-0.00,-5.81	./.	0/0:8:8,0:40:-0.00,-3.76,-19.27	0/0:1:1,0:22:-0.01,-1.68,-4.09	./.	0/0:6:6,0:38:-0.00,-3.16,-14.93	0/0:8:8,0:40:-0.00,-3.76,-19.27	0/0:16:16,0:40:-0.00,-6.14,-36.63	0/0:3:3,0:29:-0.00,-2.27,-8.43	0/0:7:7,0:40:-0.00,-3.46,-17.10	0/0:6:6,0:38:-0.00,-3.16,-14.93	0/0:7:7,0:40:-0.00,-3.46,-17.10	0/0:9:9,0:40:-0.00,-4.06,-21.44	0/1:44:36,8:35:-2.87,-0.00,-65.54
62093	187	.	C	T	.	PASS	NS=69;AF=0.203	GT:DP:AD:GQ:GL	1/1:43:0,43:40:-98.36,-14.30,-0.00	0/0:4:4,0:39:-0.00,-3.22,-9.78	./.	0/0:3:3,0:36:-0.00,-2.92,-7.48	0/0:2:2,0:32:-0.00,-2.62,-5.18	./.	0/0:5:5,0:40:-0.00,-3.52,-12.08	1/1:21:0,21:40:-47.74,-7.73,-0.00	1/1:25:0,25:40:-56.94,-8.92,-0.00	./.	0/0:4:4,0:39:-0.00,-3.22,-9.78	0/0:8:8,0:40:-0.00,-4.42,-18.98	1/1:33:0,31:40:-70.75,-10.71,-0.00	0/0:4:4,0:39:-0.00,-3.22,-9.78	1/1:15:0,14:40:-31.64,-5.63,-0.00	0/0:12:12,0:40:-0.00,-5.61,-28.18	1/1:47:0,47:40:-107.56,-15.50,0.00	./.	0/0:7:7,0:40:-0.00,-4.12,-16.68	0/0:4:4,0:39:-0.00,-3.22,-9.78	./.	0/0:4:4,0:39:-0.00,-3.22,-9.78	0/0:3:3,0:36:-0.00,-2.92,-7.48	./.	0/0:1:1,0:29:-0.00,-2.33,-2.88	0/0:1:1,0:29:-0.00,-2.33,-2.88	./.	0/0:1:1,0:29:-0.00,-2.33,-2.88	0/0:4:4,0:39:-0.00,-3.22,-9.78	./.	0/0:2:2,0:32:-0.00,-2.62,-5.18	./.	0/0:1:1,0:29:-0.00,-2.33,-2.88	./.	0/0:6:6,0:40:-0.00,-3.82,-14.38	./.	0/0:3:3,0:36:-0.00,-2.92,-7.48	0/0:3:3,0:36:-0.00,-2.92,-7.48	1/1:1:0,1:23:-1.74,-1.76,-0.02	0/0:5:5,0:40:-0.00,-3.52,-12.08	1/1:52:0,51:40:-116.76,-16.69,0.00
83008	189	.	C	T	.	PASS	NS=58;AF=0.164	GT:DP:AD:GQ:GL	1/1:10:1,9:16:-15.28,-1.17,-0.03	1/1:3:0,3:15:-5.14,-1.12,-0.03	./.	./.	./.	0/0:9:9,0:40:-0.00,-3.85,-19.25	./.	0/0:5:5,0:33:-0.00,-2.66,-11.13	0/0:1:1,0:20:-0.01,-1.49,-3.03	0/0:19:19,0:40:-0.00,-6.82,-39.54	0/0:11:11,0:40:-0.00,-4.45,-23.31	0/0:8:8,0:40:-0.00,-3.55,-17.22	0/1:51:14,37:40:-58.76,-0.00,-13.07	0/0:16:16,0:40:-0.00,-5.93,-33.45	0/0:24:23,1:40:-0.00,-6.28,-45.63	0/0:5:5,0:33:-0.00,-2.66,-11.13	1/1:12:1,11:23:-19.32,-1.74,-0.01	./.	1/1:23:0,23:40:-45.69,-7.03,-0.00	./.	./.	./.	./.	./.	./.	./.	./.	./.	./.	1/1:5:0,5:22:-9.17,-1.69,-0.01	0/0:2:2,0:23:-0.01,-1.78,-5.05	./.	0/0:14:14,0:40:-0.00,-5.34,-29.39	./.	./.	./.	./.	./.	./.	./.	./.
[truncated: 60 more columns]
