# Supplementary material for: A Comparative Study of Genetic Responses to Short- and Long-Term Habitat Fragmentation in a Distylous Herb Hedyotis chyrsotricha (Rubiaceae)
Source: Plants (Basel). 2022 Jul 7;11(14):1800. doi: 10.3390/plants11141800 (PMC9323511; doi:10.3390/plants11141800)
Supplement: Supplementary file 1 [file plants-11-01800-s001.zip › Table S4.xlsx]

## Sheet: Sheet2
	IP01	IP02	IP03	IP04	IP05	IP06	IP07	IP08	WM01	WM02	WM03	WM04	EW01	EW02	EW03	EW04
IP01	0.774(0.031)	0.012(0.012)	0.013(0.013)	0.025(0.016)	0.012(0.011)	0.013(0.013)	0.013(0.012)	0.013(0.012)	0.013(0.012)	0.035(0.022)	0.013(0.013)	0.014(0.013)	0.014(0.013)	0.012(0.012)	0.013(0.013)	0.012(0.012)
IP02	0.072(0.034)	0.706(0.030)	0.014(0.014)	0.014(0.013)	0.030(0.020)	0.013(0.013)	0.015(0.013)	0.013(0.013)	0.014(0.013)	0.025(0.018)	0.014(0.012)	0.014(0.013)	0.014(0.013)	0.014(0.014)	0.014(0.013)	0.014(0.014)
IP03	0.050(0.031)	0.013(0.013)	0.748(0.037)	0.013(0.013)	0.026(0.018)	0.013(0.013)	0.013(0.013)	0.014(0.013)	0.014(0.015)	0.013(0.012)	0.014(0.014)	0.013(0.012)	0.015(0.016)	0.013(0.012)	0.014(0.014)	0.014(0.014)
IP04	0.108(0.032)	0.012(0.012)	0.013(0.013)	0.680(0.013)	0.013(0.013)	0.014(0.014)	0.014(0.014)	0.012(0.012)	0.012(0.012)	0.029(0.022)	0.013(0.012)	0.013(0.013)	0.013(0.013)	0.013(0.012)	0.014(0.014)	0.025(0.016)
IP05	0.064(0.027)	0.013(0.012)	0.025(0.017)	0.013(0.013)	0.731(0.026)	0.014(0.015)	0.026(0.017)	0.013(0.012)	0.012(0.011)	0.013(0.013)	0.013(0.013)	0.013(0.012)	0.013(0.013)	0.013(0.012)	0.013(0.014)	0.012(0.012)
IP06	0.089(0.031)	0.013(0.013)	0.012(0.013)	0.013(0.012)	0.013(0.012)	0.692(0.017)	0.013(0.014)	0.013(0.012)	0.013(0.013)	0.026(0.019)	0.012(0.012)	0.027(0.018)	0.012(0.012)	0.012(0.011)	0.015(0.014)	0.026(0.018)
IP07	0.105(0.038)	0.013(0.012)	0.013(0.012)	0.012(0.012)	0.013(0.013)	0.013(0.013)	0.703(0.030)	0.012(0.011)	0.013(0.012)	0.013(0.013)	0.012(0.012)	0.013(0.013)	0.013(0.013)	0.014(0.014)	0.014(0.013)	0.026(0.017)
IP08	0.044(0.026)	0.012(0.012)	0.013(0.012)	0.012(0.011)	0.013(0.012)	0.014(0.013)	0.013(0.013)	0.681(0.014)	0.013(0.013)	0.049(0.027)	0.012(0.012)	0.013(0.012)	0.013(0.012)	0.012(0.012)	0.047(0.033)	0.040(0.020)
WM01	0.013(0.013)	0.012(0.012)	0.012(0.012)	0.013(0.013)	0.025(0.016)	0.013(0.012)	0.014(0.013)	0.013(0.012)	0.699(0.040)	0.108(0.047)	0.012(0.012)	0.013(0.013)	0.016(0.015)	0.012(0.012)	0.013(0.011)	0.014(0.013)
WM02	0.013(0.011)	0.014(0.014)	0.013(0.012)	0.012(0.011)	0.012(0.011)	0.013(0.013)	0.013(0.012)	0.015(0.014)	0.012(0.012)	0.807(0.031)	0.013(0.012)	0.012(0.012)	0.013(0.012)	0.013(0.012)	0.013(0.011)	0.013(0.012)
WM03	0.014(0.014)	0.013(0.012)	0.014(0.013)	0.013(0.013)	0.013(0.012)	0.013(0.013)	0.013(0.012)	0.013(0.013)	0.012(0.012)	0.091(0.036)	0.724(0.031)	0.013(0.013)	0.013(0.011)	0.013(0.013)	0.016(0.015)	0.013(0.012)
WM04	0.014(0.013)	0.015(0.015)	0.013(0.013)	0.014(0.014)	0.014(0.013)	0.014(0.013)	0.014(0.014)	0.017(0.016)	0.013(0.012)	0.076(0.049)	0.046(0.030)	0.681(0.014)	0.016(0.015)	0.014(0.014)	0.026(0.025)	0.014(0.013)
EW01	0.034(0.030)	0.013(0.013)	0.014(0.013)	0.012(0.012)	0.014(0.013)	0.013(0.012)	0.013(0.012)	0.013(0.014)	0.018(0.016)	0.070(0.038)	0.013(0.013)	0.012(0.012)	0.723(0.048)	0.013(0.012)	0.013(0.013)	0.012(0.012)
EW02	0.088(0.046)	0.013(0.012)	0.012(0.012)	0.013(0.012)	0.013(0.013)	0.012(0.012)	0.013(0.012)	0.013(0.012)	0.013(0.012)	0.014(0.013)	0.014(0.013)	0.012(0.012)	0.013(0.014)	0.718(0.041)	0.013(0.013)	0.026(0.018)
EW03	0.027(0.022)	0.012(0.012)	0.013(0.012)	0.013(0.012)	0.012(0.011)	0.013(0.013)	0.014(0.013)	0.013(0.013)	0.013(0.013)	0.103(0.035)	0.012(0.012)	0.013(0.013)	0.024(0.019)	0.014(0.014)	0.690(0.021)	0.014(0.013)
EW04	0.013(0.012)	0.014(0.012)	0.013(0.012)	0.013(0.012)	0.013(0.012)	0.013(0.012)	0.013(0.013)	0.013(0.012)	0.038(0.020)	0.038(0.020)	0.014(0.013)	0.013(0.011)	0.014(0.013)	0.013(0.013)	0.024(0.017)	0.743(0.028)
