# Supplementary material for: A Comparative Study of Genetic Responses to Short- and Long-Term Habitat Fragmentation in a Distylous Herb Hedyotis chyrsotricha (Rubiaceae)
Source: Plants (Basel). 2022 Jul 7;11(14):1800. doi: 10.3390/plants11141800 (PMC9323511; doi:10.3390/plants11141800)
Supplement: Supplementary file 1 [file plants-11-01800-s001.zip › Table S5.xlsx]

## Sheet: Sheet2
	ZI01	ZI02	ZI03	ZI04	ZI05	ZI06	ZI07	ZM01	ZM02	ZM03	ZM04
ZI01	0.695(0.026)	0.023(0.022)	0.102(0.042)	0.023(0.021)	0.022(0.021)	0.021(0.020)	0.022(0.021)	0.022(0.020)	0.022(0.021)	0.026(0.023)	0.023(0.021)
ZI02	0.017(0.017)	0.697(0.035)	0.145(0.053)	0.016(0.015)	0.027(0.025)	0.017(0.016)	0.017(0.017)	0.016(0.016)	0.016(0.015)	0.016(0.015)	0.016(0.016)
ZI03	0.017(0.017)	0.015(0.015)	0.826(0.036)	0.016(0.015)	0.016(0.015)	0.016(0.016)	0.031(0.020)	0.015(0.015)	0.016(0.015)	0.015(0.015)	0.016(0.016)
ZI04	0.016(0.015)	0.016(0.015)	0.097(0.052)	0.695(0.029)	0.053(0.031)	0.016(0.015)	0.017(0.017)	0.029(0.021)	0.017(0.017)	0.028(0.022)	0.016(0.016)
ZI05	0.017(0.016)	0.017(0.016)	0.075(0.045)	0.016(0.015)	0.770(0.048)	0.016(0.015)	0.017(0.016)	0.028(0.020)	0.015(0.014)	0.015(0.014)	0.016(0.015)
ZI06	0.019(0.019)	0.019(0.018)	0.133(0.038)	0.017(0.017)	0.018(0.017)	0.684(0.016)	0.019(0.018)	0.018(0.018)	0.018(0.017)	0.029(0.023)	0.026(0.022)
ZI07	0.032(0.028)	0.015(0.014)	0.087(0.044)	0.016(0.016)	0.016(0.015)	0.016(0.015)	0.728(0.029)	0.032(0.022)	0.017(0.016)	0.016(0.016)	0.027(0.020)
ZM01	0.017(0.016)	0.016(0.015)	0.123(0.063)	0.015(0.014)	0.016(0.015)	0.019(0.018)	0.016(0.015)	0.731(0.054)	0.016(0.015)	0.016(0.016)	0.016(0.014)
ZM02	0.016(0.015)	0.016(0.015)	0.038(0.024)	0.016(0.016)	0.025(0.022)	0.016(0.016)	0.015(0.014)	0.061(0.037)	0.760(0.037)	0.021(0.019)	0.016(0.016)
ZM03	0.015(0.015)	0.015(0.015)	0.091(0.059)	0.016(0.016)	0.015(0.015)	0.016(0.016)	0.016(0.015)	0.016(0.015)	0.017(0.016)	0.767(0.059)	0.016(0.016)
ZM04	0.017(0.017)	0.017(0.016)	0.099(0.040)	0.017(0.016)	0.049(0.026)	0.018(0.018)	0.017(0.016)	0.023(0.021)	0.017(0.016)	0.021(0.020)	0.705(0.025)
