# Supplementary material for: A Comparative Study of Genetic Responses to Short- and Long-Term Habitat Fragmentation in a Distylous Herb Hedyotis chyrsotricha (Rubiaceae)
Source: Plants (Basel). 2022 Jul 7;11(14):1800. doi: 10.3390/plants11141800 (PMC9323511; doi:10.3390/plants11141800)
Supplement: Supplementary file 1 [file plants-11-01800-s001.zip › Table S6.xlsx]

## Sheet: 新建文本文档
Table S5 Relative migration rate among Hedyotis chrysotricha populations in the Thousand-Island Lake (TIL) region, based on the GST index. Rows represent the source populations and columns the recipient populations.
	IP01	IP02	IP03	IP04	IP05	IP06	IP07	IP08	WM01	WM02	WM03	WM04	EM01	EM02	EM03	EM04
IP01		0.450605	0.318422	0.712894	0.219381	0.380911	0.377899	0.351789	0.274571	0.235079	0.173089	0.187805	0.255933	0.369286	0.222775	0.401174
IP02	0.0955312		0.31052	0.343082	0.269757	0.430636	0.293596	0.50062	0.309583	0.143461	0.141476	0.0873091	0.0896927	0.271151	0.154889	0.155432
IP03	0.146285	0.330148		0.168925	0.195032	0.579651	0.353951	0.376074	0.0938423	0.112956	0.111222	0.10428	0.116286	0.220731	0.131925	0.0949882
IP04	0.263874	0.348149	0.354701		0.252368	0.604797	0.490774	0.477043	0.29421	0.217931	0.16014	0.159664	0.196648	0.428048	0.184783	0.120425
IP05	0.0395464	0.171055	0.119286	0.103916		0.164158	0.101379	0.159859	0.119079	0.0421515	0.0378141	0.0393409	0.0351512	0.0836544	0.0384932	0.129951
IP06	0.102296	0.183984	0.22829	0.182577	0.243485		0.230849	0.496199	0.11115	0.110518	0.102721	0.11653	0.0939766	0.246587	0.108939	0.152896
IP07	0.221594	0.33144	0.508033	0.494906	0.299305	0.734065		1	0.222965	0.169309	0.163142	0.142388	0.144306	0.763769	0.174433	0.130219
IP08	0.0876889	0.178317	0.191217	0.234859	0.200007	0.400199	0.21624		0.150126	0.0795832	0.0806936	0.0914857	0.0797732	0.298766	0.08689	0.310833
WM01	0.188262	0.549306	0.426542	0.464071	0.306031	0.302488	0.423041	0.401971		0.227931	0.305421	0.192367	0.203062	0.463673	0.272604	0.279577
WM02	0.314984	0.23889	0.466408	0.177688	0.139743	0.333041	0.487967	0.320339	0.105096		0.469577	0.213494	0.379017	0.508574	0.602095	0.319145
WM03	0.194742	0.104116	0.305872	0.098021	0.0453979	0.297913	0.119437	0.178298	0.0482674	0.128977		0.408495	0.439904	0.130766	0.391562	0.105093
WM04	0.265799	0.153405	0.478345	0.270047	0.0483804	0.512825	0.154184	0.39353	0.0738477	0.135837	0.595548		0.440215	0.170871	0.343608	0.1417
EM01	0.350479	0.247	0.367909	0.242748	0.225509	0.274059	0.258431	0.238095	0.187229	0.263018	0.37948	0.367798		0.294859	0.485378	0.325434
EM02	0.173571	0.276056	0.356042	0.17164	0.152026	0.432375	0.507806	0.539917	0.111202	0.209148	0.176099	0.181096	0.18261		0.174112	0.129001
EM03	0.318419	0.234486	0.609243	0.164938	0.0969698	0.388394	0.384701	0.482943	0.0886914	0.616964	0.425523	0.265582	0.466188	0.517891		0.235325
EM04	0.0286377	0.063708	0.0620283	0.0743516	0.0807728	0.13085	0.0818077	0.273767	0.0579118	0.0250874	0.0258039	0.0287541	0.0241588	0.102283	0.0248404
