# Supplementary material for: A Comparative Study of Genetic Responses to Short- and Long-Term Habitat Fragmentation in a Distylous Herb Hedyotis chyrsotricha (Rubiaceae)
Source: Plants (Basel). 2022 Jul 7;11(14):1800. doi: 10.3390/plants11141800 (PMC9323511; doi:10.3390/plants11141800)
Supplement: Supplementary file 1 [file plants-11-01800-s001.zip › Table S7.xlsx]

## Sheet: 新建文本文档
Table S5 Relative migration rate among Hedyotis chrysotricha populations in the Zhoushan Archipelago (ZA) region, based on the GST index. Rows represent the source populations and columns the recipient populations.
	ZI01	ZI02	ZI03	ZI04	ZI05	ZI06	ZI07	ZM01	ZM02	ZM03	ZM04
ZI01		0.13867	0.14631	0.264398	0.138234	0.273097	0.345413	0.188854	0.133925	0.323507	0.28847
ZI02	0.30746		0.99502	0.425159	0.1254	1	0.301404	0.27463	0.976428	0.283037	0.394835
ZI03	0.411955	0.844548		0.372466	0.163517	0.753	0.220133	0.232793	0.768417	0.198131	0.576532
ZI04	0.297966	0.33856	0.514824		0.241695	0.479737	0.340768	0.40684	0.464083	0.236377	0.568954
ZI05	0.283299	0.416973	0.475771	0.393139		0.369647	0.197605	0.298704	0.463998	0.175078	0.425477
ZI06	0.148311	0.421124	0.413989	0.131963	0.0992934		0.352168	0.310968	0.38529	0.289774	0.37326
ZI07	0.1825	0.176738	0.181487	0.244488	0.166163	0.258664		0.185257	0.209276	0.395792	0.313615
ZM01	0.118273	0.524275	0.668282	0.330882	0.156131	0.613571	0.677668		0.484755	0.584978	0.521265
ZM02	0.181807	0.97259	0.4192	0.416144	0.328005	0.335296	0.213869	0.191614		0.190118	0.382853
ZM03	0.172674	0.188333	0.19204	0.193384	0.175163	0.224585	0.413599	0.231785	0.221484		0.548769
ZM04	0.134942	0.301181	0.273898	0.194336	0.238433	0.292212	0.598573	0.247431	0.259477	0.48211

## Sheet: Sheet1
	0.30746	0.13867	0.14631	0.264398	0.138234	0.273097	0.345413	0.188854	0.133925	0.323507	0.28847
	0.411955	0.844548	0.99502	0.425159	0.1254	1	0.301404	0.27463	0.976428	0.283037	0.394835
	0.297966	0.33856	0.514824	0.372466	0.163517	0.753	0.220133	0.232793	0.768417	0.198131	0.576532
	0.283299	0.416973	0.475771	0.393139	0.241695	0.479737	0.340768	0.40684	0.464083	0.236377	0.568954
	0.148311	0.421124	0.413989	0.131963	0.0992934	0.369647	0.197605	0.298704	0.463998	0.175078	0.425477
	0.1825	0.176738	0.181487	0.244488	0.166163	0.258664	0.352168	0.310968	0.38529	0.289774	0.37326
	0.118273	0.524275	0.668282	0.330882	0.156131	0.613571	0.677668	0.185257	0.209276	0.395792	0.313615
	0.181807	0.97259	0.4192	0.416144	0.328005	0.335296	0.213869	0.191614	0.484755	0.584978	0.521265
	0.172674	0.188333	0.19204	0.193384	0.175163	0.224585	0.413599	0.231785	0.221484	0.190118	0.382853
	0.134942	0.301181	0.273898	0.194336	0.238433	0.292212	0.598573	0.247431	0.259477	0.48211	0.548769
	0.349012
